# Supplementary material for: Guardian ubiquitin E3 ligases target cancer-associated APOBEC3 deaminases for degradation to promote human genome integrity
Source: Nat Commun. 2026 Jan 19;17:1723. doi: 10.1038/s41467-026-68420-5 (PMC12913773; doi:10.1038/s41467-026-68420-5)
Supplement: Supplementary file 3 — Supplementary Data 1 [file 41467_2026_68420_MOESM3_ESM.xlsx]

## Sheet: A3H genetic screen
Supplementary Dataset 1
sgRNAs enriched on day 3 and day 6 (post-Cas9 induction) sorted samples were compared to the matching unsorted control populations harvested on the same days using MAGeCK
Adjusted p-values are based on MaGECK analysis of three independent replicate sorts using False Discovery Rate (FDR), based on Benjamini-Hochberg.
	GFP_high_D3		GFP_low_D3		mCherry_high_D3		mCherry_low_D3		GFP_high_D6		GFP_low_D6		mCherry_high_D6		mCherry_low_D6
Gene name	adj.P.Val	logFC	adj.P.Val	logFC	adj.P.Val	logFC	adj.P.Val	logFC	adj.P.Val	logFC	adj.P.Val	logFC	adj.P.Val	logFC	adj.P.Val	logFC
MARCH1	0.13857	-0.39734	0.64092	0.64092	0.11124	0.17389	0.66534	-0.29483	0.43513	-0.39672	0.83959	-0.34786	0.5443	-0.25324	0.83061	-0.18918
MARCH2	0.93218	-0.10409	0.57083	0.57083	0.14121	0.090985	0.15471	0.16619	0.41358	0.050472	0.73422	-0.21281	0.20466	0.3129	0.04229	0.14271
MARCH4	0.85681	0.025265	0.70844	0.70844	0.70868	-0.55969	0.26235	0.14218	0.7658	-0.26377	0.49247	-0.16901	0.62523	-0.27185	0.9535	-0.14977
MARCH5	0.93472	-0.78381	0.15019	0.15019	0.57256	-0.25799	0.14239	0.067568	0.99162	-0.36306	0.030175	0.26419	0.92276	-0.6972	0.00088299	0.47541
MARCH6	0.010877	0.88662	0.45659	0.45659	0.00025158	0.65283	0.73204	-0.5457	0.096384	0.21843	0.85734	-0.31811	0.061321	0.078488	0.83927	-0.47362
MARCH7	0.5082	0.03082	0.69943	0.69943	0.21342	-0.068819	0.8842	-0.1845	0.094332	0.39755	0.98563	-0.21528	0.86485	-0.40182	0.78191	-0.32557
MARCH8	0.87826	-0.095848	0.0095057	0.0095057	0.64452	0.074223	0.52302	-0.11263	0.30657	0.15813	0.36506	0.039856	0.73588	-0.016058	0.51516	0.021035
MARCH11	0.28347	-0.31948	0.87007	0.87007	0.92038	-0.30142	0.68004	-0.03247	0.82309	-0.095849	0.60185	-0.18388	0.96251	-0.21897	0.85014	-0.056584
AKTIP	0.25512	-0.33796	0.86014	0.86014	0.45726	0.067277	0.49788	-0.16201	0.20711	-0.21484	0.15781	0.13115	0.26892	0.088145	0.81197	-0.18921
AMFR	0.4255	-0.3188	0.43526	0.43526	0.99532	-0.5187	0.32249	-0.020901	0.77674	-0.15886	0.81441	-0.30238	0.67997	-0.29406	0.83551	-0.45186
ANAPC1	0.67907	0.038831	0.10968	0.10968	0.36922	-0.067178	0.20348	0.13246	0.40922	0.14539	0.0040203	0.55291	0.0011494	1.1899	0.40678	0.030158
ANAPC10	0.80658	-0.49611	0.31213	0.31213	0.36845	-0.34292	0.53706	0.0049995	0.18694	0.095629	0.12132	0.19223	0.14225	0.27208	0.44623	0.039574
ANAPC11	0.81269	-0.60841	0.59126	0.59126	0.35343	-0.07734	0.90762	-0.18802	0.36617	-0.83914	4.9329e-06	0.92765	0.62687	-0.17758	0.43963	-0.31555
ANAPC13	0.11337	0.25688	0.18619	0.18619	0.20704	0.18701	0.54948	-0.025423	0.016935	0.63975	0.67721	-0.0068219	0.079326	0.65837	0.64447	0.041653
ANAPC2	0.57855	-0.48019	0.20654	0.20654	0.86398	-0.71029	0.82925	-0.12792	0.74967	-0.2577	0.60864	-0.13494	0.62689	-0.38052	0.51609	0.045622
ANAPC4	0.90854	-0.19366	0.1834	0.1834	0.86985	-0.23228	0.011903	0.43094	0.91147	-0.29075	0.0057172	0.52637	0.84117	-0.44715	0.28185	-0.14988
ANAPC5	0.051061	0.35317	0.058647	0.058647	0.054711	0.25501	0.72169	-0.052089	4.9329e-06	0.93009	4.9329e-06	0.63767	1.4799e-05	1.0107	0.48645	-0.079243
ANAPC7	0.7619	-0.17375	0.66163	0.66163	0.43259	-0.059336	0.82482	-0.070205	0.15	0.19341	0.089005	0.12973	0.23832	0.098553	0.032799	0.1435
ANKIB1	0.24772	0.18053	0.96837	0.96837	0.34175	-0.15818	0.87078	-0.12968	0.11366	0.21712	0.82125	-0.39943	0.071088	0.54554	0.63929	-0.085749
AREL1	0.71132	-0.11091	0.789	0.789	0.71031	-0.27648	0.16344	-0.0099863	0.925	-0.13099	0.59232	-0.16286	0.97039	-0.36907	0.9136	-0.11183
ARIH1	0.99481	-1.1128	0.39226	0.39226	0.64308	-0.73093	0.77333	-0.11551	0.99973	-1.566	0.69651	-0.16016	1	-1.4199	1	-1.0684
ARIH2	0.9898	-0.70485	0.58433	0.58433	0.95053	-0.29396	0.23914	0.053816	1	-1.1146	0.00028118	0.38536	0.99995	-1.2388	4.9329e-06	0.59755
ART1	0.74575	-0.18573	0.72864	0.72864	0.17554	0.20375	0.99931	-0.3614	0.63633	0.024927	0.96375	-0.22499	0.73116	0.032206	0.42481	-0.12648
ASB1	0.68767	-0.13822	0.79293	0.79293	0.49532	-0.53904	0.848	-0.1338	0.74164	-0.56019	0.53044	0.082925	0.97402	-0.56924	0.78855	-0.053236
ASB11	0.49339	0.046995	0.92497	0.92497	0.88783	-0.10448	0.95847	-0.17223	0.93382	-0.18792	0.30549	0.11332	0.76624	-0.4333	0.70807	-0.16295
ASB12	0.16063	-0.3158	0.31397	0.31397	0.40192	-0.038057	0.61279	-0.035469	0.13102	0.31378	0.26291	0.042649	0.60744	-0.057738	0.8726	-0.21073
ASB13	0.93155	-0.41579	0.77115	0.77115	0.42039	-0.20168	0.98563	-0.28429	0.66165	-0.027901	0.84373	-0.28577	0.89231	-0.22779	0.66773	-0.26514
ASB14	0.77263	-0.30131	0.08636	0.08636	0.62048	0.043756	0.00026144	0.42227	0.85205	-0.36225	0.44009	0.019296	0.75311	-0.46684	0.45473	-0.036054
ASB15	0.45564	-0.098769	0.9257	0.9257	0.74917	0.01801	0.46397	-0.21171	0.91122	-0.043599	0.97454	-0.12086	0.0007942	0.71557	0.24094	-0.22891
ASB16	0.066866	0.11913	0.14409	0.14409	0.36852	0.023935	0.48806	0.061949	0.9681	-0.31632	0.37717	0.089239	0.81295	-0.36242	0.5167	-0.010969
ASB17	0.89416	-0.059428	0.70642	0.70642	0.07534	0.29309	0.673	-0.43045	0.60619	0.0085456	0.99674	-0.22394	0.081151	0.32181	0.91832	-0.15746
ASB18	0.54642	-0.10201	0.60467	0.60467	0.92174	-0.41914	0.1077	0.17263	0.73477	-0.10726	0.5506	-0.056607	0.53512	-0.093955	0.45132	0.071357
ASB2	0.87012	-0.078553	0.91814	0.91814	0.5388	-0.28502	0.31264	0.051814	0.21513	0.19289	0.72682	-0.2407	0.93986	-0.23913	0.64051	0.061309
ASB4	0.8498	-0.21083	0.68741	0.68741	0.22715	-0.048759	0.92774	-0.092051	0.70704	0.014712	0.83774	-0.0015535	0.19012	0.20495	0.89766	-0.13172
ASB5	0.51808	0.071646	0.44841	0.44841	0.74736	-0.0093767	0.92973	-0.20679	0.93191	-0.41685	0.97352	-0.16744	0.96474	-0.31573	0.79306	-0.19422
ASB6	0.18166	0.20273	0.98042	0.98042	0.19581	0.17909	0.7154	-0.10566	0.50347	0.021094	0.80521	-0.011955	0.93676	-0.1912	0.18529	0.11917
ASB7	0.37902	-0.035751	0.97154	0.97154	0.94918	-0.26583	0.19583	0.13223	0.84454	-0.30471	0.89194	-0.14597	0.92808	-0.41389	0.56247	0.017133
ASB8	0.86459	-0.4089	0.26639	0.26639	0.42499	-0.12661	0.84676	-0.23104	0.97452	-0.33103	0.67767	-0.00064223	0.57052	-0.27375	0.25343	0.05204
ASB9	0.59657	0.065903	0.35249	0.35249	0.4513	-0.010674	0.26539	0.089498	0.9676	-0.20745	0.67492	0.046415	0.96388	-0.37073	0.90865	-0.12743
ASPSCR1	0.79753	-0.3178	0.39842	0.39842	0.79081	-0.24043	0.94499	-0.091033	0.75122	-0.13992	0.82838	-0.053043	0.91331	-0.22864	0.96636	-0.35252
ATE1	0.5133	-0.28738	0.27437	0.27437	0.30316	-0.049373	0.15159	0.22386	0.94552	-0.34328	0.66178	0.01517	0.98213	-0.31646	0.32549	0.10811
ATG10	0.54597	-0.30095	0.35475	0.35475	0.944	-0.53006	0.47865	0.023562	0.67747	-0.080284	0.031595	0.24762	0.46972	0.04582	0.56006	-0.24674
ATG101	0.60001	-0.18461	0.20482	0.20482	0.88949	-0.45792	0.073367	0.12007	0.99518	-1.0271	0.48635	0.037711	0.99989	-1.4131	0.019589	0.44057
ATG12	0.051495	-0.0056861	0.13695	0.13695	0.31508	0.054596	0.7283	-0.050928	0.94268	-0.19158	0.39669	-0.014075	0.59199	-0.20323	0.94429	-0.1422
ATG13	0.57256	0.052113	0.13849	0.13849	0.70498	-0.22083	0.038324	0.12609	0.83647	-0.24985	0.30697	-0.057538	0.85074	-0.67195	0.27214	-0.022898
ATG14	0.8358	-0.036265	0.43644	0.43644	0.95865	-0.25221	0.3128	0.010273	0.97693	-0.72947	0.1901	0.1132	0.99989	-0.77193	0.0036158	0.3005
ATG16L1	0.72245	-0.38904	0.85639	0.85639	0.60629	-0.22693	0.47041	0.054732	0.44714	-0.049763	0.473	-0.21254	0.91426	-0.64813	0.6409	-0.1827
ATG16L2	0.0034974	0.2159	0.56162	0.56162	0.063886	-0.072457	0.56892	-0.36643	0.32868	-0.09042	0.72474	-0.15688	0.27874	-0.074048	0.91728	-0.10406
ATG2A	0.66846	-0.48915	0.78676	0.78676	0.81853	-0.42029	0.87132	-0.086553	0.97739	-0.88934	0.70194	-0.055738	0.9946	-0.45671	0.17549	0.11561
ATG2B	0.27189	0.0055886	0.81025	0.81025	0.2961	0.053755	0.80077	-0.24351	0.75182	-0.034858	0.89074	-0.27402	0.74329	-0.10611	0.70764	-0.064301
ATG3	0.41547	-0.32313	0.25817	0.25817	0.95892	-0.22635	0.92889	-0.17633	0.85615	-0.079266	0.62555	-0.014485	0.95514	-0.26965	0.38157	0.097684
ATG4B	0.76334	-0.53312	0.99414	0.99414	0.39237	0.18206	0.75802	-0.17138	0.75478	-0.39875	0.98124	-0.2151	0.86552	-0.53671	0.4382	0.068776
ATG4C	0.0017413	0.55689	0.2334	0.2334	0.01437	0.43316	0.64447	-0.17573	0.67566	0.07324	0.69502	-0.14171	0.19328	0.19605	0.60697	-0.11803
ATG4D	0.61872	-0.43045	0.21568	0.21568	0.7934	-0.13801	0.011548	0.32549	0.547	0.0042068	0.21242	0.14807	0.34166	-0.24907	0.2071	0.1127
ATG5	0.36959	0.14469	0.38208	0.38208	0.1928	0.085784	0.41426	0.035987	0.18301	0.20747	0.30822	0.10629	0.22213	-0.088704	0.47574	0.062937
ATG7	0.055984	0.43194	0.33524	0.33524	0.62172	-0.26487	0.072016	0.079451	0.93308	0.0041489	0.11055	0.20675	0.9547	-0.27367	7.3994e-05	0.45666
ATG9A	0.77229	-0.30315	0.12225	0.12225	0.93723	-0.51684	0.12707	0.16522	1	-1.4962	0.00013319	0.29548	1	-1.9154	1.4799e-05	0.48478
ATG9B	0.68683	-0.065734	0.5173	0.5173	0.12797	-0.084443	0.72485	0.044778	0.094608	0.37205	0.66032	-0.12461	0.014843	0.64407	0.98757	-0.55477
ATRX	0.44532	-0.086795	0.29316	0.29316	0.42443	-0.029642	0.48029	0.035931	0.35709	-0.095301	0.95748	-0.21414	0.10472	-0.052126	0.36707	0.073332
ATXN3	0.91044	-0.60507	0.44841	0.44841	0.73921	-0.16441	0.65374	0.030077	0.5217	0.017954	0.81539	-0.17726	0.98893	-0.45299	0.20142	0.10486
AUP1	0.62586	0.024264	0.45909	0.45909	0.45736	-0.086936	0.85383	-0.11234	0.38692	-0.1847	0.40275	-0.04888	0.23248	0.07662	0.98334	-0.36638
BABAM2	0.47115	0.10112	0.53256	0.53256	0.15845	0.19725	0.93782	-0.17495	0.23116	0.15051	0.56433	-0.13511	0.49186	0.065191	0.58673	-0.17434
BAP1	0.99564	-0.66992	0.00028118	0.00028118	0.98619	-0.54503	4.9329e-06	1.6014	0.99504	-1.1214	4.9329e-06	0.78172	0.99999	-1.5018	4.9329e-06	2.0389
BARD1	0.2893	-0.05401	0.94409	0.94409	0.80171	-0.13374	0.39459	-0.080853	0.067763	0.43504	0.39843	-0.00091874	0.23329	0.28255	0.95242	-0.1832
BAZ1A	0.64504	-0.15247	0.8803	0.8803	0.046611	0.49783	0.80613	-0.19799	0.89126	-0.22111	0.91082	-0.22357	0.6823	-0.21836	0.51629	-0.29592
BAZ1B	0.71604	-0.11721	0.92697	0.92697	0.099186	0.17187	0.95805	-0.2618	0.97622	-0.45066	0.99793	-0.49151	0.29304	-0.11048	0.27625	-0.099851
BECN1	0.23456	-0.018064	0.21482	0.21482	0.14338	0.13985	0.93391	-0.046918	0.8706	-0.72749	0.014291	0.34558	0.59532	-0.2628	0.95933	-0.44994
BIRC2	0.98061	-0.29109	0.90401	0.90401	0.78239	-0.11058	0.43554	-0.03618	0.67601	-0.24668	0.0041979	0.27554	0.99715	-0.56802	0.047834	0.27952
BIRC3	0.36919	-0.048664	0.99418	0.99418	0.98681	-0.33658	0.77116	-0.043408	0.91933	-0.11939	0.57295	-0.076598	0.41817	-0.14405	0.45866	0.043884
BIRC6	0.87573	-0.23112	0.0043064	0.0043064	0.97727	-0.2838	0.04009	0.16585	0.99439	-0.28667	0.0087954	0.26704	0.97943	-0.34374	0.0004193	0.46776
BIRC7	0.095013	0.40531	0.996	0.996	0.34858	0.02464	0.95983	-0.39387	0.04081	0.4187	0.83687	-0.54344	0.25595	0.19539	0.95901	-0.31993
BNIP3L	0.88617	-0.27077	0.79259	0.79259	0.87435	-0.26179	0.77179	-0.26997	0.8566	-0.04655	0.66752	-0.09494	0.90366	-0.049273	0.95432	-0.21751
BRAP	0.085344	0.22488	0.84538	0.84538	0.53975	-0.15113	0.5405	-0.04441	0.037031	0.42634	0.91875	-0.84359	0.0007646	1.1828	0.97827	-0.93804
BRCA1	0.84999	-0.13262	0.42468	0.42468	0.99915	-0.50068	0.20443	0.11132	0.0030929	0.43508	0.55102	-0.022262	0.053063	0.33773	0.48568	-0.35874
BRCC3	0.2128	0.18616	0.41278	0.41278	0.67837	-0.12524	0.45829	-0.047442	0.72267	-0.10139	0.28338	0.12709	0.66381	-0.023937	0.73167	-0.18841
BTBD1	0.70735	-0.27389	0.88009	0.88009	0.17803	0.35096	0.65929	-0.047631	0.73765	-0.016526	0.98482	-0.42475	0.78038	-0.25005	0.70216	-0.24791
BTRC	0.33187	0.045922	0.059269	0.059269	0.9792	-0.28534	0.016116	0.23089	0.98934	-0.37459	0.049087	0.19625	0.89919	-0.28828	0.0020176	0.39994
CACUL1	0.10121	-0.010147	0.58037	0.58037	0.44416	-0.18207	0.4393	0.11112	0.53448	-0.10528	0.38584	-0.28545	0.34252	0.20328	0.90395	-0.52753
CACYBP	0.79664	-0.38258	0.56135	0.56135	0.47131	-0.071963	0.85883	-0.23638	0.50515	-0.00417	0.55014	-0.21311	0.5527	0.017821	0.81059	-0.2415
CALR	0.8945	-0.59914	0.96894	0.96894	0.99999	-0.97645	0.99348	-0.28834	0.99779	-0.47539	0.78474	-0.16029	0.99443	-0.61832	0.97021	-0.42074
CAND1	0.98394	-0.24602	0.30196	0.30196	0.18887	0.011836	0.69338	-0.054066	0.84883	-0.40772	0.21938	-0.045366	0.98357	-0.42332	0.27721	-0.076601
CAND2	0.17276	0.1948	0.77939	0.77939	0.36509	-0.0698	0.21757	0.11794	0.81868	-0.1045	0.71939	0.010666	0.67636	-0.30244	0.023673	0.34992
CBL	0.2719	0.11739	0.39904	0.39904	0.43528	0.08187	0.69076	-0.049152	0.99161	-0.26377	0.73134	-0.19069	0.89746	-0.24662	0.79078	-0.044172
CBLB	0.73007	-0.22707	0.82862	0.82862	0.76661	-0.013989	0.69384	-0.079966	0.65437	-0.29383	0.68683	-0.24607	0.50775	-0.42224	0.58195	-0.1015
CBLC	0.35108	-0.33815	0.0024023	0.0024023	0.9382	-0.13773	0.0012283	0.28721	0.94094	-0.19268	0.3648	0.05799	0.89407	-0.315	0.38803	-0.054431
CBLL1	0.98772	-0.51181	0.000735	0.000735	0.37307	0.030344	0.93638	-0.10472	0.96398	-0.83682	1.4799e-05	0.75939	0.25803	0.10051	0.072963	-0.023508
CBX4	0.46972	-0.15597	0.53633	0.53633	0.75425	-0.22266	0.94427	-0.19682	0.86923	-0.27194	0.81478	-0.064402	0.70524	-0.28883	0.84524	-0.18467
CBX8	0.70788	-0.19958	0.70202	0.70202	0.36239	-0.76398	0.76471	-0.18032	0.40928	0.11284	0.91836	-0.21424	0.81462	-0.59136	0.8836	-0.48947
CCNF	0.058855	0.4134	0.94927	0.94927	0.7457	-0.062222	0.99902	-0.60938	0.00021212	0.67264	0.99998	-0.68023	0.00066594	0.76965	0.99862	-0.98635
CDC16	0.56816	0.059508	0.54185	0.54185	0.87992	-0.21282	0.88341	-0.0573	0.54909	-0.032008	0.081891	0.28112	0.075863	0.31713	0.74381	-1.2638
CDC20	0.022844	0.71934	0.0010014	0.0010014	0.00083366	0.92151	0.92104	-0.49346	0.39565	0.2332	0.30156	0.068366	0.042339	0.67655	0.93122	-1.482
CDC23	0.79957	-0.33708	0.57711	0.57711	0.74495	-0.037237	0.82107	-0.10275	0.2479	0.32435	0.0021754	0.81505	0.17586	0.35619	0.99537	-0.60487
CDC26	0.027027	0.42603	0.83371	0.83371	0.040376	0.17837	0.99686	-0.63811	0.0017019	0.73075	0.78884	-0.26449	0.0095452	0.82046	0.59902	-0.40499
CDC34	0.96146	-0.44673	0.90596	0.90596	0.84661	-0.3447	0.43364	0.034728	0.67496	-0.32508	0.99542	-0.36454	0.90527	-0.21824	0.58419	-0.032355
CDCA3	0.75441	-0.2047	0.813	0.813	0.33483	0.16981	0.88528	-0.12602	0.88535	0.052239	0.7253	-0.40564	0.043267	0.24321	0.96347	-0.62192
CDK1	0.766	-0.28984	0.29349	0.29349	4.4396e-05	0.6394	0.64613	-0.26413	0.9014	-0.24593	0.99979	-1.1891	0.83322	-0.51015	0.99999	-2.6684
CDK2	0.20462	0.2348	0.99151	0.99151	0.09229	0.33876	0.84041	-0.62272	9.3725e-05	0.9906	0.99727	-0.41875	4.9329e-06	1.2556	0.99787	-1.8025
CGRRF1	0.24146	0.22186	0.77275	0.77275	0.78451	-0.0069249	0.51214	-0.074943	0.66576	-0.16772	0.99768	-0.56736	0.62581	-0.13432	0.64518	-0.72341
CHD6	0.37126	-0.24084	0.64635	0.64635	0.63259	-0.037616	0.12398	0.15809	0.29934	0.16591	0.85096	-0.34765	0.35181	0.014417	0.94334	-0.22807
CHFR	0.20413	0.1596	0.95213	0.95213	0.84069	-0.13105	0.42327	-0.15575	0.61579	-0.0069214	0.52601	-0.0082995	0.71436	-0.23804	0.87175	0.069537
CHMP3	0.50829	-0.16879	0.18533	0.18533	0.98865	-0.65213	0.036558	0.31397	0.97041	-0.3074	0.0093577	0.39676	0.92655	-0.25134	0.028892	0.32099
CISH	0.86427	-0.56123	0.11542	0.11542	0.87157	-0.17647	0.79834	-0.26057	0.63539	-0.51962	0.56136	-0.025849	0.63748	-0.15765	0.70106	-0.4112
CLTC	0.96071	-0.45851	0.087022	0.087022	0.51107	0.097597	0.58873	-0.18111	0.99999	-1.4934	4.9329e-06	1.1166	0.8185	-1.2948	0.8539	-0.42758
CNOT4	0.99132	-0.30379	0.00037983	0.00037983	0.76133	-0.15603	0.00013319	0.66909	0.67209	-1.2914	4.9329e-06	1.0327	0.024729	0.44681	4.9329e-06	1.0796
COMMD3-BMI1	0.31286	-0.035187	0.46538	0.46538	0.19871	-0.29783	0.33587	-0.11654	0.85585	-0.28226	0.56455	-0.090571	0.981	-0.40152	0.066244	0.088017
COPS5	0.69815	0.023067	0.36917	0.36917	0.85415	-0.12099	4.4396e-05	0.62546	0.99477	-0.53989	0.44215	-0.017882	0.99975	-1.2993	0.99894	-0.78978
COPS6	0.86431	-0.16964	0.61517	0.61517	0.33382	-0.049706	0.5382	-0.0098951	0.85584	-0.5797	0.020585	0.33426	0.22554	0.24158	0.80077	-0.65151
CTNNB1	0.44876	-0.23469	0.1705	0.1705	0.85788	-0.18815	0.065346	0.29803	0.22124	0.32299	0.88812	-0.15844	0.28871	0.19451	0.23919	0.14367
CUEDC2	0.90395	-0.35695	0.0044939	0.0044939	0.65263	-0.46821	0.056428	0.26435	0.98788	-0.49089	0.077639	0.25903	0.73942	-0.17866	0.31871	0.12622
CUL1	0.84578	-0.25257	0.6428	0.6428	0.12528	0.25139	0.87981	-0.42027	0.8228	-0.49852	0.77554	-0.057233	2.4665e-05	0.62794	0.81658	-0.70196
CUL2	0.6275	-0.17754	0.76341	0.76341	0.035394	0.25249	0.46804	-0.24463	0.0070689	0.36337	0.76626	-0.33946	0.28943	0.14597	0.86216	-0.20138
CUL3	0.98896	-1.4322	4.9329e-06	4.9329e-06	0.8191	-0.19303	0.00059688	0.29445	1	-2.6291	4.9329e-06	1.5428	1	-2.0698	4.9329e-06	1.3043
CUL4A	0.037544	0.44289	0.97064	0.97064	0.99607	-0.60084	0.7412	-0.17285	0.40554	0.15754	0.97574	-0.27144	0.85302	-0.30044	0.72705	-0.42279
CUL4B	0.40389	0.095705	0.78541	0.78541	0.5362	-0.12468	0.98894	-0.49902	0.49118	0.064702	0.83832	-0.21617	0.92206	-0.19401	0.31937	-0.10853
CUL5	0.99844	-0.61577	0.69156	0.69156	0.72364	-0.021992	0.18796	0.12322	0.97829	-1.1028	0.0030535	0.49132	0.99998	-1.6708	4.9329e-06	0.66118
CUL7	0.93681	-0.10786	0.54633	0.54633	0.99549	-0.52758	0.00039957	0.49319	0.62042	-0.31705	0.10012	0.17526	0.79421	-0.38081	0.17213	0.16243
CUL9	0.75158	-0.21752	0.28097	0.28097	0.7445	0.058113	0.0032015	0.37618	0.62078	-0.44355	0.52091	0.043101	0.76938	-0.4674	0.38206	0.064917
CYLD	0.54034	-0.18488	0.47684	0.47684	0.84923	-0.12981	0.71884	-0.19944	0.95029	-0.49839	0.036242	0.37629	0.96262	-0.48264	0.022016	0.31343
DCAF1	0.81065	-0.38166	0.16401	0.16401	0.76778	-0.062429	0.32315	0.0026467	0.75801	-0.70448	0.017398	0.35704	0.92105	-0.3213	0.5832	0.02083
DCAF15	0.00066594	0.57313	0.51322	0.51322	0.62592	-0.1696	0.34889	-0.0074729	0.50656	-0.0098168	0.49279	-0.018622	0.37476	0.060178	0.80965	-0.046191
DCST1	0.56678	-0.33615	0.21429	0.21429	0.88651	-0.25557	0.14621	0.11144	0.60295	-0.091869	0.96341	-0.35057	0.60266	0.12074	0.7776	-0.4859
DCUN1D2	0.33316	-0.0052274	0.99465	0.99465	0.434	-0.13003	0.91476	-0.17309	0.63343	-0.050016	0.87747	-0.12235	0.95674	-0.27388	0.99061	-0.31918
DDA1	0.03567	0.39033	0.75542	0.75542	0.61124	-0.12171	0.96834	-0.40792	0.11907	0.37629	0.93883	-0.27594	0.014853	0.2085	0.9792	-0.48018
DDB1	0.58278	-0.21175	0.58171	0.58171	0.092181	0.16513	0.12517	0.10716	0.54725	0.16528	0.87037	-0.11266	0.045102	0.29331	0.99787	-1.5601
DDB2	0.8043	-0.50223	0.42355	0.42355	0.35659	-0.41924	0.1618	0.18014	0.86704	-0.35746	0.92746	-0.06293	0.71555	-0.46358	0.20526	0.12918
DET1	0.93327	-0.43604	0.51076	0.51076	0.68656	-0.32376	0.71374	0.0376	0.56608	0.039436	0.0019682	0.26182	0.99992	-0.64709	0.013768	0.32841
DNAJB2	0.2321	-0.35974	0.53058	0.53058	0.13956	0.22519	0.82206	-0.17628	0.33937	-0.33509	0.24063	0.053966	0.067181	-0.29733	0.33603	0.083821
DPF1	0.78313	0.043277	0.69592	0.69592	0.64926	-0.46547	0.47102	-0.3385	0.94784	-0.20648	0.14902	0.1694	0.94538	-0.56558	0.99072	-0.24858
DPF2	0.75006	-0.51948	0.26723	0.26723	0.86185	-0.20741	0.56292	0.0087802	0.8478	-0.040869	0.22004	-0.066232	0.61765	-0.37645	0.76791	-0.010761
DTL	0.19292	0.17331	4.9329e-06	4.9329e-06	0.39471	-0.22842	0.0026884	0.30584	0.98316	-0.55306	0.84743	-1.0628	0.47653	-0.18605	0.99996	-2.4249
DTX1	0.67675	-0.071772	0.292	0.292	0.89362	-0.3058	0.50341	-0.035172	0.014123	0.4732	0.088255	0.18316	0.010236	0.64042	0.46334	0.071637
DTX2	0.18106	0.18432	0.99125	0.99125	0.27847	0.079592	0.79155	-0.14884	0.446	-0.10518	0.94439	-0.2868	0.0043854	0.74917	0.93715	-0.15433
DTX3L	0.3285	-0.28501	0.60913	0.60913	0.41222	0.1168	0.30557	-0.040803	0.29457	0.12353	0.97963	-0.10737	0.88914	-0.017238	0.19011	0.11563
DTX4	0.58196	-0.51099	0.64329	0.64329	0.55384	-0.18712	0.80401	-0.12378	0.95916	-0.14274	0.63696	-0.041597	0.95242	-0.33003	0.81112	-0.16213
DVL2	0.97256	-0.60609	0.033105	0.033105	0.55731	-0.48383	0.023476	0.28823	0.91103	-0.11173	0.85845	-0.086375	0.96584	-0.50214	0.26668	-0.13539
DZIP3	0.97248	-0.28865	0.73936	0.73936	0.53755	-0.12538	0.6369	-0.063123	0.87328	-0.0088734	0.77141	-0.11626	0.81325	-0.31523	0.55272	-0.029396
E4F1	0.55724	-0.056913	0.6299	0.6299	0.99904	-0.66508	0.50348	-0.20732	0.98016	-0.35296	0.12768	0.18918	0.026001	0.59656	0.9993	-1.0191
EDEM1	0.48423	-0.11151	0.85303	0.85303	0.94784	-0.36444	0.71453	0.044137	0.93582	-0.1782	0.87766	-0.10318	0.97028	-0.54973	0.44839	0.062745
EIF3F	0.037831	-0.41095	7.3994e-05	7.3994e-05	0.1597	0.25291	4.9329e-06	1.43	0.53259	0.19461	0.00023678	0.87038	0.69064	-0.77998	4.9329e-06	1.435
EIF3H	0.016797	0.56042	0.1758	0.1758	0.14801	0.036106	0.06945	0.24704	0.080214	0.43973	0.027333	0.30723	0.12065	0.33693	7.3994e-05	0.81697
ELOC	0.19773	0.15757	0.16933	0.16933	0.19229	0.053786	0.96603	-0.29764	0.35594	-0.26253	0.54743	0.019749	2.4665e-05	1.4427	0.89036	-1.2702
ENC1	0.80491	-0.66208	0.32868	0.32868	0.74222	-0.19515	0.095733	0.14333	0.96026	-0.3773	0.96842	-0.1606	0.71772	-0.56463	0.91111	-0.020916
EPN1	0.55528	0.080976	0.090642	0.090642	0.80983	-0.14114	0.14516	0.032868	0.94318	-0.052258	0.21581	0.14813	0.76019	-0.23444	0.98134	-0.28675
EPN2	0.91736	-0.2336	0.0059935	0.0059935	0.96491	-0.20635	0.032197	0.14415	0.96612	-0.10812	0.039113	0.15317	0.50326	0.067623	0.31194	-0.037587
FADS1	0.53432	-0.31	0.6593	0.6593	0.8287	-0.33411	0.5941	-0.10222	0.52055	-0.42495	0.41065	-0.062896	0.76112	-0.26982	0.59844	-0.12064
FAF1	0.066422	0.34073	0.79779	0.79779	0.014804	0.31707	0.87738	-0.38171	0.053073	0.46416	0.44307	0.032231	0.069145	0.12971	0.84835	-0.082495
FAM105A	0.76348	-0.12866	0.53672	0.53672	0.43589	-0.21093	0.60201	-0.00022282	0.86081	-0.17924	0.77007	-0.10278	0.72015	-0.098922	0.62393	-0.1586
FAM110A	0.78179	-0.15108	0.70699	0.70699	0.39087	-0.13839	0.60765	-0.19123	0.61187	0.012151	0.92316	-0.20804	0.82355	-0.23573	0.73685	-0.03765
FANCL	0.035226	0.32119	0.84722	0.84722	0.70842	-0.065782	0.81819	-0.12652	0.38017	-0.17933	0.66684	-0.14518	0.5659	-0.061565	0.32325	-0.13311
FBXL12	0.50201	-0.5055	0.25013	0.25013	0.80366	-0.40486	0.40976	-0.16951	0.41622	0.18414	0.94603	-0.28548	0.94362	-0.15016	0.99186	-0.48236
FBXL13	0.92083	-0.63389	0.99132	0.99132	0.51923	-0.25081	0.80498	-0.16724	0.72361	-0.13495	0.88867	-0.067139	0.0026786	0.37211	0.97549	-0.24902
FBXL14	0.7158	-0.71712	0.90771	0.90771	0.82249	-0.2801	0.24311	0.014238	0.76087	-0.34668	0.99931	-0.36005	0.98918	-0.5789	0.88104	-0.09613
FBXL15	0.74623	-0.32038	0.10929	0.10929	0.79745	-0.60614	0.38025	-0.060933	0.97112	-0.4018	0.15175	0.12968	0.95397	-0.19479	0.028497	0.25195
FBXL16	0.77189	-0.096775	0.27717	0.27717	0.038521	-0.1334	0.52868	-0.00023438	0.71187	0.024035	0.65215	-0.2502	0.53975	-0.027274	0.75863	-0.26211
FBXL17	0.91571	-0.12	0.69345	0.69345	0.883	-0.083498	0.89624	-0.19785	0.92009	-0.2267	0.7792	-0.087888	0.86797	-0.2103	0.47638	0.062327
FBXL2	0.98463	-0.43408	0.26942	0.26942	0.83005	-0.05307	0.19043	0.13513	0.47217	0.10418	0.75341	-0.11298	0.86435	-0.31914	0.48794	-0.14811
FBXL20	0.96292	-0.58075	0.20768	0.20768	0.99296	-0.50535	0.65424	-0.041068	0.96128	-0.40653	0.51469	0.047672	0.99988	-0.75928	0.53701	0.080534
FBXL21	0.96894	-0.55061	0.85086	0.85086	0.48303	-0.21765	0.89125	-0.18525	0.42424	0.045692	0.47415	-0.21404	0.39794	-0.029598	0.82729	-0.20194
FBXL3	0.59349	-0.17422	0.93425	0.93425	0.39884	-0.020401	0.63802	-0.10343	0.77524	-0.16452	0.99169	-0.22641	0.84873	0.075541	0.90303	-0.22164
FBXL4	0.80141	-0.12359	0.95964	0.95964	0.46714	0.048279	0.92026	-0.078814	0.87218	-0.12173	0.9922	-0.26176	0.73423	-0.060949	0.64118	-0.081573
FBXL5	0.68179	-0.23617	0.13214	0.13214	0.95	-0.18787	0.0029943	0.43696	0.41475	0.11905	0.10309	0.18911	0.99526	-0.46483	0.00026144	0.6441
FBXL6	0.01069	0.32056	0.21061	0.21061	0.66902	0.0070653	0.60002	-0.072184	0.16347	0.21336	0.94964	-0.37333	0.3428	-0.070111	0.1938	0.19743
FBXL7	0.97773	-0.56937	0.74392	0.74392	0.32389	0.091412	0.82289	0.039503	0.72166	0.058891	0.81047	-0.05051	0.87288	-0.28202	0.23007	0.041821
FBXL8	0.65105	0.041055	0.97202	0.97202	0.89259	-0.1342	0.83048	-0.35369	0.99722	-0.56255	0.51991	0.010991	0.99795	-0.41368	0.75888	-0.18685
FBXO10	0.57907	-0.15001	0.6887	0.6887	0.75112	-0.12122	0.72749	0.036495	0.014083	0.40036	0.9554	-0.22751	0.40256	0.11771	0.14804	0.12014
FBXO11	0.98769	-0.86135	0.92105	0.92105	0.61293	-0.44989	0.99996	-0.8057	1	-1.3759	0.035078	0.21963	0.99355	-0.57418	0.80204	-0.088498
FBXO15	0.41635	0.028006	0.66499	0.66499	0.86983	-0.78693	0.4841	0.0030853	0.55432	-0.012935	0.93889	-0.17635	0.59608	-0.68283	0.4127	-0.0099122
FBXO16	0.29081	-0.013093	0.66073	0.66073	0.85648	-0.10658	0.60872	0.036318	0.1155	0.35903	0.5796	0.0038516	0.86281	0.022151	0.52986	-0.18265
FBXO17	0.93087	-0.17782	0.07538	0.07538	0.7245	-0.32416	0.31434	0.032937	0.35271	-0.21144	0.71862	-0.056473	0.52952	-0.13927	0.25112	0.03571
FBXO18	0.39197	-0.22663	0.40819	0.40819	0.56985	-0.16479	0.54503	-0.45681	0.17718	-0.27741	0.95821	-0.1407	0.66937	-0.18503	0.68024	0.0008041
FBXO2	0.93519	-0.2513	0.9428	0.9428	0.47067	-0.47051	0.40825	-0.11463	0.98347	-0.40186	0.81365	-0.1191	0.91823	-0.28206	0.57573	-0.10158
FBXO21	0.42688	-0.025232	0.3048	0.3048	0.8252	-0.44678	0.82012	-0.056654	0.64542	-0.15645	0.5823	-0.12009	0.15765	0.18319	0.39788	-0.17665
FBXO22	0.31278	0.17167	0.12732	0.12732	0.86999	-0.086124	0.0022543	0.44453	0.53307	0.090013	0.032325	0.27701	0.94659	-0.13859	0.0043755	0.50468
FBXO24	0.79522	-0.11477	0.9939	0.9939	0.25661	0.15498	0.95929	-0.10738	0.93051	-0.080688	0.36925	-0.082293	0.00064621	0.6133	0.92755	-0.13694
FBXO25	0.46513	-0.10897	0.96292	0.96292	0.3574	0.13368	0.9429	-0.35502	0.54277	0.063566	0.70064	-0.31649	0.38244	-0.15482	0.25661	0.0092274
FBXO27	0.91965	-0.71521	0.44056	0.44056	0.88582	-0.36643	0.12483	-0.13273	0.98491	-0.2586	0.63214	-0.27874	0.93001	-0.61813	0.49809	-0.26045
FBXO28	0.1638	0.30268	0.067941	0.067941	0.47877	-0.21852	0.90258	-0.27483	0.30869	0.15039	0.24593	0.090159	0.033716	0.25369	0.88588	-0.40468
FBXO3	0.073446	0.39869	0.0074043	0.0074043	0.51469	-0.088686	0.23809	0.1199	0.63394	-0.0075429	0.67359	-0.1775	0.84983	-0.16107	0.5656	0.0013855
FBXO30	0.28242	-0.015502	0.80553	0.80553	0.64025	-0.032307	0.97181	-0.13049	0.0022741	0.5495	0.87671	-0.21649	0.0031225	0.39164	0.57493	-0.022591
FBXO31	0.53858	0.046013	0.78283	0.78283	0.23888	-0.42927	0.66165	-0.005923	0.11855	-0.3008	0.82298	-0.083074	0.33203	-0.3615	0.83934	-0.20713
FBXO32	0.41832	-0.23984	0.67366	0.67366	0.49572	-0.11457	0.51045	-0.63678	0.3114	-0.16085	0.8791	-0.021908	0.5486	-0.0018184	0.8409	-0.11732
FBXO33	0.99013	-0.91267	0.61317	0.61317	0.45866	0.12552	0.030184	0.26338	0.99953	-1.096	0.3631	0.11244	0.97872	-0.97211	0.0070886	0.38872
FBXO34	0.86516	-0.041848	0.12657	0.12657	0.92217	-0.25511	0.80165	-0.27199	0.793	-0.23479	0.61907	-0.22436	0.5545	-0.16976	0.69615	-0.13783
FBXO36	0.1356	0.25232	0.17949	0.17949	0.65646	-0.089834	0.405	-0.17161	0.25361	0.30741	0.36178	0.17522	0.55205	0.0032881	0.40254	0.064444
FBXO38	0.51646	-0.35292	0.90482	0.90482	0.98731	-0.35567	0.11884	0.2086	0.85625	-0.37094	0.6982	-0.15681	0.99164	-0.30094	0.075765	0.058108
FBXO4	0.34565	0.10748	0.90527	0.90527	0.41884	0.055034	0.61348	-0.07101	0.06726	0.38185	0.31447	0.075263	0.21962	0.21706	0.69069	-0.041563
FBXO40	0.78646	-0.39168	0.53758	0.53758	0.7931	-0.2531	0.24881	0.0053206	0.39477	0.068921	0.40432	0.0019243	0.47477	0.079796	0.10088	0.16702
FBXO41	0.1328	-0.11325	0.20879	0.20879	0.19755	0.10699	0.33169	0.017442	0.052669	0.21128	0.91276	-0.10637	0.38451	0.056491	0.029839	0.26893
FBXO42	0.92538	-0.75686	0.94717	0.94717	0.1119	0.24095	0.99915	-0.80591	0.90732	-0.64631	0.90868	-0.27864	0.46496	0.079128	0.99922	-1.4421
FBXO43	0.10452	0.30925	0.70142	0.70142	0.070881	0.15119	0.75331	-0.18473	0.057562	0.3673	0.78999	-0.19912	0.35848	-0.026095	0.15483	0.20465
FBXO44	0.98375	-0.26003	0.86295	0.86295	0.39836	0.023945	0.70255	-0.11982	0.70151	-0.04046	0.75361	-0.17249	0.90114	-0.27395	0.98863	-0.237
FBXO45	0.57174	-0.22755	0.79506	0.79506	0.21781	-0.047869	0.43442	-0.26063	0.95276	-0.5889	0.2099	0.15107	0.95123	-0.18714	0.72865	-0.063915
FBXO46	0.64586	-0.39278	0.09153	0.09153	0.78145	0.05856	0.39088	0.11519	0.49181	0.021706	0.58262	-0.2355	0.9898	-0.49096	0.56435	-0.053767
FBXO5	0.87062	-1.1228	1	1	0.41613	0.0048108	1	-1.6815	0.94459	-0.063851	0.98487	-0.79977	0.79341	-0.3575	0.95964	-0.68663
FBXO6	0.49037	-0.55381	0.96458	0.96458	0.087278	0.27595	0.73276	-0.14373	0.95326	-0.29634	0.68336	-0.082855	0.84449	-0.21805	0.96233	-0.33042
FBXO7	0.77865	-0.24013	0.92264	0.92264	0.7279	-0.18894	0.60675	-0.22332	0.24249	0.21188	0.91332	-0.1316	0.91097	-0.48351	0.43718	-0.0059799
FBXO8	0.16265	0.27036	0.85791	0.85791	0.39094	-0.085588	0.69075	0.032498	0.75733	-0.11616	0.71381	-0.0066762	0.72213	-0.33911	0.64395	-0.034491
FBXO9	0.74345	-0.20528	0.66707	0.66707	0.13056	0.14581	0.096039	0.22174	0.58994	-0.4991	0.72661	-0.22798	0.8052	-0.39324	0.067102	0.02587
FBXW10	0.81247	-0.5492	0.026426	0.026426	0.85724	-0.07475	0.12802	0.17579	0.98012	-0.29741	0.64463	-0.098687	0.82959	-0.68239	0.59117	0.029107
FBXW11	0.38956	-0.066468	0.21802	0.21802	0.29058	0.033759	0.62918	-0.11553	0.54145	0.02472	0.74111	-0.37388	0.52433	-0.097876	0.13789	0.18743
FBXW2	0.37297	-0.26507	0.75336	0.75336	0.92454	-0.41685	0.36198	0.062961	0.63372	-0.022421	0.9074	-0.32772	0.94762	-0.22194	0.13979	0.12793
FBXW4	0.99796	-0.47734	0.52084	0.52084	0.8712	-0.21868	0.27725	0.09481	0.89983	-0.12788	0.069658	0.19553	0.85041	-0.29532	0.11297	0.1925
FBXW5	0.53177	0.036566	0.5529	0.5529	0.65482	-0.02463	0.81843	-0.13419	0.3328	0.067396	0.70412	0.0059962	0.90465	-0.34371	0.67067	-0.16149
FBXW7	1	-1.2285	1.4799e-05	1.4799e-05	1	-1.1109	0.010936	0.347	1	-1.7173	4.9329e-06	0.95016	1	-1.9021	4.9329e-06	0.66059
FBXW8	0.069431	0.076252	0.41813	0.41813	0.042902	0.050505	0.94658	-0.044499	0.0031916	0.67616	0.35514	0.037453	0.096838	0.23234	0.63995	0.044341
FEM1A	0.045023	0.40891	0.96132	0.96132	0.12911	0.26172	0.91985	-0.21528	0.10581	0.38002	0.90562	-0.23937	0.0023431	0.63322	0.83211	-0.53565
FEM1B	0.48388	0.16677	0.99512	0.99512	0.57721	-0.077582	0.99653	-0.40954	0.85221	-0.1503	0.8885	-0.089706	0.59656	-0.26461	0.99372	-0.45531
FRK	0.91745	-0.54931	0.96596	0.96596	0.96392	-0.40695	0.79841	-0.081569	0.27359	0.12575	0.99048	-0.4052	0.60599	-0.042792	0.47393	0.044159
FUNDC1	0.74813	-0.40204	0.42162	0.42162	0.40934	-0.15927	0.87543	-0.11749	0.1582	0.29338	0.83805	-0.12914	0.91114	-0.35754	0.19487	0.17069
FUS	0.26975	0.0053511	0.32251	0.32251	0.33796	0.054169	0.99886	-0.49098	0.88883	-0.37928	0.93591	-0.11785	0.10771	0.15728	0.85797	-0.80345
FYCO1	0.049827	-0.20921	0.3357	0.3357	0.28141	-0.48891	0.20372	0.1007	0.70593	0.039553	0.87481	-0.35756	0.61505	-0.45294	0.89488	-0.31664
FZR1	0.9992	-0.82985	0.00085339	0.00085339	0.84741	-0.78441	0.00019238	0.61298	0.9997	-1.1561	4.9329e-06	0.72361	0.99993	-1.0753	1.4799e-05	1.0109
G2E3	0.18723	-0.043618	0.44928	0.44928	0.39637	0.12166	0.77421	-0.071397	0.81641	-0.21134	0.98946	-0.25972	0.43667	-0.29187	0.17655	0.062031
GABARAP	0.66275	-0.12875	0.45895	0.45895	0.87234	-0.11173	0.59496	0.015008	0.72527	-0.0066721	0.85578	0.022994	0.24328	0.12714	0.8943	-0.079884
GABARAPL1	0.73961	-0.17125	0.87377	0.87377	0.09079	0.31988	0.96669	-0.29388	0.69784	-0.065179	0.77412	-0.24241	0.41138	0.13271	0.47411	-0.20196
GABARAPL2	0.77042	-0.71343	0.45555	0.45555	0.67916	0.031873	0.54923	-0.086306	0.96015	-0.45576	0.84905	-0.21014	0.67289	0.028305	0.7873	-0.27733
GAN	0.82333	-0.41794	0.67657	0.67657	0.88382	-0.29259	0.62383	-0.16546	0.97937	-0.44891	0.11373	0.12861	0.71283	-0.42644	0.65462	-0.15366
GCLC	0.95448	-0.22194	0.8486	0.8486	0.71333	-0.17493	0.094904	0.18251	0.80072	-0.10231	0.3737	0.097294	0.89145	-0.32108	0.40776	-0.012845
GGA1	0.47228	-0.0025589	0.30677	0.30677	0.13649	0.24905	0.99741	-0.34827	0.68181	-0.0070328	0.93566	-0.053812	0.15343	0.26047	0.86145	-0.43587
GLMN	0.23198	0.15081	0.6521	0.6521	0.049827	0.29431	0.86497	-0.10246	0.084595	0.17904	0.082759	0.20667	0.0091506	0.37846	0.019983	0.31033
GSK3A	0.94159	-0.029578	0.54829	0.54829	0.98518	-0.51629	0.18123	0.15827	0.88259	-0.40207	0.42593	0.12589	0.90977	-0.53522	0.5018	-0.03087
GSK3B	0.90985	-0.14382	0.17406	0.17406	0.5792	-0.18848	0.020861	0.30806	0.53013	0.11071	0.2699	0.048391	0.78613	-0.38802	0.20015	0.12044
HACE1	0.5019	-0.32029	0.3305	0.3305	0.79392	-0.35893	0.84935	-0.035444	0.57877	-0.35687	0.87385	0.018398	0.50949	-0.050781	0.53565	-0.14929
HDAC6	0.536	-0.16017	0.88486	0.88486	0.55654	-0.02465	0.18234	-0.069447	0.81567	-0.029772	0.27691	0.074073	0.97334	-0.26502	0.05112	0.25287
HECTD1	0.32048	0.1543	0.78413	0.78413	0.032957	0.18462	0.1569	0.16445	0.78346	-0.19112	0.76827	-0.22102	0.9714	-0.33868	0.98753	-0.15911
HECTD2	0.6755	-0.63686	0.40971	0.40971	0.89102	-0.4947	0.019115	0.33845	0.98299	-0.30832	0.2253	-0.068094	0.8853	-0.4482	0.15927	0.17666
HECTD3	0.010196	0.30078	0.80446	0.80446	0.019944	0.47079	0.32003	0.033299	0.47868	0.039534	0.68197	-0.063388	0.66152	0.045715	0.58389	-0.043577
HECW1	0.89008	-0.5647	0.80283	0.80283	0.90621	-0.38594	0.85415	0.020815	0.93708	-0.19333	0.84808	-0.05301	0.97014	-0.29487	0.31108	0.11546
HECW2	0.86256	-0.4177	0.59654	0.59654	0.81376	-0.27938	0.13793	0.15519	0.88911	-0.10613	0.91634	-0.0039809	0.46636	-0.35069	0.64493	-0.026747
HERC1	0.60256	-0.33997	0.90201	0.90201	0.27677	0.24788	0.56195	-0.060453	0.79167	-0.16592	0.76207	-0.15208	0.54674	-0.33977	0.96814	-0.28394
HERC2	0.0092492	0.4987	0.055688	0.055688	0.077264	0.22383	0.57467	-0.1314	0.29248	-0.18706	0.38674	-0.038461	0.25057	-0.14146	0.25475	-0.011156
HERC3	0.52628	-0.16748	0.67571	0.67571	0.86467	-0.13033	0.81016	-0.10263	0.059111	0.14936	0.28372	-0.070641	0.75053	-0.25178	0.52445	0.047474
HERC4	0.48073	0.1289	0.73772	0.73772	0.97888	-0.3469	0.0041091	0.43131	0.81167	-0.13943	0.10573	0.14901	0.99227	-0.48291	0.10064	0.18551
HERC6	0.11345	0.22243	0.94014	0.94014	0.98291	-0.33735	0.99833	-0.30145	0.57647	-0.073502	0.84474	-0.21419	0.74087	-0.35943	0.59299	0.02212
HIPK2	0.27606	-0.081383	0.63701	0.63701	0.40354	-0.074941	0.81767	-0.13088	0.70522	0.032862	0.46015	-0.0056322	0.22704	0.18847	0.97665	-0.35326
HLTF	0.95297	-0.30093	0.45154	0.45154	0.36697	0.067336	0.11841	0.20915	0.11952	0.26141	0.35382	0.10136	0.80331	-0.35026	0.83861	-0.17305
HUWE1	0.033815	0.47701	0.38896	0.38896	0.70923	-0.017653	0.0015637	0.35508	0.00084353	0.69655	0.70325	-0.11617	0.0069406	0.56071	0.88729	-0.44934
IKBKG	0.38504	0.095895	0.78462	0.78462	0.10048	0.32164	0.59232	-0.19918	0.67397	-0.044329	0.77954	-0.65568	0.67451	0.077182	0.79526	-0.43728
IRF9	0.33664	0.072608	0.92352	0.92352	0.58415	-0.18243	0.63417	-0.085132	0.85821	-0.1442	0.89473	-0.085532	0.41095	0.12834	0.41816	-0.034893
ITCH	0.015238	-0.10721	0.48532	0.48532	0.010117	0.25701	0.57644	-0.084519	0.20265	0.14029	0.59685	-0.19184	0.61996	0.046186	0.79507	-0.04968
JOSD2	0.89976	-0.2307	0.60164	0.60164	0.51346	-0.43904	0.66005	-0.21763	0.33428	0.20558	0.68093	-0.23852	0.95982	-0.34901	0.18056	0.17318
KCMF1	0.23838	-0.6876	0.95801	0.95801	0.56902	-0.08289	0.033539	0.3675	0.0077595	0.73646	0.99244	-0.38971	0.76488	-0.35905	0.1066	0.20238
KDM2A	0.98966	-0.90483	0.73367	0.73367	0.82206	-0.65051	0.40284	0.078147	0.39782	0.038625	0.33136	-0.087786	0.18971	0.22993	0.98331	-0.56375
KDM2B	0.15595	0.19154	0.22242	0.22242	0.43538	0.0084568	0.91444	-0.23733	0.043612	0.29921	0.6212	-0.026033	0.0040499	0.62626	0.8279	-0.026993
KLHL12	0.82024	-0.10009	0.67689	0.67689	0.95304	-0.24624	0.36352	0.021643	0.64461	-0.024293	0.53615	-0.08671	0.67948	-0.2166	0.38748	0.10398
KLHL13	0.98637	-0.36089	0.4717	0.4717	0.99387	-0.67268	0.76799	-0.0628	0.98029	-0.52157	0.2347	0.038903	0.95084	-0.61857	0.57828	-0.12274
KLHL20	0.24245	0.14107	0.65514	0.65514	0.38816	0.038544	0.47107	0.022501	0.070792	0.27791	0.96767	-0.24609	0.036883	0.51195	0.6483	0.009706
KLHL36	0.384	0.027109	0.61844	0.61844	0.21861	0.16538	0.21023	0.028134	0.29402	-0.29365	0.95162	-0.47103	0.75748	-0.023461	0.85206	-0.64288
KLHL9	0.050074	0.41265	0.88502	0.88502	0.39619	-0.089294	0.55765	-0.20988	0.0040302	0.4766	0.83372	-0.32745	0.35311	0.092016	0.84858	-0.019969
KMT2C	0.26299	-0.21726	0.85974	0.85974	0.18693	0.1358	0.86521	-0.38966	0.36648	0.017948	0.71413	-0.00044078	0.28283	0.18182	0.58651	-0.22914
LMO7	0.86444	-0.1859	0.84315	0.84315	0.61667	-0.094201	0.78746	-0.0062952	0.28047	0.1691	0.3311	0.032484	0.21788	0.13718	0.9294	-0.31389
LNX1	0.8904	-0.16544	0.86966	0.86966	0.75028	-0.19744	0.33723	0.090904	0.12762	0.05246	0.91114	-0.44215	0.9429	-0.32038	0.31072	0.038415
LNX2	0.46072	0.046721	0.66414	0.66414	0.67619	-0.42445	0.79247	-0.097992	0.38414	-0.035979	0.8837	-0.15182	0.00095205	0.61463	0.85482	-0.17115
LONRF1	0.71253	-0.29001	0.76079	0.76079	0.58696	-0.065177	0.030027	0.25691	0.4706	0.045778	0.87288	-0.10468	0.40653	0.066138	0.26602	-0.2548
LONRF3	0.34005	-0.023933	0.37913	0.37913	0.13097	0.0899	0.38648	0.1019	0.88245	-0.36397	0.94791	-0.14008	0.7235	-0.57725	0.55665	0.069724
LRRC41	0.00028118	0.56913	0.64766	0.64766	0.023091	0.43506	0.94803	-0.095748	0.019973	0.46898	0.099383	-0.024433	0.031507	0.56734	0.37683	-2.8444e-05
LRSAM1	0.5322	0.026938	0.97128	0.97128	0.54142	0.093473	0.72759	-0.20157	0.24816	0.17921	0.52688	-0.20352	0.31659	0.080038	0.68947	0.0018862
MAFK	0.18095	0.022692	0.74079	0.74079	0.17249	-0.22242	0.58198	-0.10609	0.68695	-0.16463	0.83301	-0.26784	0.4813	-0.21676	0.55338	-0.39574
MAGEA1	0.48908	-0.21852	0.8011	0.8011	0.12184	0.10778	0.65402	0.004033	0.24893	0.12019	0.5574	-0.082251	0.54789	-0.06074	0.52962	-0.09091
MAGEA10	0.30061	0.060967	0.3631	0.3631	0.9533	-0.32963	0.90784	-0.14927	0.18847	0.1859	0.33964	-0.069705	0.10987	0.25288	0.78505	0.028496
MAGEA3	0.86369	-0.070437	0.99241	0.99241	0.59043	-0.20725	0.64355	0.032633	0.7956	-0.25943	0.91352	-0.11267	0.63991	-0.074204	0.22166	-0.025298
MAGEA4	0.00054755	0.5629	0.61768	0.61768	0.015948	0.24554	0.69905	-0.028595	0.047154	0.68506	0.31442	0.060435	0.15038	0.19495	0.52737	-0.087238
MAGEA6	0.86011	-0.4292	0.97604	0.97604	0.85856	-0.18808	0.46728	-0.14367	0.55425	-0.10151	0.50295	-0.35414	0.66113	-0.26427	0.38382	-0.25685
MAGEA8	0.5549	-0.35595	0.73647	0.73647	0.062909	0.17529	0.33945	0.074338	0.17759	0.30608	0.79899	-0.18995	0.34455	0.032837	0.523	-0.35038
MAGEB1	0.48804	-0.15247	0.13362	0.13362	0.81893	-0.24277	0.30399	-0.14541	0.86052	-0.27768	0.88535	-0.22527	0.96184	-0.39235	0.506	-0.12887
MAGEB2	0.67776	-1.0063	0.93393	0.93393	0.57776	-0.39249	0.56727	-0.16326	0.52005	-0.23451	0.91615	-0.26543	0.63024	-0.32989	0.92861	-0.21225
MAGEB3	0.34485	0.10809	0.5919	0.5919	0.5823	-0.21839	0.77875	-0.17574	0.99701	-0.48017	0.97315	-0.18507	0.92457	-0.75063	0.81892	-0.13463
MAGEB4	0.83708	-0.28643	0.92157	0.92157	0.87797	-0.20488	0.32387	-0.14693	0.9781	-0.44684	0.20302	-0.11178	0.77513	-0.12162	0.22235	-0.074807
MAGED1	0.8865	-0.24367	0.52038	0.52038	0.77425	-0.27898	0.12998	0.16274	0.83958	-0.35784	0.7877	-0.2913	0.97441	-0.61909	0.31876	0.035183
MAGED2	0.17406	-0.13149	0.97087	0.97087	0.6192	-0.29848	0.28258	-0.038816	0.71083	-0.029829	0.69417	-0.1349	0.81914	-0.48904	0.32255	-0.051972
MAGEE1	0.90492	-0.53758	0.69985	0.69985	0.96567	-0.59616	0.62596	-0.10787	0.80387	-0.004358	0.74785	-0.021975	0.65846	-0.41012	0.8657	-0.24795
MAGEF1	0.051475	-0.0057389	0.45195	0.45195	0.088541	0.18343	0.68819	-0.02401	0.80198	-0.46862	0.993	-0.32886	0.60312	-0.040935	0.9764	-0.26432
MAGEH1	0.1925	0.26729	0.94958	0.94958	0.94565	-0.52374	0.1615	0.13677	0.048801	0.36153	0.71993	0.049449	0.53142	0.021348	0.67194	0.019288
MAGEL2	0.90467	-0.44534	0.90726	0.90726	0.89853	-0.16172	0.79204	-0.041022	0.90569	-0.091454	0.53263	-0.3494	0.92794	-0.32125	0.80292	-0.45732
MALT1	0.82999	-0.12177	0.45442	0.45442	0.92202	-0.10457	0.4528	0.051553	0.892	-0.35986	0.2031	0.10529	0.73159	-0.26864	0.27927	0.085356
MAN1B1	0.31729	0.13402	0.62925	0.62925	0.0080061	0.17399	0.50452	-0.032155	0.30814	0.075781	0.98765	-0.29148	0.30365	-0.019909	0.58957	-0.095569
MAP1LC3A	0.17028	-0.072535	0.39319	0.39319	0.87317	-0.28001	0.54058	-0.1319	0.24118	0.2877	0.54225	0.036556	0.16177	0.23166	0.92105	-0.087105
MAP1LC3B	0.12712	0.19506	0.58471	0.58471	0.91009	-0.11996	0.51353	0.072308	0.049374	0.29937	0.76029	-0.18094	0.23135	0.14809	0.70037	-0.05954
MAP3K1	0.24551	0.16933	0.32672	0.32672	0.24483	0.11553	0.076505	0.15602	0.41555	-0.15782	0.69833	-0.13582	0.45069	0.064687	0.18228	0.033044
MAPK15	0.034575	0.33241	0.49289	0.49289	0.36346	0.049594	0.78128	-0.086317	0.21691	0.097583	0.8385	-0.1429	0.38381	-0.098661	0.28805	0.015529
MDM2	4.9329e-06	1.3995	0.00039957	0.00039957	0.00021212	0.77644	0.0020077	0.6224	4.4396e-05	1.6359	0.24261	0.074284	0.00026144	1.3757	0.92352	-0.54826
MDM4	1.4799e-05	0.96611	0.37188	0.37188	0.00077447	0.50703	0.95704	-0.15959	4.9329e-06	1.2512	0.5186	0.0046641	4.9329e-06	1.1514	0.88474	-0.42617
MED8	0.062702	0.27753	0.10179	0.10179	0.30888	0.063326	0.0058948	0.41077	0.83455	-0.45752	0.0026292	0.60856	0.76169	-0.20547	0.99758	-0.93187
MEX3C	0.0019682	0.76023	0.94813	0.94813	0.083638	0.43269	0.88684	-0.097916	0.099581	0.19656	0.57525	-0.30338	0.09741	0.84688	0.97009	-3.7737
MGRN1	4.9329e-06	1.1655	0.89528	0.89528	0.00025158	0.5673	0.99824	-0.79679	4.9329e-06	1.6397	0.95884	-0.56966	4.9329e-06	1.8068	1	-1.3927
MIB1	0.59618	-0.071853	0.97182	0.97182	0.19632	-0.0038111	0.83106	-0.25348	0.68513	-0.12421	0.60956	0.014605	0.78971	-0.020687	0.90012	-0.11112
MIB2	0.09669	-0.28651	0.52479	0.52479	0.51755	-0.20125	0.91708	-0.19999	0.45481	-0.023118	0.35284	0.10661	0.59017	0.007129	0.77985	0.003843
MID1	0.68877	-0.27449	0.88628	0.88628	0.83573	-0.42062	0.53206	-0.27844	0.49329	0.061499	0.95913	-0.23228	0.83706	-0.22802	0.40371	-0.12322
MID2	0.50321	-0.25389	0.99257	0.99257	0.49003	0.10713	0.65395	-0.040761	0.43926	-0.037438	0.16137	0.11089	0.86677	-0.13296	0.75134	-0.074107
MKRN1	0.039764	0.512	0.96777	0.96777	4.9329e-06	0.8591	0.99352	-0.64599	0.0044939	0.56723	0.99091	-0.45512	0.00010359	0.90274	0.92794	-0.25939
MKRN3	0.96745	-0.62927	0.057789	0.057789	0.81032	-0.13445	0.5725	-0.081658	0.72023	-0.18285	0.56944	0.00012096	0.8116	-0.085208	0.34679	-0.027528
MNAT1	0.52925	-0.066678	0.74688	0.74688	0.5065	0.096979	0.19201	0.12588	0.43253	-0.061597	0.36589	0.073659	0.0016032	0.40602	1	-0.67702
MPI	0.84226	-0.32068	0.63929	0.63929	0.81252	-0.32554	0.77504	0.038108	0.86939	-0.053025	0.9382	-0.24331	0.81219	-0.31441	0.1708	0.094521
MPND	0.057651	0.54726	0.27694	0.27694	0.098081	0.30657	0.76257	-0.19011	0.12498	0.34044	0.76078	-0.28208	0.15081	0.59884	0.97413	-0.51801
MRPL49	0.74783	-0.10297	0.46332	0.46332	0.58347	-0.22768	0.31862	0.14869	0.99047	-0.55069	0.73627	-0.027811	0.83707	-0.11718	0.84401	-0.41737
MTAP	0.52283	0.06007	0.6284	0.6284	0.0066742	0.28996	0.84152	-0.08805	0.22773	0.33829	0.67323	-0.32178	0.37826	0.094311	0.92407	-0.25955
MTBP	0.36926	-0.057273	0.8829	0.8829	0.12527	0.16318	0.70586	-0.26229	0.021897	0.59867	0.6669	-0.5861	0.28341	-0.11364	0.94641	-0.68508
MTOR	0.038541	0.44508	0.62562	0.62562	0.23675	0.13155	0.4421	0.013812	0.0030041	0.65187	0.90349	-0.79527	0.013561	0.66035	0.81738	-1.0275
MUL1	0.25262	0.083854	0.77943	0.77943	0.062535	0.018616	0.88091	-0.16568	0.13059	0.21891	0.50063	0.040081	0.18956	0.31059	0.88821	-0.051078
MYCBP2	0.45445	-0.11315	0.87061	0.87061	0.26536	-0.082039	0.68536	-0.36011	0.31979	0.042328	0.61001	-0.3827	0.18484	0.45932	0.89964	-0.55056
MYLIP	0.57641	-0.49196	0.0020768	0.0020768	1	-1.0723	0.00061661	0.44372	0.8307	-0.91278	0.21928	0.091054	0.80734	-1.4926	0.0046912	0.40182
MYSM1	0.00012332	0.97921	0.65536	0.65536	0.00013319	0.85764	0.99034	-0.31945	0.15398	0.19418	0.50188	-0.065298	0.071986	0.44833	0.39034	0.032577
N4BP1	0.99706	-0.51154	0.22343	0.22343	0.60855	-0.14785	0.34376	0.10886	0.99576	-0.53167	0.56492	0.014144	0.97311	-0.64808	0.12866	0.14061
NAE1	0.8622	-0.13653	0.10514	0.10514	0.49922	-0.014537	0.72921	-0.04768	1	-1.8327	4.9329e-06	0.46912	0.9998	-1.0703	1.4799e-05	0.47138
NBR1	0.69606	-0.22651	0.81565	0.81565	0.53727	0.084038	0.13314	0.18489	0.8091	-0.2284	0.089596	0.16319	0.52442	-0.17602	0.52143	0.045831
NDN	0.76417	-0.018273	0.25239	0.25239	0.57543	-0.14001	0.89298	-0.12002	0.7544	-0.10459	0.89244	-0.017165	0.68965	-0.21092	0.42779	0.063711
NEDD4	0.3697	0.09121	0.48806	0.48806	0.65126	-0.73134	0.95269	-0.29069	0.25968	0.080449	0.88259	-0.12206	0.52682	-0.14232	0.77486	0.077584
NEDD4L	0.88093	-0.42065	0.53183	0.53183	0.82759	-0.25667	0.77962	-0.10292	0.71879	-0.29558	0.15799	0.045886	0.94231	-0.14692	0.53426	0.014027
NEDD8	0.14601	0.21813	0.10836	0.10836	0.10005	-0.05248	0.039764	0.26099	0.96775	-0.61004	0.38562	0.09091	0.59916	-0.20435	0.78991	-0.34098
NEURL2	0.22822	0.1546	0.68068	0.68068	0.001544	0.51434	0.84323	-0.37001	0.17734	0.22291	0.72318	-0.29776	0.21434	0.16904	0.70463	-0.25612
NFX1	0.10329	0.025249	0.79857	0.79857	0.1155	0.081098	0.92068	-0.12158	0.35974	0.0075947	0.8156	-0.38338	0.41963	-0.12014	0.22034	0.024258
NHLRC1	0.52686	0.074455	0.77227	0.77227	0.74763	-0.037646	0.44716	-0.062393	0.47637	-0.02123	0.67811	-0.019181	0.73068	-0.21567	0.47909	-0.049494
NOSIP	0.13518	0.26779	0.53404	0.53404	0.20182	0.17092	0.27273	0.06755	0.87902	-0.29077	0.36868	0.10261	0.8821	-0.31554	0.58485	-0.022606
NSD3	0.054139	0.61167	0.9085	0.9085	0.00021212	0.79161	0.9944	-0.54907	4.9329e-06	1.3327	0.77852	-0.73947	4.9329e-06	1.8496	0.99933	-1.4356
NSFL1C	0.040396	-0.32272	0.59145	0.59145	0.10227	0.24913	0.65454	-0.15341	0.077886	0.39377	0.87192	-0.4015	0.62419	-0.027781	0.95366	-0.61631
NSMCE2	0.0044446	0.44003	0.40294	0.40294	0.021848	0.27344	0.070743	0.077183	0.067043	0.35552	0.41608	-0.31842	0.016688	0.46558	0.19781	0.14668
OPTN	0.030273	0.34606	0.26663	0.26663	0.14968	0.019474	0.89161	-0.07391	0.073801	0.23644	0.90263	0.013748	0.38877	0.020883	0.92211	-0.20202
OTUB1	0.63658	-0.29263	0.73643	0.73643	0.93851	0.011478	0.98129	-0.35937	0.37782	0.19337	0.98838	-0.53353	0.96411	-0.24635	0.83695	-0.35548
OTUB2	0.47655	-0.10111	0.16981	0.16981	0.54419	-0.015989	0.90123	-0.12852	0.88963	-0.12806	0.52421	-0.11473	0.42485	0.10538	0.17142	0.15671
OTUD1	0.99158	-0.49188	0.83053	0.83053	0.50825	0.073348	0.26662	0.058435	0.95822	-0.13238	0.95372	-0.30757	0.74342	-0.53047	0.59443	-0.0075867
OTUD3	0.93005	-0.23727	0.83104	0.83104	0.44358	0.021273	0.75759	-0.29289	0.76718	0.0086516	0.64705	0.019233	0.05112	0.20026	0.63643	-0.0092397
OTUD4	0.79275	-0.29771	0.93668	0.93668	0.67299	-0.22943	0.67897	-0.068235	0.34688	-0.39079	0.98608	-0.22199	0.75225	-0.074936	0.95566	-0.27585
OTUD5	0.5091	0.080975	0.84126	0.84126	0.96658	-0.6382	4.9329e-06	1.133	0.03199	0.49165	0.16471	0.075048	0.95621	-0.5936	4.9329e-06	1.1532
OTUD6A	0.4858	-0.22216	0.72938	0.72938	0.40941	-0.050816	0.52787	0.068607	0.99339	-0.37196	0.99996	-0.3619	0.89426	-0.28772	0.5735	-0.074209
OTUD6B	0.29273	0.017387	0.93049	0.93049	0.53505	0.034065	0.7106	0.038814	0.51109	0.077417	0.090415	0.15936	0.77441	0.045357	0.1222	0.167
OTUD7A	0.89547	-0.13254	0.88855	0.88855	0.78295	0.024363	0.71961	-0.032545	0.96685	-0.32237	0.90589	-0.1343	0.27911	0.016979	0.82745	-0.38736
OTUD7B	0.13052	0.21939	0.7247	0.7247	0.53231	0.097844	0.65074	-0.10798	0.089241	0.13639	0.51067	-0.051158	0.64551	-0.34461	0.31761	-0.050444
OTULIN	0.63951	-0.20971	0.29656	0.29656	0.15474	0.19189	0.79204	-0.28096	0.32123	0.0062009	0.56603	-0.089223	0.8464	0.020844	0.22038	0.16301
PAK6	0.47529	-0.062298	0.26232	0.26232	0.79794	-0.32385	0.67426	0.049337	0.96868	-0.51537	0.62994	-0.042954	0.89858	-0.59192	0.42424	-0.09473
PAN2	0.95083	-0.30853	0.14324	0.14324	0.67984	-0.15892	0.1489	0.15909	0.086321	0.27176	0.47825	-0.04236	0.03566	0.42629	0.99613	-0.65463
PARP11	0.30447	0.10917	0.34064	0.34064	0.9648	-0.19089	0.71894	-0.25761	0.80515	-0.094492	0.53688	-0.3357	0.73886	-0.17742	0.94585	-0.13717
PCGF2	0.97586	-0.11229	0.22787	0.22787	0.80227	-0.19496	0.44443	0.025873	0.99979	-0.66566	0.58397	-0.08721	0.99505	-0.6006	0.29528	0.12903
PCGF3	0.58337	-0.24014	0.2842	0.2842	0.64986	-0.32119	0.90865	-0.087107	0.36889	-0.049089	0.90678	-0.1455	0.94309	-0.12694	0.9484	-0.29591
PCGF6	0.047923	0.64936	0.22078	0.22078	0.00087313	0.81849	0.97709	-0.70137	4.9329e-06	1.7383	0.99021	-1.0342	0.0029745	1.5488	0.99601	-1.2619
PDZRN3	0.61669	-0.51125	0.39282	0.39282	0.63991	-0.24211	0.10895	0.22248	0.85987	-0.41949	0.42178	0.039257	0.93483	-0.37771	0.18948	0.10118
PDZRN4	0.40353	0.12836	0.0871	0.0871	0.95108	-0.17926	0.14002	0.29343	0.7182	-0.082403	0.46043	0.016328	0.89057	-0.38889	0.90884	-0.25293
PELI1	0.98428	-0.28358	0.58894	0.58894	0.72632	-0.19103	0.85796	-0.28809	0.90542	-0.21851	0.91129	-0.18848	0.90102	-0.1039	0.38421	0.11405
PEX10	0.014192	0.58162	0.29339	0.29339	0.0020077	0.14164	0.86543	-0.27244	0.44263	0.03564	0.81229	-0.29764	0.086193	0.29885	0.46558	-0.20262
PEX12	0.89532	-0.48798	0.0010112	0.0010112	0.76921	-0.13439	0.10234	0.26369	0.99392	-0.82988	4.9329e-06	0.83422	0.81528	-0.41079	3.453e-05	0.52395
PEX2	0.74064	-0.14093	0.041313	0.041313	0.26195	0.13821	0.34294	-0.0099619	0.072588	0.41798	0.41723	-0.0021177	0.028655	0.41752	0.45267	-0.10721
PHF7	0.91385	-0.59039	0.00075474	0.00075474	0.91189	-0.15262	4.9329e-06	0.64848	0.78446	-0.41841	0.25105	0.099871	0.9864	-0.25762	0.10948	0.1705
PHRF1	0.99434	-0.40626	0.9228	0.9228	0.74212	-0.45167	0.99721	-0.26555	0.86114	-0.20705	0.76297	-0.22674	0.83334	-0.16858	0.53098	-0.077839
PIAS1	0.96401	-0.33225	0.99654	0.99654	0.66031	-0.43561	0.99589	-0.23802	0.74018	-0.5152	0.83329	-0.1826	0.75294	0.049227	0.9969	-0.52109
PIAS2	0.9041	-0.41507	0.39361	0.39361	0.14024	0.036941	0.26006	-0.15745	0.91371	-0.1421	0.29534	0.099068	0.90987	-0.69441	0.048239	0.21502
PIAS3	0.03055	0.32334	0.73257	0.73257	0.94222	-0.19412	0.43518	0.019796	0.52167	0.0084863	0.81688	-0.27569	0.44627	-0.27897	0.67391	-0.25698
PIAS4	0.79229	-0.14377	0.77491	0.77491	0.51665	-0.18919	0.76538	-0.14601	0.14413	0.18778	0.73227	0.051208	0.61402	0.030716	0.99804	-0.44037
PJA1	0.67721	-0.37244	0.51137	0.51137	0.9933	-0.22061	0.76882	-0.035783	0.79331	-0.3418	0.25518	0.010671	0.84568	-0.35476	0.039883	0.20235
PJA2	0.94267	-0.2288	0.8807	0.8807	0.93193	-0.047049	0.80838	-0.20146	0.80076	-0.15882	0.76053	-0.15407	0.23878	0.11878	0.94861	-0.31512
PLK1	0.25803	0.046776	0.73752	0.73752	0.0055199	0.91577	0.99983	-1.7964	0.76455	-2.164	0.37499	-1.5517	0.43967	-0.22967	0.91944	-1.2244
PLK2	0.42953	0.086731	0.018365	0.018365	0.90604	-0.16029	0.63002	0.090927	0.086568	0.16684	0.28943	-0.015319	0.25728	0.063028	0.69284	-0.022875
PLK3	0.055254	0.35528	0.88676	0.88676	0.47196	0.053028	0.52725	-0.2443	0.09599	0.3465	0.75259	-0.22081	0.004632	0.46205	0.7871	-0.15456
PLK4	0.99931	-0.55464	0.065563	0.065563	0.51979	-0.10318	0.012367	0.070311	0.8882	-0.31903	4.9329e-06	0.82704	0.28097	0.17081	4.9329e-06	1.185
PLK5	0.802	-0.25228	0.57154	0.57154	0.73962	-0.051627	0.91607	-0.11005	0.67499	0.010512	0.93428	-0.18785	0.42689	0.083543	0.99593	-0.33977
PML	0.5371	-0.044507	0.374	0.374	0.3348	-0.4244	0.77379	-0.32332	0.67095	-0.24832	0.98646	-0.44895	0.54981	-0.32242	0.24153	-0.21264
PPIL2	0.035354	0.20215	0.93796	0.93796	0.061903	0.26084	0.99998	-0.58128	4.9329e-06	2.2829	0.82023	-0.13803	4.9329e-06	2.8121	0.99879	-0.75822
PRKN	0.73285	-0.14722	0.62613	0.62613	0.60422	-0.42822	0.90549	-0.12963	0.3858	-0.010776	0.85348	-0.12789	0.078971	0.21863	0.098959	-0.030092
PRPF19	0.53352	-0.10567	0.64889	0.64889	0.043799	0.31443	0.99997	-1.1853	0.018474	0.43779	0.026209	0.36105	4.9329e-06	1.7688	0.99999	-1.4822
PRPF8	0.59881	-0.06529	0.61792	0.61792	0.90695	-0.24119	0.85728	-0.11513	0.0034481	0.73175	0.99076	-0.43324	0.44392	0.047747	0.96979	-0.90824
PSMA1	0.68879	-0.25078	0.00095205	0.00095205	0.67633	-0.095999	0.40762	0.034957	0.77639	-0.62629	0.49195	0.075835	0.53721	0.063874	0.9921	-1.9741
PSMA2	0.43376	-0.016204	0.011449	0.011449	0.094164	0.28139	0.46501	0.011621	0.96169	-1.6215	0.059654	0.54518	0.55986	-0.40115	0.99999	-5.6022
PSMA3	0.90953	0.056569	0.00035024	0.00035024	0.29965	0.15913	0.93484	-0.46217	0.14572	0.74806	0.41181	-0.051811	0.31203	0.61733	0.91355	-1.11
PSMA4	0.88542	-0.62123	0.042902	0.042902	0.63442	-0.21812	0.9643	-0.32957	0.39589	-0.40813	0.28677	0.16562	0.83864	-0.46891	0.9029	-0.71082
PSMA5	0.0080752	0.49151	0.0017413	0.0017413	0.086716	0.60304	0.78537	-0.19997	0.31253	-0.2841	0.62382	-1.0974	0.27798	0.47343	0.60312	-5.1015
PSMA6	0.59382	0.076543	0.00033051	0.00033051	0.11869	0.35551	0.73751	-0.074032	0.8884	-1.1597	0.81956	-0.36752	0.44641	-0.40815	0.89178	-2.2343
PSMA7	0.58076	0.10329	0.24964	0.24964	0.0045827	0.54554	0.83629	-0.32745	0.89046	-1.0825	0.93892	-0.59523	0.044273	0.93647	0.99949	-1.627
PSMA8	0.55417	0.04516	0.70939	0.70939	0.77879	-0.33266	0.54827	-0.041759	0.51165	0.022987	0.7169	-0.070295	0.90789	-0.33122	0.79598	0.023365
PSMB1	0.1522	0.23284	0.19812	0.19812	0.48749	-0.002788	0.73394	-0.54064	0.63074	0.010655	0.012189	0.57616	0.54032	0.11594	0.88704	-0.47065
PSMB10	0.97339	-0.50614	0.94804	0.94804	0.25838	0.084062	0.4753	0.056629	0.9993	-0.58308	0.63757	-0.071405	0.99791	-0.68876	0.97124	-0.12478
PSMB11	0.33317	0.073481	0.58759	0.58759	0.69494	-0.14511	0.42593	0.027729	0.34225	-0.27248	0.78841	-0.09437	0.34021	-0.10204	0.59669	0.041591
PSMB2	0.012288	0.3746	0.0014355	0.0014355	0.049817	0.41732	0.53201	-0.18031	0.80616	-0.16836	0.15903	0.11047	0.44958	-0.24159	0.7156	-0.60064
PSMB3	0.04889	0.39268	0.00040943	0.00040943	0.89304	-0.25387	0.89759	-0.279	0.9987	-3.8728	0.96278	-0.35988	0.79213	-2.1789	0.85948	-2.2665
PSMB4	0.35053	-0.12538	4.9329e-06	4.9329e-06	0.1568	0.26324	0.27312	0.086884	0.89391	-1.181	0.31046	-0.50581	0.78217	-0.28863	0.99852	-1.2672
PSMB5	0.6629	-0.17884	0.001909	0.001909	0.58192	-0.3295	0.41289	0.00022416	0.85479	-1.8746	0.028665	0.49049	0.48248	-0.09737	0.92137	-1.0382
PSMB6	0.83232	-0.79379	0.024008	0.024008	0.9906	-0.63957	0.7886	-0.27583	0.79831	-0.6168	0.45977	0.045334	0.45272	0.14591	0.49624	-1.1647
PSMB7	0.9773	-0.43446	0.030017	0.030017	0.28363	0.057104	0.61883	-0.21071	0.97107	-1.1758	0.31808	0.047726	0.59147	-0.068783	0.99852	-0.90925
PSMB8	0.72337	-0.023731	0.878	0.878	0.63934	-0.65446	0.39659	-0.010896	0.92945	-0.14849	0.81776	-0.024984	0.77015	-0.43669	0.34882	0.12412
PSMB9	0.98959	-0.67564	0.8228	0.8228	0.76578	-0.068207	0.11964	0.22522	0.87583	-0.35533	0.38938	-0.030992	0.75999	-0.35259	0.56174	0.028445
PSMD14	0.99934	-2.8554	4.9329e-06	4.9329e-06	0.68011	-0.76105	0.00017265	0.71854	0.97321	-1.916	0.99741	-1.8206	0.93464	-5.2337	0.98979	-7.7532
PSMD4	0.62794	-0.26036	0.54993	0.54993	0.063324	0.19776	0.98758	-0.31467	0.98217	-1.0356	0.67125	-0.37851	0.0040697	0.76559	0.99998	-1.482
PSMD7	1	-1.3463	4.9329e-06	4.9329e-06	0.93535	-0.43251	7.3994e-05	0.55531	0.97834	-0.45904	0.31603	-0.7489	0.46309	-0.759	0.3621	-1.2645
RAB40B	0.98697	-0.49698	0.99738	0.99738	0.96213	-0.26315	0.50808	-0.19444	0.47273	0.065143	0.35602	0.078637	0.87337	-0.19565	0.70712	-0.20637
RAB40C	0.94108	-0.10937	0.91461	0.91461	0.90536	-0.13709	0.88767	-0.27877	0.63149	0.0053826	0.96247	-0.091928	0.56228	-0.078269	0.89789	-0.57589
RABGEF1	0.65137	-0.11822	0.52844	0.52844	0.11419	0.21386	0.88745	-0.057521	0.70021	-0.31975	0.49853	-0.062732	0.0019189	0.67961	0.16388	0.090513
RAD18	0.16318	0.2564	0.87486	0.87486	0.88333	-0.20552	0.26638	0.021026	0.92296	-0.23877	0.88009	-0.13231	0.96719	-0.47766	0.053162	0.20979
RAD23A	0.064764	-0.14394	0.71702	0.71702	0.95422	-0.46239	0.94158	-0.36887	0.26759	0.18371	0.87985	-0.079335	0.61346	-0.064642	0.85415	-0.18438
RAD23B	0.50113	-0.0049768	0.49482	0.49482	0.70935	-0.36734	0.71832	-0.51818	0.0061908	0.61298	0.79721	-0.22832	0.182	0.26006	0.95773	-0.14714
RAF1	0.44071	0.022113	0.40509	0.40509	0.34507	0.0035511	0.075409	0.18467	0.86619	-0.10253	0.096108	0.17431	0.82898	-0.52454	0.25541	0.13097
RAG1	0.88366	-0.10912	0.057562	0.057562	0.87138	-0.12794	0.64398	-0.044415	0.10116	0.10042	0.42663	0.021708	0.088107	0.35013	0.58364	-0.018175
RANBP2	0.64433	-0.50203	0.86265	0.86265	0.58096	-0.033049	0.87419	-0.00032924	0.00046863	0.83439	0.66184	0.0038038	1.4799e-05	1.4155	0.99118	-0.402
RAPSN	0.11553	-0.50424	0.2701	0.2701	0.45354	0.062087	0.92939	-0.10211	0.020812	0.55879	0.73253	-0.091776	0.0021261	0.49877	0.8093	-0.13847
RASD2	0.57455	-0.61319	0.31542	0.31542	0.054287	0.21342	0.96103	-0.24095	0.4464	0.083328	0.63802	-0.25719	0.13592	-0.11948	0.81507	-0.067584
RB1CC1	0.73331	-0.46708	0.20945	0.20945	0.67252	0.074821	0.54879	0.073534	0.99998	-0.71136	0.31012	0.061736	0.99361	-1.0458	0.028961	0.24889
RBBP6	0.032059	0.50953	0.44381	0.44381	0.026278	0.46476	4.9329e-06	0.95314	0.0048293	1.0964	0.40519	0.0033082	0.14193	0.7781	0.036045	0.62904
RBCK1	0.18137	0.30607	0.46075	0.46075	0.3397	0.00045129	0.64581	-0.22904	0.61579	-0.10114	0.61147	-0.0066195	0.47296	-0.46868	0.82488	-0.25631
RBX1	0.73418	-0.36388	0.16433	0.16433	0.91176	-0.30358	0.17278	0.24178	0.96964	-0.45894	0.38078	0.2145	0.90006	-0.76563	0.92083	-1.6676
RC3H2	0.19381	0.26872	0.18683	0.18683	0.23665	0.34834	0.70085	-0.25541	0.87443	-0.50437	0.54531	-0.33721	0.75421	-0.17312	0.92119	-0.033527
RCHY1	0.80216	-0.063326	0.67282	0.67282	0.74816	-0.39977	0.48615	-0.012653	0.49595	0.04548	0.26502	0.024787	0.6115	-0.24378	0.36457	-0.00012431
RFFL	0.001761	0.56475	0.54079	0.54079	0.084525	0.13195	0.91738	-0.29251	0.10158	0.061598	0.60439	-0.067849	0.092083	0.44514	0.59882	-0.6583
RFWD2	0.056941	0.49054	0.88895	0.88895	0.56622	-0.090844	0.20183	-0.077911	0.13733	-0.03636	0.59712	-0.020906	0.5875	-0.35656	0.0027674	0.49947
RICTOR	0.01949	0.17813	0.98942	0.98942	0.087949	0.2932	0.84482	-0.1055	4.9329e-06	1.0351	0.99332	-0.50341	2.4665e-05	1.2303	0.96753	-0.1649
RING1	0.94409	-0.31939	0.77785	0.77785	0.21569	-0.11931	0.47852	-0.382	0.36163	-0.074332	0.80865	-0.17973	0.79669	-0.2174	0.99603	-0.57361
RIOK3	0.91607	-0.25344	0.50778	0.50778	0.84145	-0.45108	0.31212	0.11901	0.68888	-0.31294	0.1429	0.18131	0.86568	-0.48133	0.12227	0.18583
RIT1	0.40756	0.070667	0.31869	0.31869	0.78279	-0.057791	0.5515	0.036168	0.80326	-0.21623	0.363	-0.11886	0.98572	-0.52688	0.37242	0.0042549
RLIM	0.1263	0.066778	0.99382	0.99382	0.90243	-0.12127	0.31816	0.092507	0.067635	0.3368	0.96581	-0.3852	0.98253	-0.63059	0.040662	0.18031
RNF10	0.10865	0.25695	0.8049	0.8049	0.2736	0.048008	0.62402	-0.24603	0.063649	0.4264	0.35915	0.08243	0.064498	0.35554	0.078113	0.19883
RNF103	0.24739	0.041155	0.64564	0.64564	0.51882	-0.0066784	0.28067	0.14352	0.57563	-0.059754	0.56216	0.019234	0.28578	-0.10829	0.38889	-0.073142
RNF11	0.47791	0.029192	0.18183	0.18183	0.14588	0.24927	0.60372	-0.066515	0.066599	0.42275	0.0010704	0.27991	0.77736	0.0072685	0.01288	0.21827
RNF111	0.97318	-0.57894	0.92294	0.92294	0.9516	-0.040642	0.95684	-0.29886	0.98088	-0.21352	0.19217	0.066235	0.79866	-0.20957	0.25299	0.088621
RNF114	0.89346	-0.20462	0.71571	0.71571	0.92685	-0.38134	0.9464	-0.33398	0.85559	-0.018563	0.34926	-0.057857	0.58678	-0.14232	0.81675	-0.078546
RNF115	0.61463	-0.07167	0.36636	0.36636	0.84495	-0.13908	0.36208	-0.053777	0.36658	0.0011975	0.85748	-0.32801	0.56907	-0.068213	0.78187	-0.0081786
RNF121	0.91722	-0.3213	0.97005	0.97005	0.86857	-0.33028	0.29005	0.076507	0.76469	-0.08501	0.96606	-0.22242	0.38068	0.12742	0.99191	-0.37599
RNF122	0.87409	-0.3209	0.30042	0.30042	0.64797	-0.18174	0.24582	0.12557	0.13973	0.31742	0.61053	-0.17237	0.53555	0.065076	0.56532	-0.22204
RNF123	0.45909	0.075073	0.42009	0.42009	0.060907	0.16369	0.75649	-0.14468	0.0151	0.30563	0.14091	0.12345	0.32222	-0.033444	0.99325	-0.37093
RNF125	0.96837	-0.26064	0.87253	0.87253	0.83696	-0.077313	0.72048	-0.089261	0.74452	-0.1379	0.34339	0.02861	0.78395	-0.14863	0.6419	-0.039051
RNF126	0.78809	-0.0055263	0.75613	0.75613	0.90094	-0.28031	0.35035	-0.10333	0.4142	-0.22581	0.68757	-0.021001	0.40043	-0.31982	0.62627	-0.075716
RNF128	0.80932	-0.33876	0.86948	0.86948	0.757	-0.033179	0.69743	0.0034957	0.91879	-0.22737	0.59285	-0.071232	0.91908	-0.36787	0.6056	-0.1427
RNF13	0.38281	-0.23834	0.84533	0.84533	0.20537	-0.08625	0.52868	0.063531	0.36323	0.10732	0.96706	-0.27395	0.81691	-0.20447	0.68673	-0.0074584
RNF130	0.91591	-0.45013	0.95667	0.95667	0.81505	-0.10426	0.99297	-0.23038	0.94661	-0.74559	0.4316	0.075152	0.98396	-0.42224	0.55802	-0.046358
RNF133	0.59031	-0.21041	0.50776	0.50776	0.034397	0.23126	0.98326	-0.2333	0.86227	-0.081337	0.93453	-0.013088	0.01798	0.53998	0.90478	-0.002093
RNF135	0.99361	-0.74516	0.42448	0.42448	0.89181	-0.22068	0.70088	-0.40561	0.89418	-0.9361	0.85679	-0.46061	0.99998	-1.2555	0.73001	-0.27639
RNF138	0.79098	-0.22999	0.54366	0.54366	0.87506	-0.17344	0.8452	-0.078812	0.96198	-0.22783	0.82276	-0.036417	0.92011	-0.71424	0.90656	-0.35703
RNF139	0.076278	0.34047	0.77622	0.77622	0.70422	0.026535	0.86526	-0.095778	0.27729	0.06602	0.88587	-0.30602	0.20186	0.044524	0.635	-0.49376
RNF14	0.47616	0.090677	0.37339	0.37339	0.67091	-0.081304	0.0044446	0.30738	0.36864	0.10145	0.40164	-0.051282	0.35994	-0.10717	0.27639	0.074488
RNF141	0.60902	0.0099377	0.60813	0.60813	0.49687	0.028553	0.37366	-0.025445	0.80632	-0.25136	0.5765	0.00039839	0.87661	-0.49662	0.88674	-0.14493
RNF144A	0.74617	-0.36179	0.95763	0.95763	0.86206	-0.2755	0.14	0.18363	0.33183	0.056962	0.707	-0.07246	0.98012	-0.56185	0.40288	-0.05643
RNF144B	0.93657	-0.30623	0.93443	0.93443	0.97983	-0.32991	0.5603	-0.013512	0.98431	-0.44901	0.77278	-0.071802	0.9624	-0.2023	0.16496	0.058184
RNF145	0.60672	0.064939	0.75935	0.75935	0.16656	0.11958	0.98214	-0.55694	0.0031127	0.56876	0.79269	-0.2504	0.00040943	0.80385	0.99691	-0.7247
RNF146	0.80915	-0.43853	0.52338	0.52338	0.96499	-0.073851	0.0082528	0.32138	0.95444	-0.20781	0.033134	0.22917	0.97263	-0.56199	4.4396e-05	0.41946
RNF149	0.70999	-0.6167	0.049413	0.049413	0.19721	0.23879	0.46828	0.075996	0.97657	-0.17226	0.55184	-0.13053	0.99222	-0.36394	0.3817	-0.0070548
RNF150	0.36578	-0.032193	0.41213	0.41213	0.33874	-0.053961	0.25898	0.10389	0.28697	0.016452	0.94311	-0.12134	0.22611	0.016362	0.36483	-0.073045
RNF152	0.39028	-0.45732	0.98085	0.98085	0.34877	-0.060946	0.8923	-0.37563	0.16986	0.28736	0.95979	-0.21347	0.13492	0.32745	0.88414	-0.19098
RNF166	0.38366	0.076514	0.93765	0.93765	0.68671	-0.2054	0.92211	-0.40021	0.98144	-0.20788	0.67174	-0.10532	0.93691	-0.0077556	0.96029	-0.3334
RNF167	0.59137	-0.1197	0.9631	0.9631	0.83553	-0.20897	0.87768	-0.1876	0.99126	-0.56552	0.39232	-0.072456	0.98769	-0.50783	0.054948	0.2561
RNF168	0.30432	-0.29421	0.81602	0.81602	0.11863	-0.50619	0.43844	-0.10053	0.64758	-0.082904	0.95732	-0.38831	0.452	0.087254	0.89192	-0.69277
RNF169	0.8157	-0.027265	0.84626	0.84626	0.77653	-0.031811	0.65702	-0.013989	0.65314	0.00064199	0.59975	-0.057739	0.42009	-0.050956	0.55127	-0.067176
RNF170	0.063235	0.22445	0.075607	0.075607	0.099275	0.32649	0.13231	0.25228	0.016382	0.61158	0.55201	-0.020824	0.047529	0.46866	0.47853	0.040565
RNF181	0.32404	-0.065492	0.82737	0.82737	0.4721	-0.19049	0.89355	-0.19421	0.32756	0.096117	0.9535	-0.29129	0.023456	0.53869	0.94381	-0.11058
RNF182	0.87453	-0.36955	0.77508	0.77508	0.36949	-0.029837	0.62163	0.040675	0.83055	-0.30626	0.67708	-0.22342	0.80949	-0.65459	0.55475	-0.046755
RNF183	0.33677	0.12272	0.97122	0.97122	0.71452	-0.29991	0.99834	-0.34349	0.23535	0.21475	0.80912	-0.17995	0.63086	0.025703	0.69049	-0.40301
RNF185	0.49099	-0.081089	0.58514	0.58514	0.65692	0.0089866	0.66638	0.043094	0.78029	-0.2596	0.50268	-0.14006	0.96169	-0.17008	0.90762	-0.59959
RNF186	0.12107	0.29505	0.50776	0.50776	0.60992	0.058169	0.92568	-0.43664	0.04596	0.41018	0.86849	-0.12958	0.0076707	0.50308	0.86516	-0.16287
RNF19A	0.4563	-0.051361	0.58971	0.58971	0.47371	0.031194	0.70177	-0.11853	0.8369	-0.24242	0.47018	0.022075	0.96159	-0.16834	0.58061	0.017842
RNF19B	0.08935	0.34135	0.77761	0.77761	0.28651	0.086536	0.80594	-0.35688	0.59069	0.070417	0.73975	0.01329	0.25216	0.20523	0.62768	-0.020866
RNF2	0.35112	-0.49421	0.44283	0.44283	0.45493	-0.13604	0.86857	-0.26527	0.33915	0.15816	0.96076	-0.37041	0.033391	0.52788	0.87458	-0.819
RNF20	0.10652	0.27107	0.74636	0.74636	0.36254	0.056827	0.98511	-0.39361	0.98093	-0.44993	0.30382	0.060273	0.13451	0.36976	0.79617	-1.359
RNF216	0.85117	-0.37283	0.36164	0.36164	0.79042	-0.39358	0.35683	0.031937	0.99362	-0.29199	0.56044	-0.22983	0.88684	-0.39472	0.072815	0.23938
RNF217	0.012594	0.48814	0.46744	0.46744	0.71249	-0.26954	0.67761	-0.056412	0.88324	-0.095058	0.89495	-0.15431	0.54082	0.053877	0.63126	-0.0057106
RNF220	0.0051352	0.47842	0.75581	0.75581	0.12677	0.20965	0.6195	-0.10292	0.051041	0.38234	0.3049	0.0291	0.1175	0.28334	0.68582	-0.21019
RNF24	0.45214	0.042134	0.69491	0.69491	0.95265	-0.43401	0.93307	-0.1773	0.83908	-0.40181	0.60203	-0.06637	0.69929	0.017587	0.35181	-0.0010704
RNF25	0.72198	-0.30363	0.8507	0.8507	0.5664	0.052533	0.93276	-0.053258	0.72512	-0.51574	0.54516	-0.0031092	0.85449	-0.42203	0.54503	0.005656
RNF26	0.52662	-0.37331	0.19772	0.19772	0.5885	-0.34223	0.49373	-0.19959	0.98099	-0.47768	0.92699	-0.37148	0.99742	-0.62479	0.82341	-0.29797
RNF31	0.72652	-0.04918	0.12527	0.12527	0.99315	-0.57536	0.0054706	0.33515	0.99276	-0.75703	0.0030436	0.58921	0.95664	-0.89033	0.013452	0.52205
RNF32	0.022548	0.54593	0.83609	0.83609	0.0030239	0.57852	0.57569	-0.15633	0.053093	0.47255	0.63521	-0.6727	0.086489	0.42017	0.63355	-0.36652
RNF34	0.16221	0.19485	0.6678	0.6678	0.37586	0.09269	0.58624	-0.17629	0.0069603	0.66149	0.017823	0.25555	0.0040894	0.66762	0.34186	0.096931
RNF38	0.48029	-0.061673	0.88544	0.88544	0.37393	-0.30893	0.94315	-0.32701	0.27887	0.13586	0.35062	0.052897	0.7226	-0.017351	0.48808	-0.22117
RNF39	0.84867	-0.42216	0.91111	0.91111	0.89464	-0.18455	0.020901	0.33446	0.2108	0.16364	0.74398	-0.26133	0.75085	-0.18592	0.53888	-0.10354
RNF4	0.19142	0.04825	0.9504	0.9504	0.91973	-0.28651	0.99827	-0.26295	0.75992	-0.25804	0.66431	-0.098666	0.85122	-0.33256	0.85459	-0.40608
RNF40	0.16333	0.040588	0.21068	0.21068	0.10409	0.17851	0.99996	-0.81849	0.99637	-0.6578	0.015869	0.29465	0.012613	0.55012	1	-1.3121
RNF41	0.93393	-0.05574	0.30376	0.30376	0.7971	-0.2	0.091412	0.23003	0.77171	-0.33317	0.51555	0.022096	0.97383	-0.50065	0.52223	-0.049801
RNF44	0.50712	-0.12924	0.9417	0.9417	0.37132	-0.024907	0.97895	-0.24958	0.88342	-0.12017	0.88087	-0.19183	0.99196	-0.27731	0.41012	0.021461
RNF5	0.010571	0.62124	0.29988	0.29988	0.064113	0.28835	0.057967	0.098273	0.087051	0.4436	0.16659	0.20003	0.39923	-0.017316	0.56498	-0.35157
RNF6	0.90902	-0.14683	0.7785	0.7785	0.68989	0.0029201	0.3281	0.10182	0.30883	0.17656	0.32118	-0.16409	0.43013	-0.34697	0.082434	0.10595
RNF7	0.56539	-0.33896	0.051337	0.051337	0.99196	-0.55687	0.0010606	0.42743	0.83811	-1.0197	0.00039957	0.6396	0.99825	-1.1184	2.4665e-05	0.92662
RNF8	0.72444	-0.28331	0.062485	0.062485	0.89486	-0.14842	1.4799e-05	0.60595	0.43113	-0.052188	0.22598	0.13574	0.70177	-0.36031	0.089784	0.26212
RSPRY1	0.97325	-0.39899	0.563	0.563	0.67149	-0.056843	0.20128	0.090954	0.9296	-0.50274	0.53506	0.018232	0.9935	-0.61618	0.40378	0.038082
SAE1	0.40464	0.095695	0.82777	0.82777	0.02094	0.48755	0.5944	-0.063803	0.00088299	1.0096	0.96865	-0.46954	4.9329e-06	1.7771	1	-2.2606
SENP1	0.71942	-0.0143	0.095851	0.095851	0.040267	-0.0066126	0.93263	-0.1566	0.55	0.083892	0.81517	-0.16872	0.20218	0.22155	0.90715	-0.20437
SENP2	0.34179	-0.10405	0.59467	0.59467	0.8238	-0.19932	0.88379	-0.2504	0.39734	-0.028192	0.25592	0.0020578	0.20294	0.15736	0.6497	-0.16712
SENP3	0.048111	-0.49446	0.24132	0.24132	0.27946	-0.43525	0.85673	-0.15775	0.98191	-0.43969	0.72532	0.02037	0.74187	-0.29097	0.97324	-0.1482
SENP5	0.61658	-0.26063	0.94694	0.94694	0.94733	-0.0090725	0.54415	-0.076593	0.7959	-0.27899	0.85657	-0.13799	0.79296	-0.050891	0.59036	0.065189
SENP6	0.9971	-0.33934	0.69974	0.69974	0.83251	-0.21169	0.99872	-0.7152	0.63627	0.085607	0.48679	-0.092311	0.12852	0.31032	0.9944	-0.56068
SENP7	0.038916	0.28547	0.70907	0.70907	0.66629	-0.33429	0.71485	-0.13884	0.4002	-0.001548	0.94324	-0.13641	0.73909	-0.12475	0.61605	0.06871
SENP8	0.89781	-0.20096	0.69705	0.69705	0.73065	-0.11553	0.9809	-0.34056	0.96669	-0.25576	0.80278	0.0050055	0.95074	-0.38501	0.39555	-0.016462
SH3RF1	0.89141	-0.48321	0.99211	0.99211	0.85539	-0.2436	0.76251	-0.02781	0.98573	-0.33524	0.88042	-0.17393	0.90723	-0.26618	0.59799	-0.0063998
SH3RF2	0.48713	-0.15166	0.69301	0.69301	0.85253	-0.037504	0.81244	-0.042798	0.93117	-0.064712	0.68513	-0.10962	0.85394	-0.15467	0.23312	0.11681
SHARPIN	0.78728	-0.18164	0.90848	0.90848	0.66259	-0.067588	0.91251	-0.072876	0.1385	0.22903	0.85052	-0.23637	0.61735	0.014023	0.61562	0.031012
SHH	0.73274	-0.071622	0.95891	0.95891	0.46427	0.090833	0.91072	-0.033812	0.070072	0.27799	0.9733	-0.13363	0.028448	0.38662	0.76493	-0.40933
SHPRH	0.39627	-0.14345	0.98574	0.98574	0.67372	-0.2121	0.65773	-0.0080139	0.88987	-0.042444	0.53289	-0.16636	0.93914	-0.50553	0.044845	0.21362
SIAH1	4.4396e-05	0.97023	0.0046517	0.0046517	0.00080406	0.75323	0.52906	-0.044609	6.4128e-05	1.0886	0.011193	0.33092	0.037081	0.50739	0.83258	-0.08803
SIAH2	0.25697	0.15284	0.5023	0.5023	0.59935	0.062859	0.88894	-0.14934	0.19345	0.17364	0.38179	0.010271	0.68378	-0.43098	0.34769	0.076595
SIAH3	0.00026144	0.75649	0.79551	0.79551	6.4128e-05	1.1237	0.99997	-0.65755	0.019687	1.0647	0.99405	-0.78098	4.4396e-05	1.5037	0.86743	-1.1098
SKP1	0.015405	0.52715	0.63046	0.63046	0.062633	0.24645	0.97207	-0.31179	0.92824	-0.47288	1	-1.4492	4.4396e-05	1.2121	0.99996	-2.1681
SKP2	0.0044446	0.76232	0.96859	0.96859	0.063541	0.26895	0.92464	-0.32147	0.0028759	0.60036	0.91534	-0.58377	0.057266	0.59247	0.99953	-1.0597
SMURF1	0.58592	-0.082453	0.36521	0.36521	0.66157	0.055999	0.99464	-0.36608	0.89665	-0.4056	0.3438	-0.046249	0.12481	0.36738	0.62978	0.017194
SMURF2	0.99998	-0.94248	2.4665e-05	2.4665e-05	0.97861	-0.69067	0.0003897	0.44599	0.99755	-1.4054	4.9329e-06	0.92369	0.99551	-0.75752	4.9329e-06	0.7389
SOCS1	0.99594	-0.28846	0.68097	0.68097	0.8141	-0.26498	0.93116	-0.035373	0.77124	0.042734	0.80881	-0.015576	0.84909	-0.39761	0.038126	0.17399
SOCS2	0.71427	-0.30427	0.41926	0.41926	0.49219	0.029322	0.34876	-0.18954	0.47794	-0.029835	0.63335	0.038225	0.64081	-0.23938	0.55003	-0.12697
SOCS3	0.43742	-0.092012	0.37319	0.37319	0.66513	-0.12334	0.48246	0.063361	0.9753	-0.28609	0.8223	-0.1105	0.94457	-0.58258	0.95421	-0.099923
SOCS4	0.089123	0.28451	0.44803	0.44803	0.30172	0.10534	0.06584	0.27883	0.27274	0.26001	0.38796	0.093834	0.49711	0.063752	0.3424	-0.00041935
SOCS5	0.7809	-0.07555	0.30414	0.30414	0.24749	0.13069	0.025942	0.24105	0.65651	0.049773	0.10856	0.19763	0.32105	0.19387	0.37606	-0.087021
SOCS6	0.94609	-0.72626	0.039833	0.039833	0.98609	-0.33788	0.030737	0.27292	0.68785	-0.77507	0.026751	0.27713	0.86194	-0.70221	0.013679	0.41354
SOCS7	0.65809	-0.411	0.26836	0.26836	0.78589	-0.20926	0.52799	-0.20958	0.2025	-0.14847	0.54943	-0.056726	0.90404	-0.34584	0.48289	0.015751
SPOP	0.68156	-0.24763	0.80893	0.80893	0.62635	-0.08192	0.73853	-0.34262	0.59028	0.049089	0.80575	-0.39822	0.23416	0.32701	0.99588	-0.55537
SPOPL	0.17426	0.22211	0.20379	0.20379	0.53336	0.0050844	0.00030091	0.3823	0.6786	-0.044101	0.57169	0.035705	0.47928	0.097918	0.071789	0.21906
SPSB1	0.97142	-0.355	0.94396	0.94396	0.98353	-0.38222	0.9762	-0.2694	0.82984	-0.36908	0.046937	0.22157	0.93877	-0.45167	0.60169	0.018365
SPSB2	0.57965	-0.077476	0.74728	0.74728	0.315	0.14414	0.61318	-0.32095	0.40712	-0.03085	0.65896	-0.24168	0.78481	-0.12536	0.57761	-0.18513
SPSB3	0.94788	-0.31716	0.29564	0.29564	0.14863	0.21401	0.90013	-0.13584	0.56182	-0.0043569	0.38269	-0.018418	0.48625	0.01585	0.60994	-0.15702
SPSB4	0.81697	-0.11552	0.95852	0.95852	0.88984	-0.11987	0.69881	0.0099972	0.7166	-0.11328	0.89794	-0.26068	0.49988	-0.33648	0.78222	-0.19697
SQSTM1	0.34553	-0.060619	0.83602	0.83602	0.75903	-0.23691	0.9396	-0.10165	0.19083	0.23182	0.59638	-0.1151	0.23196	0.18061	0.50948	-0.099211
STAMBP	0.78073	-0.055327	3.453e-05	3.453e-05	0.97617	-0.22003	0.0085093	0.33303	0.95645	-1.0896	4.9329e-06	1.2709	0.84993	-0.35445	0.0016723	0.62041
STAMBPL1	0.4426	0.12457	0.59728	0.59728	0.64563	-0.22006	0.18757	0.15603	0.29802	0.046913	0.81249	-0.0011817	0.52039	-0.096983	0.40788	-0.047878
STBD1	0.20014	0.19385	0.93385	0.93385	0.29863	0.24483	0.72305	-0.037845	0.31453	-0.17427	0.89633	-0.354	0.81723	-0.32924	0.44735	-0.048504
STUB1	0.23603	0.15274	0.48007	0.48007	0.001031	0.44249	0.76396	-0.18439	0.054158	0.23262	0.66594	-0.075189	0.024423	0.47269	0.41855	0.077488
SUGT1	0.59639	0.041533	0.90586	0.90586	0.63574	0.062527	0.70116	-0.66624	0.017319	0.67727	0.98435	-0.74612	0.0003897	1.0653	0.92958	-1.3659
SUMO2	0.23897	-0.26891	0.99096	0.99096	0.044865	-0.08297	0.79372	-0.57746	0.27776	0.1789	0.99296	-0.24311	0.18846	0.23603	0.98136	-1.4798
SUMO3	0.61084	-0.34277	0.79761	0.79761	0.93142	-0.12309	0.66049	-0.045112	0.91226	-0.17619	0.68239	-0.074111	0.98296	-0.50269	0.94291	-0.089738
SUMO4	0.86294	-0.16429	0.94906	0.94906	0.60621	-0.048955	0.56432	0.018693	0.11017	0.022037	0.9976	-0.25018	0.1248	0.081076	0.59532	-0.0095116
SYVN1	0.045733	0.23147	0.22545	0.22545	0.13219	0.21673	0.7017	-0.53298	0.86243	-0.53602	0.22266	0.12148	0.46919	0.057079	0.75669	-0.53599
TAF1D	0.39487	0.13056	0.92825	0.92825	0.52917	-0.078984	0.71514	0.041483	0.069885	0.53986	0.22005	0.21493	0.56793	-0.12266	0.91989	-0.16526
TATDN1	0.068563	0.39772	0.94849	0.94849	0.022272	0.50676	0.93554	-0.075179	0.54544	0.1373	0.61183	-0.16497	0.30502	-0.05135	0.94422	-0.66575
TAX1BP1	0.78166	0.041008	0.60703	0.60703	0.51113	-0.10731	0.67466	-0.21342	0.5796	-0.065556	0.52824	-0.10286	0.56798	0.015384	0.97371	-0.30622
TBC1D1	0.33291	0.12106	0.46131	0.46131	0.54462	-0.24632	0.33988	0.083226	0.71319	-0.1311	0.57813	-0.070602	0.57928	-0.021483	0.9131	-0.026224
TBC1D25	0.75794	-0.12663	0.94668	0.94668	0.15186	-0.060963	0.67721	-0.10599	0.5078	-0.0074812	0.50237	-0.0095415	0.56652	-0.55375	0.5742	-0.26052
TBC1D5	0.30695	0.1651	0.33831	0.33831	0.24605	0.1245	0.78466	0.025346	0.93999	-0.30229	0.4352	0.13888	0.91533	-0.69138	0.015257	0.19373
TBL1X	0.22935	-0.18716	0.18386	0.18386	0.32053	-0.82214	0.28523	0.063791	0.23072	-0.28385	0.95044	-0.21177	0.35226	-0.31239	0.46691	-0.10185
TBL1XR1	0.13156	0.20967	0.85334	0.85334	0.79162	-0.23654	0.90798	-0.10173	0.14832	0.24827	0.9978	-0.3711	0.61231	-0.20987	0.99995	-0.90969
TNFAIP3	0.91975	-0.079911	0.73036	0.73036	0.37581	-0.54305	0.6594	-0.14982	0.81361	0.01202	0.19224	0.16192	0.91462	-0.12976	0.5727	-0.069431
TNIP1	0.88718	-0.2698	0.085542	0.085542	0.95567	-0.182	0.06727	0.13407	0.45039	-0.21154	0.088383	0.12415	0.92439	-0.30926	0.0022346	0.57781
TNIP2	0.61	-0.26819	0.47016	0.47016	0.87905	-0.10238	0.36312	0.053539	0.81173	-0.2283	0.11797	0.13293	0.41366	-0.16143	0.45022	0.096517
TNIP3	0.64695	0.01268	0.5185	0.5185	0.51178	0.067382	0.63626	-0.010803	0.8935	-0.048159	0.84627	-0.07215	0.96654	-0.1672	0.51551	-0.068215
TOLLIP	0.399	-0.18027	0.24056	0.24056	0.98434	-0.20494	0.80927	-0.15857	0.44098	0.10167	0.45323	0.0035929	0.48146	-0.12215	0.55191	-0.040733
TOPORS	0.98753	-0.59078	0.31465	0.31465	0.81624	-0.46199	0.43376	0.0022277	0.2447	0.11952	0.54918	0.012303	0.87428	-0.24099	0.53478	-0.11223
TP53INP1	0.059368	0.15937	0.83324	0.83324	0.015376	0.5586	0.91569	-0.15128	0.36646	0.15776	0.84459	-0.37467	0.28735	0.31207	0.75525	0.016728
TP53INP2	0.070832	0.032761	0.95933	0.95933	0.11331	0.34503	0.75038	-0.53251	0.73332	-0.38244	0.85439	-0.18142	0.12873	0.068113	0.56533	-0.0064682
TPT1	0.21995	0.25928	0.59816	0.59816	0.19665	0.21746	0.13348	0.093049	0.00026144	0.81408	0.56796	0.020598	0.025015	0.5441	0.13925	0.29057
TRAF2	0.7707	0.0029911	0.98147	0.98147	0.17847	0.18697	0.78089	-0.2982	0.81809	-0.40413	0.73081	0.01681	0.94517	-0.23302	0.032917	0.22972
TRAF3	0.95329	-0.048349	0.5368	0.5368	0.85994	-0.2588	0.34589	0.046319	0.76152	-0.48677	0.039527	0.1764	0.99799	-0.60839	0.0015637	0.38337
TRAF4	0.5515	0.063763	0.18484	0.18484	0.98346	-0.96305	0.88568	-0.1983	0.9894	-0.41478	0.67197	-0.22577	0.8148	-0.47755	0.8085	-0.099458
TRAF5	0.32548	-0.12917	0.85234	0.85234	0.92963	-0.15412	0.79682	-0.22608	0.7332	0.0082684	0.40335	-0.17428	0.89396	-0.35791	0.37133	0.052691
TRAF6	0.82811	-0.092092	0.75205	0.75205	0.4211	-0.091511	0.6884	0.025873	0.016491	0.24993	0.45995	-0.13541	0.2358	0.15015	0.6817	-0.054328
TRAF7	0.50056	0.0077633	0.69154	0.69154	0.43306	0.12005	0.32514	0.12655	0.058973	0.26071	0.99102	-0.31619	0.75609	-0.076914	0.90625	-0.3103
TRAIP	0.61544	-0.062817	0.13979	0.13979	0.47772	0.03457	0.070161	0.23747	0.077462	0.1842	0.81501	-0.076165	0.040307	0.35253	0.61753	-0.034445
TRIM10	0.30138	0.098904	0.12958	0.12958	0.18213	0.07874	0.24803	0.13313	0.25511	0.15348	0.89571	-0.076527	0.47286	-0.035043	0.36056	-0.091011
TRIM11	0.47426	-0.068621	0.99146	0.99146	0.72091	-0.4206	0.73018	-0.35501	0.48527	0.063427	0.73647	-0.14742	0.57336	-0.23676	0.83013	-0.27321
TRIM13	0.85431	-0.44424	0.53592	0.53592	0.71006	-0.099422	0.56505	-0.51333	0.83705	-0.29276	0.0040697	0.34302	0.73868	-0.068337	0.91769	-0.050263
TRIM17	0.80305	0.076181	0.92814	0.92814	0.44308	-0.093343	0.91247	-0.16287	0.24067	0.33623	0.93699	-0.27048	0.95443	-0.2341	0.43496	-0.018214
TRIM2	0.99745	-0.36951	0.92847	0.92847	0.96993	-0.30375	0.89601	-0.14135	0.75927	-0.065644	0.95612	-0.26129	0.82883	-0.1028	0.22583	0.044977
TRIM21	0.073584	-0.1619	0.84586	0.84586	0.19773	-0.026337	0.79778	-0.18638	0.72703	-0.0041693	0.90556	-0.21454	0.85568	0.084801	0.96953	-0.49197
TRIM23	0.83312	-0.0045892	0.31664	0.31664	0.90849	-0.12365	0.85777	-0.41547	0.31083	0.1463	0.45131	-0.013192	0.4771	0.022314	0.76748	-0.254
TRIM24	0.54411	-0.020266	0.81522	0.81522	0.20343	0.11727	0.84781	-0.25929	0.65552	-0.13634	0.98636	-0.24601	0.001248	0.87796	0.92363	-0.19965
TRIM25	0.23708	0.15101	0.63259	0.63259	0.38294	0.094523	0.92421	-0.15914	0.3191	-0.09843	0.45685	0.07672	0.50842	-0.093527	0.66048	-0.12929
TRIM26	0.73306	-0.26358	0.96298	0.96298	0.63307	0.0029372	0.011183	0.31541	0.99546	-0.2932	0.96893	-0.22782	0.96	-0.45552	0.72978	-0.068372
TRIM27	0.39346	-0.25757	0.086508	0.086508	0.97472	-0.25829	0.053132	0.25068	0.69139	-0.25806	0.60384	0.067574	0.98071	-0.54713	0.011627	0.35444
TRIM28	0.86194	-0.93525	0.041797	0.041797	0.59579	-0.34086	0.13495	0.1772	0.98034	-0.57245	0.011765	0.36367	0.95097	-0.55868	0.13779	0.26892
TRIM3	0.094273	0.22359	0.14173	0.14173	0.25201	-0.038154	0.30094	0.00096129	0.40563	0.14745	0.89653	-0.30236	0.3385	0.054444	0.66332	-0.019532
TRIM32	0.75329	-0.080493	0.6529	0.6529	0.22295	0.1656	0.72213	0.081448	0.97747	-0.17965	0.88514	-0.15369	0.69557	-0.24737	0.4557	-0.027907
TRIM33	0.007424	0.68613	0.9998	0.9998	0.032671	0.73622	0.7611	-0.79484	0.00015292	1.431	0.95577	-0.80551	0.00011346	1.4774	0.99834	-1.0126
TRIM35	0.019549	0.42494	0.942	0.942	0.50347	-0.031676	0.72861	-0.24409	0.15364	0.18521	0.63129	-0.33339	0.52685	-0.061206	0.99933	-0.35713
TRIM36	0.32983	-0.37444	0.72902	0.72902	0.92978	-0.16092	0.71594	-0.18744	0.93903	-0.22813	0.98074	-0.1811	0.12509	0.29026	0.93425	-0.17052
TRIM38	0.88821	-0.10073	0.27198	0.27198	0.61713	-0.148	0.20643	-0.26529	0.99697	-0.21496	0.73991	-0.039013	0.46761	0.049305	0.80421	-0.20409
TRIM39	0.43338	-0.11223	0.56312	0.56312	0.87329	0.051255	0.0023629	0.58585	0.14384	0.21661	0.4632	-0.075855	0.36203	-0.26142	0.13568	0.14456
TRIM41	0.77117	-0.14308	0.66257	0.66257	0.73174	0.0025616	0.83935	-0.12452	0.54729	-0.12933	0.49975	-0.20854	0.96552	-0.42181	0.81412	-0.10197
TRIM42	0.14969	0.07187	0.16116	0.16116	0.96663	-0.57663	0.76698	-0.18308	0.070802	0.33746	0.27807	0.067759	0.83888	-0.068383	0.45824	-0.38238
TRIM45	0.22367	0.18983	0.22093	0.22093	0.0073747	0.69846	0.557	-0.11092	0.045901	0.63828	0.58533	-0.019543	0.3746	0.17492	0.76453	-0.19459
TRIM46	0.20557	0.16177	0.14171	0.14171	0.083125	0.32326	0.26835	-0.002481	0.14782	0.33014	0.71428	-0.080643	0.43267	-0.040837	0.63689	-0.25149
TRIM54	0.47537	0.12695	0.46407	0.46407	0.32861	0.056535	0.86001	-0.26481	0.067004	0.27447	0.92541	-0.1718	0.07462	0.4435	0.9561	-0.081541
TRIM55	0.58956	-0.22628	0.81469	0.81469	0.84304	-0.19916	0.32076	0.049029	0.40302	0.0076224	0.82493	-0.30726	0.035473	0.22673	0.60699	-0.044265
TRIM56	0.53595	-0.042494	0.84441	0.84441	0.22224	0.15481	0.82542	-0.027423	0.74044	0.027696	0.15594	0.15245	0.0011296	0.64379	0.752	-0.14799
TRIM6	0.82962	-0.23777	0.70418	0.70418	0.88344	-0.092771	0.96211	-0.23388	0.60063	-0.17909	0.54098	0.028375	0.8227	-0.071708	0.76643	-0.22598
TRIM6-TRIM34	0.85511	-0.50679	0.1352	0.1352	0.34244	-0.26329	0.7894	-0.22189	0.81947	-0.3619	0.93108	-0.28725	0.76698	-0.43848	0.98092	-0.31356
TRIM62	0.54126	0.025302	0.58786	0.58786	0.5477	-0.14804	0.98993	-0.50907	0.26346	0.24256	0.88228	-0.2095	0.43555	0.11295	0.40618	-0.011781
TRIM63	0.56165	0.019922	0.99871	0.99871	0.81825	-0.32585	0.5133	-0.46944	0.08642	0.35306	0.96097	-0.28383	0.95565	-0.21658	0.98634	-0.3067
TRIM68	0.87276	-0.42858	0.99416	0.99416	0.65132	-0.25348	0.39597	-0.067246	0.56167	-0.41145	0.92035	-0.21055	0.80365	-0.29676	0.86664	-0.46638
TRIM7	0.17913	-0.1179	0.70083	0.70083	0.0014651	0.6018	0.86092	-0.59933	0.012416	0.56087	0.93992	-0.094289	0.060216	0.38392	0.63563	-0.33649
TRIM8	0.91134	-0.52742	0.79635	0.79635	0.90043	-0.10181	0.11962	0.18752	0.98257	-0.51986	0.21626	0.10619	0.90589	-0.4962	0.20871	0.11458
TRIM9	0.94871	-0.25906	0.59786	0.59786	0.40293	0.066388	0.4428	-0.10989	0.66505	-0.099584	0.63576	-0.25072	0.21782	0.13266	0.78772	-0.20759
TRIP12	0.91472	-0.74679	0.056891	0.056891	0.79729	-0.47015	0.023239	0.263	0.96962	-1.1602	0.26849	0.10386	0.58562	-0.52766	0.0062993	0.38595
TSG101	0.55843	-0.29683	0.059239	0.059239	0.6658	-0.19566	0.34075	0.076451	0.81298	-1.135	0.0003897	0.89923	0.87833	-0.61778	0.96596	-0.68656
TTC3	0.6799	-0.27753	0.077639	0.077639	0.86928	-0.13902	0.039449	0.23554	0.91551	-0.14676	0.070151	0.16976	0.80208	-0.20668	0.029839	0.25157
UBA1	0.63311	0.087294	0.31162	0.31162	0.18574	0.15051	0.95595	-0.14144	0.76545	-0.35205	4.9329e-06	1.195	0.79665	0.0057713	0.39403	-0.11377
UBA2	0.0019978	0.63024	0.44357	0.44357	4.9329e-06	1.2217	0.35109	-0.04383	0.00013319	1.3862	0.90801	-0.34967	4.9329e-06	2.4091	0.3744	-1.269
UBA3	0.35502	-0.2876	6.4128e-05	6.4128e-05	0.13115	-0.28401	0.00027131	0.59865	0.99959	-1.6032	0.002718	0.54636	0.99997	-1.4018	0.022233	0.30147
UBA5	0.78129	-0.20555	0.075192	0.075192	0.74103	-0.055233	0.45341	0.074893	0.84147	-0.13241	4.9329e-06	0.6404	0.99604	-0.44497	0.0014552	0.48349
UBA6	0.75837	-0.3655	0.63397	0.63397	0.93784	-0.41733	0.02092	0.32884	0.90111	-0.19484	0.027126	0.27452	0.86081	-0.34259	0.00067581	0.27548
UBA7	0.46018	0.11921	0.32899	0.32899	0.077905	0.29008	0.10719	0.17212	0.60793	-0.18545	0.40507	-0.094302	0.4554	-0.21419	0.2615	0.023244
UBAC1	0.29395	-0.049416	0.74273	0.74273	0.53344	-0.20218	0.70794	-0.17947	0.50239	-0.044636	0.96984	-0.24448	0.38667	-0.0338	0.88319	-0.33598
UBAP1	0.90064	-0.3361	0.002353	0.002353	0.59854	-0.11834	0.00055742	0.40108	0.98111	-0.6952	4.9329e-06	1.0085	0.96711	-0.77489	0.0088151	0.43422
UBAP2	0.55092	0.13994	0.19686	0.19686	0.22045	-0.093718	0.96043	-0.061018	0.010413	0.58769	0.70096	-0.010505	0.021799	0.78949	0.95025	-0.15186
UBD	0.97312	-0.5097	0.29957	0.29957	0.6883	-0.22531	0.33492	0.13347	0.75207	-0.35549	0.44376	-0.052206	0.97486	-0.31217	0.66875	-0.18416
UBE2A	0.3492	-0.17785	0.92026	0.92026	0.82995	-0.40676	0.95062	-0.46688	0.883	-0.3058	0.92088	-0.17295	0.99017	-0.44004	0.92448	-0.39546
UBE2B	0.18	0.16502	0.48908	0.48908	0.69381	-0.039385	0.082572	0.23147	0.32449	-0.063829	0.85909	-0.097085	0.26627	0.14702	0.20809	0.10539
UBE2C	7.3994e-05	0.57795	0.89455	0.89455	0.042793	0.40251	0.62353	-0.25248	0.00053769	0.89715	0.79342	-0.043199	0.00027131	0.72282	0.34828	0.018296
UBE2D1	0.2765	-0.38027	0.83584	0.83584	0.79213	-0.12372	0.59594	-0.15633	0.99707	-0.39246	0.38436	-0.153	0.91574	-0.25674	0.03568	0.28102
UBE2D2	0.65751	-0.13496	0.99352	0.99352	0.46873	0.077636	0.76493	-0.10272	0.61357	0.085033	0.20664	0.10289	0.98965	-0.46009	0.067813	0.21031
UBE2D3	1.4799e-05	1.0834	0.0044939	0.0044939	0.1191	0.15292	0.00091259	0.6301	0.0014651	1.0364	0.0067926	0.34998	0.93458	-0.44111	0.0036454	0.54095
UBE2D4	0.1986	0.18973	0.39861	0.39861	0.64242	0.035098	0.86611	-0.31284	0.90208	-0.19293	0.79358	-0.35363	0.70716	0.05462	0.77183	-0.20901
UBE2E1	0.018582	0.30027	0.71655	0.71655	0.034585	0.43601	0.8332	-0.2277	0.00022198	0.71676	0.55399	-0.25689	0.040119	0.54031	0.9767	-0.59132
UBE2E2	0.5893	-0.70101	0.32624	0.32624	0.70492	-0.29199	0.30353	0.082022	0.88272	-0.23048	0.58114	0.021528	0.94668	-0.1811	0.11299	0.17771
UBE2E3	0.16709	0.25846	0.7331	0.7331	0.34478	-0.034963	0.32627	-0.021767	0.45946	-0.076072	0.95769	-0.30689	0.065958	0.19944	0.71728	-0.2962
UBE2F	0.9974	-0.76733	0.33258	0.33258	0.9169	-0.59695	0.072982	0.15852	0.9445	-1.2106	4.9329e-06	0.55023	1	-1.0905	5.4262e-05	0.52198
UBE2G1	0.53939	-1.3435	0.95727	0.95727	0.65962	-0.55193	0.97131	-0.10292	0.80763	-0.31787	0.95399	-0.26727	0.76645	-0.17462	0.69577	-0.51043
UBE2G2	0.98558	-0.24007	0.95975	0.95975	0.84631	-0.24503	0.088048	0.02708	0.90528	-0.30035	0.79167	-0.23348	0.81282	-0.15044	0.80562	-0.32545
UBE2H	0.99997	-1.0092	0.46514	0.46514	0.94113	-0.29488	0.33099	-0.020236	0.99983	-1.0299	0.02755	0.22657	0.31615	-0.34663	0.083608	0.064285
UBE2I	0.52994	0.02721	0.45432	0.45432	0.044983	0.33034	0.23572	0.12288	0.00027131	1.2179	0.41267	0.13467	4.9329e-06	2.0544	0.9893	-1.7729
UBE2J1	0.63984	-0.88493	0.88952	0.88952	0.47828	-0.047571	0.37855	0.045456	0.83867	-0.43685	0.66039	-0.2042	0.48683	0.093239	0.90258	-0.22435
UBE2J2	0.96479	-0.87485	0.35927	0.35927	0.68769	-0.18707	0.38668	0.029611	0.84319	-0.23438	0.64032	-0.36905	0.71558	-0.36027	0.81469	-0.29352
UBE2K	0.17026	0.046915	0.59007	0.59007	0.7848	-0.2434	0.40648	0.030029	0.51636	-0.027744	0.32107	0.12374	0.55538	-0.13322	0.33109	0.11312
UBE2L3	0.38414	-0.36394	0.087446	0.087446	0.72587	-0.17319	0.052284	0.33497	0.9987	-2.3729	0.00056728	0.70544	0.90447	-0.50886	0.00012332	0.92093
UBE2L6	0.99765	-0.47901	0.78634	0.78634	0.84358	-0.14838	0.64315	-0.21127	0.95111	-0.14305	0.91313	-0.15289	0.98749	-0.38089	0.85243	-0.062013
UBE2M	0.56673	0.010087	0.063955	0.063955	0.52906	-0.16367	0.15676	0.024405	0.9999	-1.1231	0.97667	-0.13184	0.99847	-1.6344	0.99318	-0.54718
UBE2O	0.61705	-0.2467	0.61115	0.61115	0.47571	-0.069374	0.27753	0.16089	0.97029	-0.23407	0.49843	-0.32694	0.97704	-0.66605	0.66921	-0.10472
UBE2Q1	0.96373	-0.28897	0.92329	0.92329	0.79529	-0.15778	0.92198	-0.34222	0.7887	0.0187	0.9731	-0.27536	0.31701	0.14598	0.99835	-0.33163
UBE2Q2	0.18299	0.2576	0.95357	0.95357	0.079928	0.14454	0.17709	0.16325	0.22586	0.365	0.54012	-0.085124	0.27444	0.27097	0.69896	-0.035731
UBE2QL1	0.35971	-0.12188	0.92407	0.92407	0.49722	0.0031054	0.37531	0.030017	0.27292	0.030018	0.89815	-0.12968	0.30241	-0.012415	0.50967	-0.23168
UBE2R2	0.84127	0.036872	0.77165	0.77165	0.93353	-0.42168	0.81119	-0.027688	0.28114	-0.071697	0.89266	-0.18745	0.64139	-0.3813	0.90695	-0.19367
UBE2S	0.3652	0.027594	0.00081393	0.00081393	0.50059	-0.55358	0.74965	0.004873	0.53497	-0.061519	0.73382	-0.10791	0.4949	-0.14743	0.72607	0.084194
UBE2T	0.8506	-0.11152	0.3077	0.3077	0.36686	-0.27192	0.43603	-0.034175	0.69125	-0.21879	0.46581	-0.18493	0.68347	-0.074684	0.70566	-0.037662
UBE2U	0.72649	-0.075438	0.99198	0.99198	0.18632	0.091164	0.27406	-0.15658	0.0041683	0.47532	0.093878	0.19524	0.26028	0.098088	0.39336	-0.00098159
UBE2V1	0.017537	0.3521	0.62671	0.62671	0.014685	0.43377	0.8436	-0.31932	0.00057715	0.7219	0.1368	0.23592	0.002866	0.71604	0.6218	-0.55502
UBE2V2	0.017122	0.3924	0.91272	0.91272	0.64436	-0.02033	0.32696	0.051055	0.15531	0.26557	0.69278	-0.063361	0.26121	0.1449	0.50516	-0.071195
UBE2W	0.063916	0.4485	0.47723	0.47723	0.020526	0.26156	0.60006	0.079778	0.20052	0.19967	0.78232	-0.26321	0.14732	0.12804	0.5476	-0.44911
UBE2Z	0.74483	-0.56255	0.55037	0.55037	0.83118	-0.26585	0.99848	-0.39506	0.74848	-0.40603	0.84411	-0.27306	0.80939	-0.5031	0.94235	-0.17664
UBE3A	0.599	-0.10329	0.21642	0.21642	0.71032	-0.2072	0.20291	0.12255	0.6325	-0.18748	0.0022445	0.28553	0.61838	-0.14362	1.4799e-05	0.5306
UBE3B	0.40361	0.083721	0.44791	0.44791	0.40871	0.01705	0.95185	-0.13752	0.13489	0.26531	0.68013	-0.2078	0.08568	0.39232	0.97195	-0.17911
UBE3C	0.83894	0.043039	0.78083	0.78083	0.089616	0.11861	0.98848	-0.31088	0.65886	-0.15555	0.74765	-0.16676	2.4665e-05	0.71485	1	-1.137
UBE3D	0.68603	-0.49023	0.90134	0.90134	0.94626	-0.49912	0.010038	0.37235	0.11099	0.27912	0.010808	0.34159	0.89039	-0.26864	0.0057468	0.28694
UBE4A	0.49421	-0.21907	0.5259	0.5259	0.88529	-0.086507	0.97849	-0.32535	0.92979	-0.16566	0.733	-0.12034	0.81872	-0.22491	0.25613	-0.20344
UBE4B	0.68146	-0.5253	0.59518	0.59518	0.25503	-0.33026	0.99215	-0.42176	0.40531	0.097262	0.74371	-0.27358	0.64772	-0.3188	0.90783	-0.33028
UBFD1	0.29046	0.22006	0.61889	0.61889	0.46381	0.025113	0.2762	0.1597	0.052294	0.29431	0.15057	0.19727	0.29269	0.23248	0.81098	-0.21539
UBL5	0.15986	-0.039027	0.7696	0.7696	0.88687	-0.022318	0.9695	-0.59165	0.0039019	1.2067	0.2253	0.16061	0.073269	0.7427	0.93218	-0.8433
UBL7	0.48178	-0.19013	0.046187	0.046187	0.50573	-0.31004	0.56263	-0.15076	0.4156	-0.12911	0.59501	-0.14777	0.13594	0.17096	0.51362	-0.15987
UBOX5	0.35024	-0.11065	0.99582	0.99582	0.20586	0.13468	0.66994	-0.18736	0.25127	0.22487	0.99847	-0.32223	0.55137	0.054033	0.46402	-0.24836
UBR1	0.81985	-0.078615	0.19136	0.19136	0.19485	0.19406	0.13519	0.15146	0.98611	-0.55446	0.2105	0.13943	0.99405	-0.73644	0.29171	0.11542
UBR2	0.98582	-0.52557	0.85532	0.85532	0.82427	-0.13976	0.012761	0.30618	0.37025	0.18478	0.9864	-0.62455	0.97417	-0.84759	0.10338	0.068345
UBR3	0.61914	-0.25772	0.89599	0.89599	0.7248	0.0047116	0.78988	-0.13497	0.98592	-0.45461	0.85551	0.042409	0.93343	-0.18486	0.71387	-0.05946
UBR4	0.042517	0.39655	0.82199	0.82199	0.79888	-0.56144	0.003606	0.42973	0.00025158	0.91866	0.99851	-0.69491	0.35467	0.064887	0.0053029	0.36798
UBR5	0.021424	0.32021	0.69632	0.69632	0.93768	-0.38568	4.9329e-06	0.96775	5.4262e-05	0.90087	0.79965	-0.064407	0.79543	-0.11439	7.3994e-05	0.73843
UBR7	0.97112	-0.38432	0.85892	0.85892	0.75353	-0.1441	0.85819	-0.16881	0.87205	-0.15685	0.8582	-0.37485	0.94745	-0.4939	0.23392	-0.082936
UBXN1	0.088689	0.41915	0.7493	0.7493	0.94451	-0.13258	0.61356	-0.05986	0.56643	-0.2408	0.72417	-0.23777	0.55721	-0.14778	0.30227	0.092036
UBXN4	0.27822	-0.41924	0.15593	0.15593	0.0037145	-0.1714	0.87849	-0.043129	0.2265	0.12181	0.56195	-0.164	0.16204	0.26716	0.77241	-0.38167
UBXN6	0.95956	-0.47474	0.76835	0.76835	0.76013	-0.11948	0.73058	-0.10671	0.18636	0.23543	0.90108	-0.21651	0.59915	-0.061357	0.87873	-0.13669
UBXN7	0.97539	-0.1954	0.91526	0.91526	0.093829	-0.022809	0.7572	-0.0089967	0.70648	-0.027268	0.98875	-0.28758	0.73929	-0.241	0.24632	0.11889
UCHL1	0.4214	-0.97867	0.52002	0.52002	0.79766	-0.23685	0.16625	0.1704	0.91985	-0.059095	0.8238	-0.3482	0.97792	-0.43301	0.71978	0.039892
UCHL3	0.5877	-0.0057823	0.51836	0.51836	0.30685	0.015883	0.9455	-0.19965	0.34966	0.10054	0.907	-0.23235	0.28138	0.12141	0.92694	-0.21019
UCHL5	0.40517	0.035982	0.87498	0.87498	0.064991	0.37832	0.98576	-0.25992	0.0081048	0.57503	0.76391	-0.41789	0.012939	0.64073	0.99955	-0.71466
UEVLD	0.66311	-0.15415	0.40815	0.40815	0.21959	0.19234	0.80998	-0.16741	0.030037	0.71821	0.8356	-0.0052054	0.25467	0.21953	0.81864	-0.30002
UFC1	0.62776	-0.059882	0.91476	0.91476	0.71573	-0.074606	0.63278	-0.2233	0.5229	-0.31088	0.0012283	0.48719	0.84352	-0.064805	0.010551	0.51147
UFD1	0.60129	-0.10262	0.68399	0.68399	0.84514	-0.14653	0.88859	-0.37083	0.99804	-0.75695	4.9329e-06	1.0805	0.88816	-0.36049	0.99904	-0.83051
UFSP1	0.21302	0.20855	0.82954	0.82954	0.012377	0.30861	0.93987	-0.28056	0.084604	0.25139	0.77248	-0.23221	0.058312	0.49585	0.97495	-0.36008
UFSP2	0.9205	-0.4271	0.53478	0.53478	0.57027	-0.097815	0.52652	0.03072	0.8578	-0.22363	0.16726	0.13723	0.80188	-0.23538	0.04004	0.19776
UHRF1	0.2238	-0.041915	4.9329e-06	4.9329e-06	0.82112	-0.16147	4.9329e-06	0.97744	0.49776	0.088421	4.9329e-06	0.74819	0.68855	-0.57888	4.9329e-06	1.0574
UHRF2	0.63035	-0.094849	0.11281	0.11281	0.76736	-0.21177	0.18963	0.1248	0.67796	-0.47642	0.99285	-0.26499	0.84207	-0.38591	0.84238	-0.4508
ULK1	0.12307	0.21495	0.61907	0.61907	0.89825	-0.17347	0.86071	-0.17952	0.69821	-0.11081	0.24918	0.00037413	0.78867	-0.080375	0.42593	0.049614
UNK	0.70939	-0.39761	0.26886	0.26886	0.45734	-0.019936	0.61823	-0.20432	0.26594	0.079488	0.6427	-0.039341	0.69469	-0.49305	0.59334	-0.012439
USP1	0.037308	0.37454	0.66406	0.66406	0.0029154	0.66609	1	-0.8369	0.029691	0.30576	0.99885	-0.49165	0.03636	0.41022	0.99604	-1.1342
USP10	0.26786	0.21333	0.53891	0.53891	0.18159	0.15133	0.9574	-0.20315	0.39432	-0.061765	0.79318	0.016827	0.68939	-0.21703	0.71827	-0.2392
USP11	0.81867	-0.26908	0.35302	0.35302	0.82772	-0.23919	0.27392	0.09454	0.96744	-0.20887	0.22101	0.06096	0.93743	-0.31718	0.69534	0.046932
USP12	0.010492	0.4593	0.92776	0.92776	0.24897	0.12828	0.63742	-0.03828	0.35354	0.10984	0.65074	-0.24774	0.039853	0.56537	0.73102	-0.028705
USP13	0.78837	-0.070087	0.98953	0.98953	0.9756	-0.22908	0.91286	-0.012853	0.8856	-0.28309	0.66233	-0.27469	0.91319	-0.17184	0.55202	-0.049271
USP14	0.85833	-0.62517	0.50067	0.50067	0.81946	-0.035722	0.83445	-0.043845	0.86397	-0.51133	0.15929	0.10475	0.99595	-0.88943	0.90464	-0.17008
USP15	0.34875	0.023782	0.0014552	0.0014552	0.21375	0.1047	0.3784	-0.26873	0.061883	0.21302	0.83883	-0.11014	0.7565	-0.21053	0.73305	-0.078693
USP16	0.40477	0.024215	0.55056	0.55056	0.30733	0.025175	0.97814	-0.34606	0.10509	0.14533	0.87094	-0.24227	0.26353	0.28767	0.72821	-0.044313
USP17L10	0.0014947	0.68531	0.77463	0.77463	0.15794	0.21098	0.91272	-0.05966	0.00026144	0.54678	0.61885	-0.0020886	0.13272	0.41575	0.74543	-0.15362
USP18	0.70758	-0.25695	0.48275	0.48275	0.37265	0.045324	0.83823	-0.28147	0.7315	-0.2571	0.55007	0.069585	0.12894	0.18305	0.98309	-0.46326
USP19	0.83433	-0.58403	0.23541	0.23541	0.2927	-0.124	4.9329e-06	0.5023	0.95894	-0.55764	0.10597	0.16987	0.22203	0.20379	0.2944	0.13211
USP2	0.60591	-0.41953	0.74345	0.74345	0.59223	0.068479	0.81765	0.03453	0.69356	-0.16995	0.33883	-0.01911	0.84029	-0.10784	0.49085	0.033278
USP20	0.032049	0.33998	0.82239	0.82239	0.38738	-0.078402	0.95889	-0.47268	0.20839	0.18268	0.41834	0.040464	0.24767	0.09889	0.29976	-0.028115
USP21	0.95376	-0.14725	0.468	0.468	0.35975	-0.094959	0.81913	-0.10122	0.0026391	0.68898	0.44435	0.093166	0.035877	0.36768	0.017961	0.37891
USP22	0.65974	-0.16181	0.073298	0.073298	0.86032	-0.36211	0.0083218	0.30837	0.52344	-0.066114	0.080086	0.24481	0.99921	-0.48909	4.9329e-06	1.084
USP24	0.50168	0.088978	0.74523	0.74523	0.37414	-0.066486	0.97629	-0.36777	0.81972	-0.059463	0.98529	-0.27487	0.96357	-0.46858	0.87571	-0.19034
USP25	0.99708	-0.48896	0.981	0.981	0.42785	-0.29146	0.092931	0.19979	0.81199	-0.15501	0.98328	-0.1183	0.919	-0.34747	0.83378	-0.026375
USP26	0.93171	-0.36202	0.58637	0.58637	0.94783	-0.45096	0.081211	0.13356	0.96256	-0.22081	0.88335	-0.11883	0.74821	-0.62924	0.02607	0.35418
USP27X	0.90249	-0.25476	0.84758	0.84758	0.99753	-0.47343	0.80587	-0.3898	0.859	-0.25037	0.91073	-0.065217	0.90466	-0.073367	0.80421	-0.13201
USP28	0.95826	-0.16217	0.56256	0.56256	0.71158	-0.086016	0.89816	-0.058761	0.99921	-0.65629	0.9437	-0.15406	0.97116	-0.57437	0.77408	-0.027121
USP29	0.65356	-0.47756	0.99043	0.99043	0.63769	-0.32517	0.4327	-0.0053984	0.81494	-0.085314	0.36628	-0.11495	0.79705	0.052086	0.45673	0.012805
USP3	0.17376	0.17687	0.92389	0.92389	0.55695	-0.14432	0.71789	-0.20741	0.92583	-0.15658	0.20001	0.14824	0.85889	-0.26889	0.70496	-0.10556
USP30	0.87755	-0.10738	0.31921	0.31921	0.41768	0.017175	0.67152	-0.037742	0.41132	0.020366	0.11716	0.11604	0.16244	0.18613	0.14495	0.13927
USP31	0.87245	-0.2908	0.94267	0.94267	0.67705	-0.33951	0.79226	-0.057183	0.41045	0.1149	0.41205	0.081451	0.13914	0.26197	0.69428	-0.053848
USP32	0.96753	-0.33906	0.55515	0.55515	0.4139	-0.090573	0.43719	-0.027284	0.99602	-0.52113	0.5663	-0.006895	0.77783	-0.48617	0.99212	-0.40114
USP33	0.3851	0.11443	0.72526	0.72526	0.20396	0.11383	0.98904	-0.26244	0.4527	-0.054403	0.62193	-0.1272	0.098999	0.37332	0.14084	0.081428
USP34	0.20819	0.2191	0.81137	0.81137	0.36693	0.1273	0.90751	-0.47506	0.68183	-0.058301	0.63948	-0.31746	0.87276	-0.19866	0.60613	-0.15701
USP35	0.75623	-0.4118	0.10547	0.10547	0.78023	-0.085221	0.10804	0.094749	0.88747	-0.080941	0.70244	-0.0043631	0.80276	-0.098271	0.55084	-0.1184
USP36	0.63734	-0.36206	0.60832	0.60832	0.84649	-0.17954	0.54422	-0.22013	0.013531	0.87385	0.50896	0.076336	0.18156	0.2064	0.011301	0.23144
USP37	0.71755	-0.0053915	0.056635	0.056635	0.064458	0.22289	0.79727	-0.16616	0.10713	0.31861	0.94676	-0.14483	0.30756	0.035762	0.99416	-0.66758
USP38	0.966	-0.51926	0.78795	0.78795	0.5787	-0.13807	0.41206	-0.15439	0.93202	-0.31846	0.39661	-0.010125	0.74164	-0.17729	0.80858	-0.56261
USP39	0.0036158	0.49285	0.95498	0.95498	0.022647	0.46959	0.9268	-0.55731	4.9329e-06	2.283	0.50991	-0.62695	4.9329e-06	2.0821	0.91869	-0.9629
USP4	0.82063	-0.24186	0.54189	0.54189	0.99721	-0.51035	0.87983	0.016406	0.98897	-0.34057	0.96668	-0.36395	0.61355	-0.45039	0.92679	-0.27309
USP40	0.92552	-0.6671	0.85286	0.85286	0.59647	-0.30775	0.32263	0.15161	0.9704	-0.76999	0.44795	-0.30304	0.97444	-0.50458	0.12845	0.14593
USP42	0.34424	0.14411	0.45123	0.45123	0.055411	0.24328	0.69622	-0.02097	0.86703	-0.077768	0.96627	-0.19573	0.84074	-0.27729	0.73728	-0.26555
USP43	0.424	-0.52902	0.019145	0.019145	0.65535	-0.19522	0.21021	0.14854	0.95266	-0.36132	0.93687	-0.24656	0.9897	-0.67793	0.52638	-0.093042
USP45	0.77896	-0.2148	0.055115	0.055115	0.7003	0.0047883	0.7604	-0.00034962	0.20183	0.0048149	0.32695	-0.067418	0.24819	-0.25406	0.041875	0.16607
USP46	0.93846	-1.0112	0.74187	0.74187	0.55021	-0.46138	0.67665	0.045277	0.44425	0.16868	0.59045	-0.22939	0.87526	-0.53471	0.40277	0.097405
USP47	0.70043	0.039597	0.29494	0.29494	0.35351	0.14764	0.93079	-0.44782	0.13316	0.34124	0.99358	-0.3511	0.31152	0.1934	0.99866	-0.38951
USP48	0.20904	0.13879	0.48403	0.48403	0.56774	-0.3194	0.74554	-0.13694	0.77909	-0.14131	0.00257	0.36061	0.75122	-0.078208	0.00010359	0.36865
USP49	0.54521	0.014695	0.43575	0.43575	0.91924	-0.21396	0.01804	0.3828	0.94486	-0.099459	0.13375	0.19521	0.99285	-0.7637	0.034486	0.30088
USP5	0.5602	-0.099465	0.6981	0.6981	0.7265	-0.31253	0.44562	0.0086921	0.077462	0.32378	0.21299	0.16836	0.09962	0.47813	0.99715	-0.83286
USP50	0.51581	-0.11754	0.7638	0.7638	0.83114	-0.27721	0.52191	-0.1018	0.71075	-0.14682	0.58541	-0.075741	0.96119	-0.17869	0.56984	-0.29812
USP51	0.0087855	0.50774	0.96057	0.96057	0.078162	0.30726	0.28778	-0.1029	0.031072	0.32346	0.64979	0.059333	0.26367	-0.2862	0.14657	0.050758
USP53	0.66624	0.0078004	0.27676	0.27676	0.82615	-0.36771	0.76328	-0.052497	0.17335	0.20809	0.95781	-0.20113	0.70212	-0.18397	0.79039	-0.04564
USP54	0.85221	-0.5749	0.16331	0.16331	0.99769	-0.36879	0.33721	0.0058211	0.99178	-0.38386	0.40097	0.090125	0.87193	-0.29032	0.20106	0.095026
USP7	0.21909	0.17853	0.25508	0.25508	0.30117	-0.051833	0.74266	-0.15874	0.21664	0.043955	0.86985	-0.052548	0.033963	0.58245	0.99999	-1.3885
USP8	0.76567	-0.52709	4.9329e-06	4.9329e-06	0.80911	-0.69	0.033312	0.30888	1	-1.871	4.9329e-06	1.2049	0.997	-1.1548	1.4799e-05	0.9531
USP9X	0.73645	-0.19113	0.67029	0.67029	0.8151	-0.23262	0.59009	-0.045528	0.42324	-0.0038774	0.51184	-0.043407	0.33017	0.1146	0.97142	-0.25668
USP9Y	0.46635	-0.07042	0.9143	0.9143	0.81093	-0.16185	0.91235	0.0098745	0.66822	-0.10459	0.78007	-0.13513	0.78589	-0.41301	0.69411	-0.034447
USPL1	0.15142	0.23256	0.27985	0.27985	0.2836	-0.16515	0.94278	-0.18691	0.085295	0.4951	0.54569	-0.22657	0.25342	0.15851	0.994	-0.53245
VCPIP1	0.14294	0.27809	0.188	0.188	0.43096	-0.053611	0.012673	0.41912	0.00059688	0.76778	0.99413	-0.24209	0.9242	-0.35927	0.06654	0.32074
VHL	0.37283	0.093038	0.96322	0.96322	0.00043903	0.48197	0.79973	-0.21672	0.77353	-0.37505	0.9099	-0.34192	0.00029104	1.5717	0.98505	-1.5946
VPS11	0.9866	-0.45838	0.037357	0.037357	0.96042	-0.26835	0.59285	0.058108	1	-1.3307	4.9329e-06	1.0032	0.99995	-1.0495	0.15116	0.14639
VPS18	0.98475	-0.38395	0.0077397	0.0077397	0.1852	0.11596	0.21478	0.12845	1	-2.0035	1.4799e-05	0.81078	0.99861	-0.86397	0.36644	-0.054057
VPS41	0.65636	-0.47225	0.39275	0.39275	0.83417	-0.045485	0.13898	0.058176	0.99628	-1.3623	0.00022198	0.63664	0.91244	-0.5215	0.99393	-0.36341
VPS8	0.92028	-0.21031	0.81802	0.81802	0.58476	-0.16014	0.32971	0.032341	0.99791	-0.48884	7.3994e-05	0.69226	0.97594	-0.81053	0.0011888	0.55475
WDR5B	0.81309	-0.23266	0.17754	0.17754	0.77831	-0.25079	0.41665	0.079969	0.32506	-0.028	0.31464	0.078583	0.565	-0.023503	0.79462	-0.11336
WIPI1	0.3479	-0.058943	0.8885	0.8885	0.6326	-0.030895	0.99683	-0.24331	0.52979	-0.25956	0.8107	-0.070761	0.8515	-0.067693	0.91591	-0.16281
WIPI2	0.28897	-0.048457	0.61212	0.61212	0.48596	-0.1347	0.72998	-0.073643	0.79488	-0.81806	0.93674	-0.13633	0.99698	-0.84827	0.043493	0.25087
WSB1	0.45501	-0.074062	0.93947	0.93947	0.65523	-0.22753	0.029208	0.26786	0.95479	-0.21462	0.93284	-0.03901	0.81043	-0.29406	0.60633	-0.029647
WSB2	0.061439	0.33096	0.81503	0.81503	0.028428	0.25674	0.88285	-0.063084	0.0097228	0.32484	0.73708	-0.14129	0.1992	0.090542	0.24283	-0.099785
WWP1	0.41186	0.16123	0.4903	0.4903	0.22478	0.084137	0.16341	0.23677	0.62661	-0.092773	0.62472	-0.061486	0.51566	0.015123	0.57711	-0.13112
WWP2	0.89679	-0.14523	0.9092	0.9092	0.46726	-0.084757	0.5658	-0.22868	0.99922	-0.6497	0.80646	-0.16881	0.98996	-0.36207	0.82104	-0.048557
XIAP	0.95852	-0.35148	0.79949	0.79949	0.95854	-0.43199	0.55268	-0.15491	0.87017	-0.29741	0.71335	0.023776	0.95829	-0.50704	0.72649	0.034983
YOD1	0.9661	-0.42738	0.74794	0.74794	0.70128	-0.24692	0.95898	-0.14566	0.95734	-0.49063	0.88993	-0.19853	0.9372	-0.32563	0.80372	0.038461
ZC3HC1	0.72	-0.55661	0.7971	0.7971	0.15368	0.27342	0.78801	-0.28344	0.58518	0.07487	0.4189	-0.40069	0.00057715	0.80328	0.87887	-0.50246
ZFAND3	0.67182	-0.00073891	0.61488	0.61488	0.9201	-0.21451	0.091639	0.20343	0.67904	-0.10183	0.80221	-0.11525	0.44862	-0.036327	0.66252	-0.17536
ZFAND6	0.37807	-0.26556	0.060246	0.060246	0.65099	-0.24343	0.87245	-0.17483	0.51404	0.038392	0.9756	-0.49304	0.21708	0.38473	0.88526	-0.25845
ZFPL1	0.63268	-0.31848	0.52311	0.52311	0.98126	-0.52007	0.82045	-0.048635	0.8739	-0.19515	0.96429	-0.096298	0.70784	-0.045893	0.77286	-0.044458
ZFYVE19	0.65309	-0.28019	0.82203	0.82203	0.32275	-0.062291	0.7986	-0.25385	0.78082	-0.11414	0.47539	-0.27943	0.91931	-0.20067	0.97844	-0.20603
ZMYND11	0.026347	0.4179	0.99648	0.99648	0.94932	-0.26945	0.91046	-0.3947	0.18934	0.16836	0.96494	-0.22664	0.20883	0.14777	0.99951	-0.54244
ZNRF1	0.76543	-0.10971	0.31057	0.31057	0.25918	0.19839	0.60713	-0.14471	0.79893	-0.28272	0.36756	-0.12086	0.7792	-0.45597	0.82317	-0.17924
ZNRF2	0.18916	-0.21821	0.98516	0.98516	0.030895	0.30537	0.54186	-0.23942	0.22536	0.077854	0.81073	-0.20659	0.43091	-0.13091	0.44522	0.072309
ZNRF3	0.18602	0.21924	0.86164	0.86164	0.92147	-0.20001	0.68258	-0.23374	0.92281	-0.7123	0.3491	-0.2916	0.70219	-0.4462	0.75561	-0.10388
ZNRF4	0.75121	-0.092467	0.93639	0.93639	0.34433	-0.038525	0.27931	-0.048481	0.75528	-0.24311	0.98446	-0.29245	0.44618	-0.058696	0.91569	-0.18321
ZRANB1	0.80868	-0.57918	0.71897	0.71897	0.95707	-0.18886	0.44975	-0.11797	0.73606	-0.1563	0.49749	-0.12992	0.5338	-0.33926	0.41185	0.088274
ZSWIM2	0.17252	-0.43769	0.82886	0.82886	0.22636	-0.18922	0.73339	-0.065344	0.67978	-0.19758	0.57158	-0.33929	0.45125	0.054599	0.38569	-0.015144
ZYG11A	0.28566	0.090831	0.81009	0.81009	0.53145	-0.0065299	0.44424	-0.14253	0.72558	0.054059	0.70074	-0.020601	0.62656	-0.10911	0.60039	-0.082607
ZYG11B	0.49594	-0.019975	0.98585	0.98585	0.065238	-0.16772	0.91103	-0.20644	0.87477	-0.0033919	0.15643	0.174	0.59719	-0.085332	0.67445	0.041199
