# Supplementary material for: Guardian ubiquitin E3 ligases target cancer-associated APOBEC3 deaminases for degradation to promote human genome integrity
Source: Nat Commun. 2026 Jan 19;17:1723. doi: 10.1038/s41467-026-68420-5 (PMC12913773; doi:10.1038/s41467-026-68420-5)
Supplement: Supplementary file 4 — Supplementary Data 2 [file 41467_2026_68420_MOESM4_ESM.xlsx]

## Sheet: proteinGroups
								Sorted					Log2(raw intensity)										Log2(iBAQ intensity)										Log2(LFQ intensity)									Log2(LFQ intensity) imputed
Protein IDs	Protein names	Gene names	Fasta headers	Number of proteins	Peptides	Razor + unique peptides	Unique peptides	MS/MS count	Sequence coverage [%]	Mol. weight [kDa]	Q-value	Score	Total	A3H-I_EPOX_1	A3H-I_EPOX_2	A3H-I_EPOX_3	A3H-II_EPOX_1	A3H-II_EPOX_2	A3H-II_EPOX_3	GFP_EPOX_1	GFP_EPOX_2	GFP_EPOX_3	Total	A3H-I_EPOX_1	A3H-I_EPOX_2	A3H-I_EPOX_3	A3H-II_EPOX_1	A3H-II_EPOX_2	A3H-II_EPOX_3	GFP_EPOX_1	GFP_EPOX_2	GFP_EPOX_3	A3H-I_EPOX_1	A3H-I_EPOX_2	A3H-I_EPOX_3	A3H-II_EPOX_1	A3H-II_EPOX_2	A3H-II_EPOX_3	GFP_EPOX_1	GFP_EPOX_2	GFP_EPOX_3	A3H-I_EPOX_1	A3H-I_EPOX_2	A3H-I_EPOX_3	A3H-II_EPOX_1	A3H-II_EPOX_2	A3H-II_EPOX_3	GFP_EPOX_1	GFP_EPOX_2
Q69YQ0	Cytospin-A	SPECC1L	sp|Q69YQ0|CYTSA_HUMAN Cytospin-A OS=Homo sapiens (Human) OX=9606 GN=SPECC1L PE=1 SV=2	1	2	2	2	6	2.1	124.6	0.0035461	1.9967	NA	NA	NA	NA	NA	NA	NA	NA	NA	NA	NA	NA	NA	NA	NA	NA	NA	NA	NA	NA	NA	NA	NA	NA	NA	NA	NA	NA	NA	NA	NA	NA	NA	NA	NA	NA	NA
Q05048	Cleavage stimulation factor subunit 1	CSTF1	sp|Q05048|CSTF1_HUMAN Cleavage stimulation factor subunit 1 OS=Homo sapiens (Human) OX=9606 GN=CSTF1 PE=1 SV=1	1	2	2	2	5	7.2	48.357	0.0005496	2.6959	NA	NA	NA	NA	NA	NA	NA	NA	NA	NA	NA	NA	NA	NA	NA	NA	NA	NA	NA	NA	NA	NA	NA	NA	NA	NA	NA	NA	NA	NA	NA	NA	NA	NA	NA	NA	NA
Q9NXH8	Torsin-4A	TOR4A	sp|Q9NXH8|TOR4A_HUMAN Torsin-4A OS=Homo sapiens (Human) OX=9606 GN=TOR4A PE=1 SV=2	1	2	2	2	4	5.2	46.914	0.003084	2.1067	NA	NA	NA	NA	NA	NA	NA	NA	NA	NA	NA	NA	NA	NA	NA	NA	NA	NA	NA	NA	NA	NA	NA	NA	NA	NA	NA	NA	NA	NA	NA	NA	NA	NA	NA	NA	NA
O75419	Cell division control protein 45 homolog	CDC45	sp|O75419|CDC45_HUMAN Cell division control protein 45 homolog OS=Homo sapiens (Human) OX=9606 GN=CDC45 PE=1 SV=1	1	2	2	2	3	3.5	65.568	0.003989	1.8627	NA	NA	NA	NA	NA	NA	NA	NA	NA	NA	NA	NA	NA	NA	NA	NA	NA	NA	NA	NA	NA	NA	NA	NA	NA	NA	NA	NA	NA	NA	NA	NA	NA	NA	NA	NA	NA
Q7L4E1	Mitoguardin 2	MIGA2	sp|Q7L4E1|MIGA2_HUMAN Mitoguardin 2 OS=Homo sapiens (Human) OX=9606 GN=MIGA2 PE=1 SV=1	1	2	2	2	3	3.9	65.53	0.0095996	1.395	NA	NA	NA	NA	NA	NA	NA	NA	NA	NA	NA	NA	NA	NA	NA	NA	NA	NA	NA	NA	NA	NA	NA	NA	NA	NA	NA	NA	NA	NA	NA	NA	NA	NA	NA	NA	NA
Q9NQ48	Leucine zipper transcription factor-like protein 1	LZTFL1	sp|Q9NQ48|LZTL1_HUMAN Leucine zipper transcription factor-like protein 1 OS=Homo sapiens (Human) OX=9606 GN=LZTFL1 PE=1 SV=1	1	2	2	2	3	9.4	34.592	0.0025853	2.1687	NA	NA	NA	NA	NA	NA	NA	NA	NA	NA	NA	NA	NA	NA	NA	NA	NA	NA	NA	NA	NA	NA	NA	NA	NA	NA	NA	NA	NA	NA	NA	NA	NA	NA	NA	NA	NA
Q9NRL3	Striatin-4	STRN4	sp|Q9NRL3|STRN4_HUMAN Striatin-4 OS=Homo sapiens (Human) OX=9606 GN=STRN4 PE=1 SV=2	1	2	2	2	3	3.1	80.595	0.0092199	1.4513	NA	NA	NA	NA	NA	NA	NA	NA	NA	NA	NA	NA	NA	NA	NA	NA	NA	NA	NA	NA	NA	NA	NA	NA	NA	NA	NA	NA	NA	NA	NA	NA	NA	NA	NA	NA	NA
O96013	Serine/threonine-protein kinase PAK 4	PAK4	sp|O96013|PAK4_HUMAN Serine/threonine-protein kinase PAK 4 OS=Homo sapiens (Human) OX=9606 GN=PAK4 PE=1 SV=1	1	1	1	1	6	2.2	64.071	0.0067275	1.5695	NA	NA	NA	NA	NA	NA	NA	NA	NA	NA	NA	NA	NA	NA	NA	NA	NA	NA	NA	NA	NA	NA	NA	NA	NA	NA	NA	NA	NA	NA	NA	NA	NA	NA	NA	NA	NA
Q8N998	Coiled-coil domain-containing protein 89	CCDC89	sp|Q8N998|CCD89_HUMAN Coiled-coil domain-containing protein 89 OS=Homo sapiens (Human) OX=9606 GN=CCDC89 PE=2 SV=1	1	1	1	1	4	2.1	43.808	1	-2	NA	NA	NA	NA	NA	NA	NA	NA	NA	NA	NA	NA	NA	NA	NA	NA	NA	NA	NA	NA	NA	NA	NA	NA	NA	NA	NA	NA	NA	NA	NA	NA	NA	NA	NA	NA	NA
Q8WWH5	Probable tRNA pseudouridine synthase 1	TRUB1	sp|Q8WWH5|TRUB1_HUMAN Probable tRNA pseudouridine synthase 1 OS=Homo sapiens (Human) OX=9606 GN=TRUB1 PE=1 SV=1	1	1	1	1	4	3.7	37.252	0.0085349	1.4792	NA	NA	NA	NA	NA	NA	NA	NA	NA	NA	NA	NA	NA	NA	NA	NA	NA	NA	NA	NA	NA	NA	NA	NA	NA	NA	NA	NA	NA	NA	NA	NA	NA	NA	NA	NA	NA
O75844	CAAX prenyl protease 1 homolog	ZMPSTE24	sp|O75844|FACE1_HUMAN CAAX prenyl protease 1 homolog OS=Homo sapiens (Human) OX=9606 GN=ZMPSTE24 PE=1 SV=2	1	1	1	1	2	2.3	54.812	0.004009	1.8915	NA	NA	NA	NA	NA	NA	NA	NA	NA	NA	NA	NA	NA	NA	NA	NA	NA	NA	NA	NA	NA	NA	NA	NA	NA	NA	NA	NA	NA	NA	NA	NA	NA	NA	NA	NA	NA
O96020	G1/S-specific cyclin-E2	CCNE2	sp|O96020|CCNE2_HUMAN G1/S-specific cyclin-E2 OS=Homo sapiens (Human) OX=9606 GN=CCNE2 PE=1 SV=1	1	2	2	2	2	9.2	46.757	0	13.229	NA	NA	NA	NA	NA	NA	NA	NA	NA	NA	NA	NA	NA	NA	NA	NA	NA	NA	NA	NA	NA	NA	NA	NA	NA	NA	NA	NA	NA	NA	NA	NA	NA	NA	NA	NA	NA
Q15800	Methylsterol monooxygenase 1	MSMO1	sp|Q15800|MSMO1_HUMAN Methylsterol monooxygenase 1 OS=Homo sapiens (Human) OX=9606 GN=MSMO1 PE=1 SV=1	1	1	1	1	2	4.8	35.215	0.0046972	1.7925	NA	NA	NA	NA	NA	NA	NA	NA	NA	NA	NA	NA	NA	NA	NA	NA	NA	NA	NA	NA	NA	NA	NA	NA	NA	NA	NA	NA	NA	NA	NA	NA	NA	NA	NA	NA	NA
Q8IVF4	Dynein heavy chain 10, axonemal	DNAH10	sp|Q8IVF4|DYH10_HUMAN Dynein heavy chain 10, axonemal OS=Homo sapiens (Human) OX=9606 GN=DNAH10 PE=1 SV=4	1	1	1	1	2	0.2	514.83	1	-2	NA	NA	NA	NA	NA	NA	NA	NA	NA	NA	NA	NA	NA	NA	NA	NA	NA	NA	NA	NA	NA	NA	NA	NA	NA	NA	NA	NA	NA	NA	NA	NA	NA	NA	NA	NA	NA
Q8TDJ6	DmX-like protein 2	DMXL2	sp|Q8TDJ6|DMXL2_HUMAN DmX-like protein 2 OS=Homo sapiens (Human) OX=9606 GN=DMXL2 PE=1 SV=2	1	2	2	2	2	1.1	339.64	0.0042152	1.8252	NA	NA	NA	NA	NA	NA	NA	NA	NA	NA	NA	NA	NA	NA	NA	NA	NA	NA	NA	NA	NA	NA	NA	NA	NA	NA	NA	NA	NA	NA	NA	NA	NA	NA	NA	NA	NA
Q96EU7	C1GALT1-specific chaperone 1	C1GALT1C1	sp|Q96EU7|C1GLC_HUMAN C1GALT1-specific chaperone 1 OS=Homo sapiens (Human) OX=9606 GN=C1GALT1C1 PE=1 SV=1	1	1	1	1	2	4.7	36.382	0.0055947	1.6598	NA	NA	NA	NA	NA	NA	NA	NA	NA	NA	NA	NA	NA	NA	NA	NA	NA	NA	NA	NA	NA	NA	NA	NA	NA	NA	NA	NA	NA	NA	NA	NA	NA	NA	NA	NA	NA
Q9BT92	Trichoplein keratin filament-binding protein	TCHP	sp|Q9BT92|TCHP_HUMAN Trichoplein keratin filament-binding protein OS=Homo sapiens (Human) OX=9606 GN=TCHP PE=1 SV=1	1	2	2	2	2	5	61.071	0.00028802	3.1739	NA	NA	NA	NA	NA	NA	NA	NA	NA	NA	NA	NA	NA	NA	NA	NA	NA	NA	NA	NA	NA	NA	NA	NA	NA	NA	NA	NA	NA	NA	NA	NA	NA	NA	NA	NA	NA
Q9UHD9	Ubiquilin-2	UBQLN2	sp|Q9UHD9|UBQL2_HUMAN Ubiquilin-2 OS=Homo sapiens (Human) OX=9606 GN=UBQLN2 PE=1 SV=2	1	1	1	1	2	2.6	65.695	0.0076555	1.5306	NA	NA	NA	NA	NA	NA	NA	NA	NA	NA	NA	NA	NA	NA	NA	NA	NA	NA	NA	NA	NA	NA	NA	NA	NA	NA	NA	NA	NA	NA	NA	NA	NA	NA	NA	NA	NA
Q9UJM8	Hydroxyacid oxidase 1	HAO1	sp|Q9UJM8|HAOX1_HUMAN Hydroxyacid oxidase 1 OS=Homo sapiens (Human) OX=9606 GN=HAO1 PE=1 SV=1	1	1	1	1	2	3.2	40.924	0.0092242	1.457	NA	NA	NA	NA	NA	NA	NA	NA	NA	NA	NA	NA	NA	NA	NA	NA	NA	NA	NA	NA	NA	NA	NA	NA	NA	NA	NA	NA	NA	NA	NA	NA	NA	NA	NA	NA	NA
O95872	G patch domain and ankyrin repeat-containing protein 1	GPANK1	sp|O95872|GPAN1_HUMAN G patch domain and ankyrin repeat-containing protein 1 OS=Homo sapiens (Human) OX=9606 GN=GPANK1 PE=1 SV=1	1	1	1	1	1	3.9	39.314	0.00080364	2.5001	NA	NA	NA	NA	NA	NA	NA	NA	NA	NA	NA	NA	NA	NA	NA	NA	NA	NA	NA	NA	NA	NA	NA	NA	NA	NA	NA	NA	NA	NA	NA	NA	NA	NA	NA	NA	NA
P04732	Metallothionein-1E	MT1E	sp|P04732|MT1E_HUMAN Metallothionein-1E OS=Homo sapiens (Human) OX=9606 GN=MT1E PE=1 SV=1	1	2	1	1	1	52.5	6.0142	0.00055402	2.77	NA	NA	NA	NA	NA	NA	NA	NA	NA	NA	NA	NA	NA	NA	NA	NA	NA	NA	NA	NA	NA	NA	NA	NA	NA	NA	NA	NA	NA	NA	NA	NA	NA	NA	NA	NA	NA
P11388	DNA topoisomerase 2-alpha	TOP2A	sp|P11388|TOP2A_HUMAN DNA topoisomerase 2-alpha OS=Homo sapiens (Human) OX=9606 GN=TOP2A PE=1 SV=3	1	5	1	1	1	3.9	174.38	0.0039831	1.8544	NA	NA	NA	NA	NA	NA	NA	NA	NA	NA	NA	NA	NA	NA	NA	NA	NA	NA	NA	NA	NA	NA	NA	NA	NA	NA	NA	NA	NA	NA	NA	NA	NA	NA	NA	NA	NA
P17931	Galectin-3	LGALS3	sp|P17931|LEG3_HUMAN Galectin-3 OS=Homo sapiens (Human) OX=9606 GN=LGALS3 PE=1 SV=5	1	1	1	1	1	4.4	26.152	0.0040262	1.9297	NA	NA	NA	NA	NA	NA	NA	NA	NA	NA	NA	NA	NA	NA	NA	NA	NA	NA	NA	NA	NA	NA	NA	NA	NA	NA	NA	NA	NA	NA	NA	NA	NA	NA	NA	NA	NA
P56706	Protein Wnt-7b	WNT7B	sp|P56706|WNT7B_HUMAN Protein Wnt-7b OS=Homo sapiens (Human) OX=9606 GN=WNT7B PE=1 SV=2	1	1	1	1	1	2	39.327	1	-2	NA	NA	NA	NA	NA	NA	NA	NA	NA	NA	NA	NA	NA	NA	NA	NA	NA	NA	NA	NA	NA	NA	NA	NA	NA	NA	NA	NA	NA	NA	NA	NA	NA	NA	NA	NA	NA
P85037	Forkhead box protein K1	FOXK1	sp|P85037|FOXK1_HUMAN Forkhead box protein K1 OS=Homo sapiens (Human) OX=9606 GN=FOXK1 PE=1 SV=1	1	1	1	1	1	2.5	75.456	0.0053541	1.6618	NA	NA	NA	NA	NA	NA	NA	NA	NA	NA	NA	NA	NA	NA	NA	NA	NA	NA	NA	NA	NA	NA	NA	NA	NA	NA	NA	NA	NA	NA	NA	NA	NA	NA	NA	NA	NA
Q13153	Serine/threonine-protein kinase PAK 1	PAK1	sp|Q13153|PAK1_HUMAN Serine/threonine-protein kinase PAK 1 OS=Homo sapiens (Human) OX=9606 GN=PAK1 PE=1 SV=2	1	7	1	1	1	15.4	60.646	0.0074287	1.542	NA	NA	NA	NA	NA	NA	NA	NA	NA	NA	NA	NA	NA	NA	NA	NA	NA	NA	NA	NA	NA	NA	NA	NA	NA	NA	NA	NA	NA	NA	NA	NA	NA	NA	NA	NA	NA
Q15847	Adipogenesis regulatory factor	ADIRF	sp|Q15847|ADIRF_HUMAN Adipogenesis regulatory factor OS=Homo sapiens (Human) OX=9606 GN=ADIRF PE=1 SV=1	1	1	1	1	1	18.4	7.8547	0.0033146	2.043	NA	NA	NA	NA	NA	NA	NA	NA	NA	NA	NA	NA	NA	NA	NA	NA	NA	NA	NA	NA	NA	NA	NA	NA	NA	NA	NA	NA	NA	NA	NA	NA	NA	NA	NA	NA	NA
Q6PML9	Zinc transporter 9	SLC30A9	sp|Q6PML9|ZNT9_HUMAN Zinc transporter 9 OS=Homo sapiens (Human) OX=9606 GN=SLC30A9 PE=1 SV=1	1	1	1	1	1	3.2	63.514	0	9.7586	NA	NA	NA	NA	NA	NA	NA	NA	NA	NA	NA	NA	NA	NA	NA	NA	NA	NA	NA	NA	NA	NA	NA	NA	NA	NA	NA	NA	NA	NA	NA	NA	NA	NA	NA	NA	NA
Q6ZTW0	Tubulin polyglutamylase complex subunit 1	TPGS1	sp|Q6ZTW0|TPGS1_HUMAN Tubulin polyglutamylase complex subunit 1 OS=Homo sapiens (Human) OX=9606 GN=TPGS1 PE=1 SV=2	1	1	1	1	1	7.9	31.274	0.0040191	1.9189	NA	NA	NA	NA	NA	NA	NA	NA	NA	NA	NA	NA	NA	NA	NA	NA	NA	NA	NA	NA	NA	NA	NA	NA	NA	NA	NA	NA	NA	NA	NA	NA	NA	NA	NA	NA	NA
Q86WQ0	Nuclear receptor 2C2-associated protein	NR2C2AP	sp|Q86WQ0|NR2CA_HUMAN Nuclear receptor 2C2-associated protein OS=Homo sapiens (Human) OX=9606 GN=NR2C2AP PE=1 SV=1	1	1	1	1	1	8.6	15.876	0.0060459	1.6143	NA	NA	NA	NA	NA	NA	NA	NA	NA	NA	NA	NA	NA	NA	NA	NA	NA	NA	NA	NA	NA	NA	NA	NA	NA	NA	NA	NA	NA	NA	NA	NA	NA	NA	NA	NA	NA
Q8N1P7	Beta/gamma crystallin domain-containing protein 2	CRYBG2	sp|Q8N1P7|CRBG2_HUMAN Beta/gamma crystallin domain-containing protein 2 OS=Homo sapiens (Human) OX=9606 GN=CRYBG2 PE=2 SV=2	1	1	1	1	1	1.1	177.91	0.006065	1.6283	NA	NA	NA	NA	NA	NA	NA	NA	NA	NA	NA	NA	NA	NA	NA	NA	NA	NA	NA	NA	NA	NA	NA	NA	NA	NA	NA	NA	NA	NA	NA	NA	NA	NA	NA	NA	NA
Q96RW7	Hemicentin-1	HMCN1	sp|Q96RW7|HMCN1_HUMAN Hemicentin-1 OS=Homo sapiens (Human) OX=9606 GN=HMCN1 PE=1 SV=2	1	1	1	1	1	0.4	613.38	0.0030667	2.0602	NA	NA	NA	NA	NA	NA	NA	NA	NA	NA	NA	NA	NA	NA	NA	NA	NA	NA	NA	NA	NA	NA	NA	NA	NA	NA	NA	NA	NA	NA	NA	NA	NA	NA	NA	NA	NA
Q9BQB6	Vitamin K epoxide reductase complex subunit 1	VKORC1	sp|Q9BQB6|VKOR1_HUMAN Vitamin K epoxide reductase complex subunit 1 OS=Homo sapiens (Human) OX=9606 GN=VKORC1 PE=1 SV=1	1	1	1	1	1	8	18.234	0.0048936	1.7071	NA	NA	NA	NA	NA	NA	NA	NA	NA	NA	NA	NA	NA	NA	NA	NA	NA	NA	NA	NA	NA	NA	NA	NA	NA	NA	NA	NA	NA	NA	NA	NA	NA	NA	NA	NA	NA
Q9H0E7	Ubiquitin carboxyl-terminal hydrolase 44	USP44	sp|Q9H0E7|UBP44_HUMAN Ubiquitin carboxyl-terminal hydrolase 44 OS=Homo sapiens (Human) OX=9606 GN=USP44 PE=1 SV=2	1	1	1	1	1	1.1	81.184	1	-2	NA	NA	NA	NA	NA	NA	NA	NA	NA	NA	NA	NA	NA	NA	NA	NA	NA	NA	NA	NA	NA	NA	NA	NA	NA	NA	NA	NA	NA	NA	NA	NA	NA	NA	NA	NA	NA
Q9HB96	Fanconi anemia group E protein	FANCE	sp|Q9HB96|FANCE_HUMAN Fanconi anemia group E protein OS=Homo sapiens (Human) OX=9606 GN=FANCE PE=1 SV=1	1	1	1	1	1	2.2	58.71	0.0030793	2.0879	NA	NA	NA	NA	NA	NA	NA	NA	NA	NA	NA	NA	NA	NA	NA	NA	NA	NA	NA	NA	NA	NA	NA	NA	NA	NA	NA	NA	NA	NA	NA	NA	NA	NA	NA	NA	NA
Q9NZH8	Interleukin-36 gamma	IL36G	sp|Q9NZH8|IL36G_HUMAN Interleukin-36 gamma OS=Homo sapiens (Human) OX=9606 GN=IL36G PE=1 SV=1	1	1	1	1	1	5.9	18.721	0.004004	1.889	NA	NA	NA	NA	NA	NA	NA	NA	NA	NA	NA	NA	NA	NA	NA	NA	NA	NA	NA	NA	NA	NA	NA	NA	NA	NA	NA	NA	NA	NA	NA	NA	NA	NA	NA	NA	NA
Q9Y2U8	Inner nuclear membrane protein Man1	LEMD3	sp|Q9Y2U8|MAN1_HUMAN Inner nuclear membrane protein Man1 OS=Homo sapiens (Human) OX=9606 GN=LEMD3 PE=1 SV=2	1	1	1	1	1	2.4	99.996	0.0020779	2.2113	NA	NA	NA	NA	NA	NA	NA	NA	NA	NA	NA	NA	NA	NA	NA	NA	NA	NA	NA	NA	NA	NA	NA	NA	NA	NA	NA	NA	NA	NA	NA	NA	NA	NA	NA	NA	NA
Q9Y6G3	39S ribosomal protein L42, mitochondrial	MRPL42	sp|Q9Y6G3|RM42_HUMAN 39S ribosomal protein L42, mitochondrial OS=Homo sapiens (Human) OX=9606 GN=MRPL42 PE=1 SV=1	1	1	1	1	1	10.6	16.661	0.0076518	1.5294	NA	NA	NA	NA	NA	NA	NA	NA	NA	NA	NA	NA	NA	NA	NA	NA	NA	NA	NA	NA	NA	NA	NA	NA	NA	NA	NA	NA	NA	NA	NA	NA	NA	NA	NA	NA	NA
Q562R1	Beta-actin-like protein 2	ACTBL2	sp|Q562R1|ACTBL_HUMAN Beta-actin-like protein 2 OS=Homo sapiens (Human) OX=9606 GN=ACTBL2 PE=1 SV=2	1	8	1	1	6	19.7	42.003	0.0018387	2.3076	33.0216	NA	NA	NA	NA	NA	NA	NA	NA	NA	28.6293	NA	NA	NA	NA	NA	NA	NA	NA	NA	NA	NA	NA	NA	NA	NA	NA	NA	NA	NA	NA	NA	NA	NA	NA	NA	NA
Q96CN4	EVI5-like protein	EVI5L	sp|Q96CN4|EVI5L_HUMAN EVI5-like protein OS=Homo sapiens (Human) OX=9606 GN=EVI5L PE=1 SV=1	1	1	1	1	3	1.1	91.375	1	-2	27.1854	NA	NA	NA	NA	NA	NA	NA	NA	NA	21.9374	NA	NA	NA	NA	NA	NA	NA	NA	NA	NA	NA	NA	NA	NA	NA	NA	NA	NA	NA	NA	NA	NA	NA	NA	NA	NA
Q9H2F9	Coiled-coil domain-containing protein 68	CCDC68	sp|Q9H2F9|CCD68_HUMAN Coiled-coil domain-containing protein 68 OS=Homo sapiens (Human) OX=9606 GN=CCDC68 PE=1 SV=1	1	1	1	1	1	3	38.869	1	-2	27.1755	NA	NA	NA	NA	NA	NA	NA	NA	NA	23.0056	NA	NA	NA	NA	NA	NA	NA	NA	NA	NA	NA	NA	NA	NA	NA	NA	NA	NA	NA	NA	NA	NA	NA	NA	NA	NA
P40126	L-dopachrome tautomerase	DCT	sp|P40126|TYRP2_HUMAN L-dopachrome tautomerase OS=Homo sapiens (Human) OX=9606 GN=DCT PE=1 SV=1	1	1	1	1	11	3.5	59.145	0.004658	1.7244	26.9914	NA	NA	23.1868	NA	NA	21.8942	23.6855	24.0241	NA	22.532	NA	NA	18.7274	NA	NA	17.4348	19.2261	19.5646	NA	NA	NA	22.4801	NA	NA	21.0305	22.9136	23.0289	NA	NA	NA	NA	NA	NA	NA	NA	NA
Q9BUF5	Tubulin beta-6 chain	TUBB6	sp|Q9BUF5|TBB6_HUMAN Tubulin beta-6 chain OS=Homo sapiens (Human) OX=9606 GN=TUBB6 PE=1 SV=1	1	9	1	1	9	22.2	49.857	0	33.949	26.6378	NA	22.9743	NA	23.6638	NA	23.0461	NA	23.5261	NA	22.3159	NA	18.6524	NA	19.3419	NA	18.7242	NA	19.2042	NA	NA	22.8299	NA	23.0708	NA	22.826	NA	23.1718	NA	NA	NA	NA	NA	NA	NA	NA	NA
P47929	Galectin-7	LGALS7B	sp|P47929|LEG7_HUMAN Galectin-7 OS=Homo sapiens (Human) OX=9606 GN=LGALS7B PE=1 SV=2	1	7	7	7	11	68.4	15.075	0	25.582	26.4842	NA	NA	NA	NA	NA	NA	NA	26.4842	NA	23.1623	NA	NA	NA	NA	NA	NA	NA	23.1623	NA	NA	NA	NA	NA	NA	NA	NA	NA	NA	NA	NA	NA	NA	NA	NA	NA	NA
P02675;CON__sp|P02676|FIBB_BOVIN	Fibrinogen beta chain	FGB	sp|P02675|FIBB_HUMAN Fibrinogen beta chain OS=Homo sapiens (Human) OX=9606 GN=FGB PE=1 SV=2	2	12	12	12	16	34.2	55.928	0	66.42	25.9585	NA	NA	NA	NA	NA	NA	NA	25.9585	NA	21.1511	NA	NA	NA	NA	NA	NA	NA	21.1511	NA	NA	NA	NA	NA	NA	NA	NA	NA	NA	NA	NA	NA	NA	NA	NA	NA	NA
P02679	Fibrinogen gamma chain	FGG	sp|P02679|FIBG_HUMAN Fibrinogen gamma chain OS=Homo sapiens (Human) OX=9606 GN=FGG PE=1 SV=3	1	7	7	7	8	18.3	51.511	0	50.701	25.6092	NA	NA	NA	NA	NA	NA	NA	25.6092	NA	20.8019	NA	NA	NA	NA	NA	NA	NA	20.8019	NA	NA	NA	NA	NA	NA	NA	NA	NA	NA	NA	NA	NA	NA	NA	NA	NA	NA
P61371	Insulin gene enhancer protein ISL-1	ISL1	sp|P61371|ISL1_HUMAN Insulin gene enhancer protein ISL-1 OS=Homo sapiens (Human) OX=9606 GN=ISL1 PE=1 SV=1	1	1	1	1	6	3.7	39.035	1	-2	25.5313	NA	22.2448	NA	NA	NA	NA	NA	22.8372	22.1223	21.5313	NA	18.2448	NA	NA	NA	NA	NA	18.8372	18.1223	NA	21.3754	NA	NA	NA	NA	NA	21.8626	21.707	NA	NA	NA	NA	NA	NA	NA	NA
Q9HDC9	Adipocyte plasma membrane-associated protein	APMAP	sp|Q9HDC9|APMAP_HUMAN Adipocyte plasma membrane-associated protein OS=Homo sapiens (Human) OX=9606 GN=APMAP PE=1 SV=2	1	3	3	3	10	6.7	46.48	0	3.8085	25.4251	NA	18.9995	19.1004	NA	NA	NA	NA	20.0983	24.1465	20.8402	NA	14.4145	14.5155	NA	NA	NA	NA	15.5134	19.5615	NA	NA	NA	NA	NA	NA	NA	NA	23.7037	NA	NA	NA	NA	NA	NA	NA	NA
P01857	Immunoglobulin heavy constant gamma 1	IGHG1	sp|P01857|IGHG1_HUMAN Immunoglobulin heavy constant gamma 1 OS=Homo sapiens (Human) OX=9606 GN=IGHG1 PE=1 SV=1	1	6	6	4	9	26.1	36.105	0	28.729	25.4091	NA	NA	NA	NA	NA	NA	NA	25.3104	NA	21.5021	NA	NA	NA	NA	NA	NA	NA	21.4035	NA	NA	NA	NA	NA	NA	NA	NA	23.3262	NA	NA	NA	NA	NA	NA	NA	NA	NA
Q9NQT8	Kinesin-like protein KIF13B	KIF13B	sp|Q9NQT8|KI13B_HUMAN Kinesin-like protein KIF13B OS=Homo sapiens (Human) OX=9606 GN=KIF13B PE=1 SV=2	1	1	1	1	10	0.6	202.79	0.0042173	1.8258	25.2464	NA	NA	22.1791	NA	NA	22.8464	NA	NA	20.9678	18.9065	NA	NA	15.8393	NA	NA	16.5066	NA	NA	14.628	NA	NA	21.4655	NA	NA	21.9757	NA	NA	20.5251	NA	NA	NA	NA	NA	NA	NA	NA
B1AJZ9	Forkhead-associated domain-containing protein 1	FHAD1	sp|B1AJZ9|FHAD1_HUMAN Forkhead-associated domain-containing protein 1 OS=Homo sapiens (Human) OX=9606 GN=FHAD1 PE=2 SV=2	1	3	3	3	6	2.3	161.9	0.0060401	1.6094	24.9986	NA	NA	NA	NA	NA	NA	NA	NA	NA	18.6063	NA	NA	NA	NA	NA	NA	NA	NA	NA	NA	NA	NA	NA	NA	NA	NA	NA	NA	NA	NA	NA	NA	NA	NA	NA	NA
P01024	Complement C3	C3	sp|P01024|CO3_HUMAN Complement C3 OS=Homo sapiens (Human) OX=9606 GN=C3 PE=1 SV=2	1	12	12	10	12	8.9	187.15	0	27.522	24.8657	NA	NA	NA	NA	NA	NA	NA	24.8657	NA	18.2658	NA	NA	NA	NA	NA	NA	NA	18.2658	NA	NA	NA	NA	NA	NA	NA	NA	NA	NA	NA	NA	NA	NA	NA	NA	NA	NA
Q5VZB9	Doublesex- and mab-3-related transcription factor A1	DMRTA1	sp|Q5VZB9|DMRTA_HUMAN Doublesex- and mab-3-related transcription factor A1 OS=Homo sapiens (Human) OX=9606 GN=DMRTA1 PE=2 SV=1	1	1	1	1	15	2.2	53.124	0.0076573	1.5313	24.8395	NA	20.3541	NA	20.5718	NA	NA	21.026	21.8844	21.6886	20.0846	NA	15.5993	NA	15.8169	NA	NA	16.2711	17.1295	16.9336	NA	20.2098	NA	19.9788	NA	NA	21.2106	21.5301	21.9618	NA	NA	NA	NA	NA	NA	NA	NA
Q8WVY7	Ubiquitin-like domain-containing CTD phosphatase 1	UBLCP1	sp|Q8WVY7|UBCP1_HUMAN Ubiquitin-like domain-containing CTD phosphatase 1 OS=Homo sapiens (Human) OX=9606 GN=UBLCP1 PE=1 SV=2	1	1	1	1	21	3.1	36.804	0.00056433	2.9596	24.7447	NA	21.6862	21.45	21.6882	20.8626	20.7641	NA	NA	NA	20.7447	NA	17.6861	17.45	17.6882	16.8625	16.7641	NA	NA	NA	NA	20.9166	20.7363	20.4892	20.2496	19.8934	NA	NA	NA	NA	NA	NA	NA	NA	NA	NA	NA
P20336	Ras-related protein Rab-3A	RAB3A	sp|P20336|RAB3A_HUMAN Ras-related protein Rab-3A OS=Homo sapiens (Human) OX=9606 GN=RAB3A PE=1 SV=1	1	2	1	1	12	10.5	24.984	0	3.3958	24.7408	NA	NA	20.5968	21.3225	NA	NA	21.369	NA	21.3003	21.0404	NA	NA	16.8963	17.6221	NA	NA	17.6685	NA	17.5999	NA	NA	20.5053	20.7295	NA	NA	21.5535	NA	21.5736	NA	NA	NA	NA	NA	NA	NA	NA
P35030	Trypsin-3	PRSS3	sp|P35030|TRY3_HUMAN Trypsin-3 OS=Homo sapiens (Human) OX=9606 GN=PRSS3 PE=1 SV=2	1	1	1	1	19	4.3	32.528	0.0005711	3.0873	24.6544	NA	21.2609	20.2238	20.7754	20.5678	20.2301	NA	20.9969	20.6273	21.0695	NA	17.676	16.6388	17.1904	16.9829	16.6451	NA	17.4119	17.0424	NA	21.1165	20.1323	20.1823	20.633	20.01	NA	20.6425	20.9006	NA	NA	NA	NA	NA	NA	NA	NA
Q6PII3	Coiled-coil domain-containing protein 174	CCDC174	sp|Q6PII3|CC174_HUMAN Coiled-coil domain-containing protein 174 OS=Homo sapiens (Human) OX=9606 GN=CCDC174 PE=1 SV=3	1	2	2	2	11	8.4	53.957	0	17.179	24.6122	NA	NA	NA	NA	NA	NA	23.3945	NA	NA	20.2199	NA	NA	NA	NA	NA	NA	19.0022	NA	NA	NA	NA	NA	NA	NA	NA	22.0435	NA	NA	NA	NA	NA	NA	NA	NA	NA	NA
Q9C0D9	Ethanolaminephosphotransferase 1	SELENOI	sp|Q9C0D9|EPT1_HUMAN Ethanolaminephosphotransferase 1 OS=Homo sapiens (Human) OX=9606 GN=SELENOI PE=1 SV=3	1	1	1	1	13	4	45.228	0.00054289	2.6118	24.6087	NA	NA	21.613	NA	21.1559	21.7507	20.6901	NA	21.0214	21.6087	NA	NA	18.613	NA	18.1559	18.7507	17.6901	NA	18.0214	NA	NA	21.5215	NA	21.221	21.5306	20.8747	NA	21.2946	NA	NA	NA	NA	NA	NA	NA	NA
Q53QV2	Protein LBH	LBH	sp|Q53QV2|LBH_HUMAN Protein LBH OS=Homo sapiens (Human) OX=9606 GN=LBH PE=1 SV=1	1	1	1	1	5	18.1	12.217	0.0053554	1.6624	24.5359	NA	NA	NA	NA	NA	21.3744	NA	23.049	NA	22.214	NA	NA	NA	NA	NA	19.0525	NA	20.7271	NA	NA	NA	NA	NA	NA	20.5037	NA	22.0469	NA	NA	NA	NA	NA	NA	NA	NA	NA
Q15125	3-beta-hydroxysteroid-Delta(8),Delta(7)-isomerase	EBP	sp|Q15125|EBP_HUMAN 3-beta-hydroxysteroid-Delta(8),Delta(7)-isomerase OS=Homo sapiens (Human) OX=9606 GN=EBP PE=1 SV=3	1	1	1	1	17	5.2	26.352	0.00028893	3.204	24.4177	NA	NA	NA	NA	NA	NA	20.7664	NA	NA	21.8328	NA	NA	NA	NA	NA	NA	18.1814	NA	NA	NA	NA	NA	NA	NA	NA	19.9875	NA	NA	NA	NA	NA	NA	NA	NA	NA	NA
P0C025	Nucleoside diphosphate-linked moiety X motif 17	NUDT17	sp|P0C025|NUD17_HUMAN Nucleoside diphosphate-linked moiety X motif 17 OS=Homo sapiens (Human) OX=9606 GN=NUDT17 PE=1 SV=2	1	1	1	1	3	4.9	35.923	0.0053672	1.6758	24.4142	NA	NA	NA	21.7164	NA	NA	23.6576	NA	NA	20.4142	NA	NA	NA	17.7165	NA	NA	19.6576	NA	NA	NA	NA	NA	20.5174	NA	NA	22.8787	NA	NA	NA	NA	NA	NA	NA	NA	NA	NA
A0A1B0GV03	Golgin subfamily A member 6-like protein 7	GOLGA6L7	sp|A0A1B0GV03|GG6L7_HUMAN Golgin subfamily A member 6-like protein 7 OS=Homo sapiens (Human) OX=9606 GN=GOLGA6L7 PE=3 SV=1	1	1	1	1	1	2.6	75.583	1	-2	24.3959	NA	NA	NA	NA	NA	NA	NA	NA	24.3959	19.3959	NA	NA	NA	NA	NA	NA	NA	NA	19.3959	NA	NA	NA	NA	NA	NA	NA	NA	NA	NA	NA	NA	NA	NA	NA	NA	NA
P35325;P22532;P22531;P35326;Q96RM1	Small proline-rich protein 2B;Small proline-rich protein 2D;	SPRR2B;SPRR2D;p|P22531|SPR2E_HUMAN	sp|P35325|SPR2B_HUMAN Small proline-rich protein 2B OS=Homo sapiens (Human) OX=9606 GN=SPRR2B PE=2 SV=1;sp|P22532|SPR2D_HUMAN Small proline-rich protein 2D OS=Homo sapiens (Human) OX=9606 GN=SPRR2D PE=2 SV=2;sp|P22531|SPR2E_HUMAN Small proline-rich protein	5	4	4	2	9	79.2	7.9754	0	4.2325	24.2553	NA	NA	NA	NA	NA	NA	NA	24.1041	NA	21.6704	NA	NA	NA	NA	NA	NA	NA	21.5191	NA	NA	NA	NA	NA	NA	NA	NA	22.0863	NA	NA	NA	NA	NA	NA	NA	NA	NA
P58107	Epiplakin	EPPK1	sp|P58107|EPIPL_HUMAN Epiplakin OS=Homo sapiens (Human) OX=9606 GN=EPPK1 PE=1 SV=3	1	15	9	9	9	19.4	555.65	0	33.295	24.2146	NA	NA	NA	NA	NA	NA	NA	24.2146	NA	16.1218	NA	NA	NA	NA	NA	NA	NA	16.1218	NA	NA	NA	NA	NA	NA	NA	NA	NA	NA	NA	NA	NA	NA	NA	NA	NA	NA
Q8TAM2	Tetratricopeptide repeat protein 8	TTC8	sp|Q8TAM2|TTC8_HUMAN Tetratricopeptide repeat protein 8 OS=Homo sapiens (Human) OX=9606 GN=TTC8 PE=1 SV=2	1	1	1	1	7	3	61.534	0.0013193	2.3561	24.1923	NA	21.608	21.6329	21.3785	NA	21.4045	NA	NA	NA	19.6688	NA	17.0844	17.1094	16.8549	NA	16.8809	NA	NA	NA	NA	20.8385	20.9193	20.1794	NA	20.5338	NA	NA	NA	NA	NA	NA	NA	NA	NA	NA	NA
Q8N7B1	HORMA domain-containing protein 2	HORMAD2	sp|Q8N7B1|HORM2_HUMAN HORMA domain-containing protein 2 OS=Homo sapiens (Human) OX=9606 GN=HORMAD2 PE=1 SV=2	1	1	1	1	6	4.9	35.284	1	-2	24.1871	NA	NA	NA	NA	NA	NA	NA	NA	NA	19.9392	NA	NA	NA	NA	NA	NA	NA	NA	NA	NA	NA	NA	NA	NA	NA	NA	NA	NA	NA	NA	NA	NA	NA	NA	NA	NA
P27482	Calmodulin-like protein 3	CALML3	sp|P27482|CALL3_HUMAN Calmodulin-like protein 3 OS=Homo sapiens (Human) OX=9606 GN=CALML3 PE=1 SV=2	1	3	3	3	3	28.2	16.891	0	29.672	24.1084	NA	NA	NA	NA	NA	NA	NA	24.1084	NA	20.649	NA	NA	NA	NA	NA	NA	NA	20.649	NA	NA	NA	NA	NA	NA	NA	NA	NA	NA	NA	NA	NA	NA	NA	NA	NA	NA
Q9H8Y1	Vertnin	VRTN	sp|Q9H8Y1|VRTN_HUMAN Vertnin OS=Homo sapiens (Human) OX=9606 GN=VRTN PE=1 SV=1	1	1	1	1	7	1.4	78.259	1	-2	23.913	NA	NA	NA	21.702	NA	22.2704	NA	NA	NA	18.8686	NA	NA	NA	16.6576	NA	17.2261	NA	NA	NA	NA	NA	NA	21.109	NA	22.0503	NA	NA	NA	NA	NA	NA	NA	NA	NA	NA	NA
Q9NQX4	Unconventional myosin-Vc	MYO5C	sp|Q9NQX4|MYO5C_HUMAN Unconventional myosin-Vc OS=Homo sapiens (Human) OX=9606 GN=MYO5C PE=1 SV=2	1	6	1	1	7	4.4	202.81	1	-2	23.8466	NA	21.4924	21.5759	21.1558	21.0455	21.0234	NA	NA	NA	17.2467	NA	14.8925	14.976	14.5559	14.4455	14.4234	NA	NA	NA	NA	20.7228	20.8623	19.9567	20.4325	20.1526	NA	NA	NA	NA	NA	NA	NA	NA	NA	NA	NA
P48730	Casein kinase I isoform delta	CSNK1D	sp|P48730|KC1D_HUMAN Casein kinase I isoform delta OS=Homo sapiens (Human) OX=9606 GN=CSNK1D PE=1 SV=2	1	7	1	1	6	14.9	47.33	0.00028952	3.2412	23.8287	NA	NA	NA	NA	21.4286	NA	21.318	21.8493	NA	19.3052	NA	NA	NA	NA	16.9051	NA	16.7945	17.3257	NA	NA	NA	NA	NA	21.4938	NA	21.5027	21.495	NA	NA	NA	NA	NA	NA	NA	NA	NA
P63313	Thymosin beta-10	TMSB10	sp|P63313|TYB10_HUMAN Thymosin beta-10 OS=Homo sapiens (Human) OX=9606 GN=TMSB10 PE=1 SV=2	1	1	1	1	3	31.8	5.0256	0.0035605	2.0256	23.8167	NA	NA	NA	22.5013	NA	NA	NA	NA	NA	22.8167	NA	NA	NA	21.5013	NA	NA	NA	NA	NA	NA	NA	NA	21.9082	NA	NA	NA	NA	NA	NA	NA	NA	NA	NA	NA	NA	NA
Q8TCG5	Carnitine O-palmitoyltransferase 1, brain isoform	CPT1C	sp|Q8TCG5|CPT1C_HUMAN Carnitine O-palmitoyltransferase 1, brain isoform OS=Homo sapiens (Human) OX=9606 GN=CPT1C PE=1 SV=1	1	1	1	1	7	2.9	90.988	0.00079639	2.4178	23.7525	NA	NA	NA	21.8755	NA	21.2481	NA	20.817	NA	18.665	NA	NA	NA	16.788	NA	16.1606	NA	15.7295	NA	NA	NA	NA	20.6764	NA	20.3774	NA	19.8149	NA	NA	NA	NA	NA	NA	NA	NA	NA
A1KXE4	Myelin-associated neurite-outgrowth inhibitor	FAM168B	sp|A1KXE4|F168B_HUMAN Myelin-associated neurite-outgrowth inhibitor OS=Homo sapiens (Human) OX=9606 GN=FAM168B PE=1 SV=1	1	1	1	1	4	9.2	20.324	0.00056513	2.9802	23.6852	NA	NA	21.3323	22.2169	21.162	21.7901	NA	NA	NA	22.1002	NA	NA	19.7473	20.632	19.577	20.2051	NA	NA	NA	NA	NA	21.2409	21.6239	NA	21.57	NA	NA	NA	NA	NA	NA	NA	NA	NA	NA	NA
P35236	Tyrosine-protein phosphatase non-receptor type 7	PTPN7	sp|P35236|PTN7_HUMAN Tyrosine-protein phosphatase non-receptor type 7 OS=Homo sapiens (Human) OX=9606 GN=PTPN7 PE=1 SV=3	1	1	1	1	9	5.3	40.529	0	4.158	23.6528	NA	21.1281	20.9361	21.3764	21.2521	20.8756	NA	NA	NA	19.405	NA	16.8801	16.6881	17.1285	17.0042	16.6277	NA	NA	NA	NA	20.3585	20.2225	20.1774	20.6392	20.005	NA	NA	NA	NA	NA	NA	NA	NA	NA	NA	NA
P08670	Vimentin	VIM	sp|P08670|VIME_HUMAN Vimentin OS=Homo sapiens (Human) OX=9606 GN=VIM PE=1 SV=4	1	8	6	5	6	15	53.651	0	7.5783	23.6515	NA	NA	NA	NA	NA	NA	NA	23.6515	NA	18.564	NA	NA	NA	NA	NA	NA	NA	18.564	NA	NA	NA	NA	NA	NA	NA	NA	NA	NA	NA	NA	NA	NA	NA	NA	NA	NA
P48594;P29508	Serpin B4;Serpin B3	SERPINB4;SERPINB3	sp|P48594|SPB4_HUMAN Serpin B4 OS=Homo sapiens (Human) OX=9606 GN=SERPINB4 PE=1 SV=2;sp|P29508|SPB3_HUMAN Serpin B3 OS=Homo sapiens (Human) OX=9606 GN=SERPINB3 PE=1 SV=2	2	5	5	5	5	17.2	44.853	0	25.278	23.4671	NA	NA	NA	NA	NA	NA	NA	23.4671	NA	19.0748	NA	NA	NA	NA	NA	NA	NA	19.0748	NA	NA	NA	NA	NA	NA	NA	NA	NA	NA	NA	NA	NA	NA	NA	NA	NA	NA
P22307	Non-specific lipid-transfer protein	SCP2	sp|P22307|NLTP_HUMAN Non-specific lipid-transfer protein OS=Homo sapiens (Human) OX=9606 GN=SCP2 PE=1 SV=2	1	5	5	5	5	11.9	58.993	0	5.1518	23.4211	NA	NA	NA	22.9918	NA	NA	NA	NA	NA	18.7773	NA	NA	NA	18.3479	NA	NA	NA	NA	NA	NA	NA	NA	NA	NA	NA	NA	NA	NA	NA	NA	NA	NA	NA	NA	NA	NA
P01834	Immunoglobulin kappa constant	IGKC	sp|P01834|IGKC_HUMAN Immunoglobulin kappa constant OS=Homo sapiens (Human) OX=9606 GN=IGKC PE=1 SV=2	1	2	2	2	3	31.8	11.765	0	40.969	23.4196	NA	NA	NA	NA	NA	NA	NA	23.4196	NA	21.0977	NA	NA	NA	NA	NA	NA	NA	21.0977	NA	NA	NA	NA	NA	NA	NA	NA	NA	NA	NA	NA	NA	NA	NA	NA	NA	NA
Q9H6V9	Lipid droplet-associated hydrolase	LDAH	sp|Q9H6V9|LDAH_HUMAN Lipid droplet-associated hydrolase OS=Homo sapiens (Human) OX=9606 GN=LDAH PE=1 SV=1	1	1	1	1	8	4.3	37.318	0.0020785	2.2135	23.4024	NA	21.7367	21.1341	20.6817	NA	21.399	19.6866	NA	NA	19.2324	NA	17.5667	16.9641	16.5118	NA	17.229	15.5167	NA	NA	NA	21.5923	21.0426	20.0886	NA	21.1788	19.8712	NA	NA	NA	NA	NA	NA	NA	NA	NA	NA
O60437	Periplakin	PPL	sp|O60437|PEPL_HUMAN Periplakin OS=Homo sapiens (Human) OX=9606 GN=PPL PE=1 SV=4	1	4	4	4	4	2.5	204.74	0.00055648	2.8173	23.3636	NA	NA	NA	NA	NA	NA	23.0355	21.0662	NA	16.5434	NA	NA	NA	NA	NA	NA	16.2153	14.246	NA	NA	NA	NA	NA	NA	NA	NA	NA	NA	NA	NA	NA	NA	NA	NA	NA	NA
Q9Y3C4	EKC/KEOPS complex subunit TPRKB	TPRKB	sp|Q9Y3C4|TPRKB_HUMAN EKC/KEOPS complex subunit TPRKB OS=Homo sapiens (Human) OX=9606 GN=TPRKB PE=1 SV=1	1	1	1	1	7	10.9	19.661	0	5.776	23.2839	NA	NA	NA	21.3416	21.0176	21.164	20.078	NA	NA	20.2839	NA	NA	NA	18.3416	18.0176	18.164	17.078	NA	NA	NA	NA	NA	20.7485	21.0828	20.9439	20.2626	NA	NA	NA	NA	NA	NA	NA	NA	NA	NA
Q8WX93	Palladin	PALLD	sp|Q8WX93|PALLD_HUMAN Palladin OS=Homo sapiens (Human) OX=9606 GN=PALLD PE=1 SV=3	1	1	1	1	1	0.9	150.56	1	-2	23.2814	NA	NA	NA	NA	NA	NA	23.2814	NA	NA	17.3041	NA	NA	NA	NA	NA	NA	17.3041	NA	NA	NA	NA	NA	NA	NA	NA	NA	NA	NA	NA	NA	NA	NA	NA	NA	NA	NA
P02671	Fibrinogen alpha chain	FGA	sp|P02671|FIBA_HUMAN Fibrinogen alpha chain OS=Homo sapiens (Human) OX=9606 GN=FGA PE=1 SV=2	1	6	6	6	7	7.7	94.972	0	13.34	23.2634	NA	NA	NA	NA	NA	NA	NA	23.2634	NA	17.9781	NA	NA	NA	NA	NA	NA	NA	17.9781	NA	NA	NA	NA	NA	NA	NA	NA	NA	NA	NA	NA	NA	NA	NA	NA	NA	NA
A6NKD9	Coiled-coil domain-containing protein 85C	CCDC85C	sp|A6NKD9|CC85C_HUMAN Coiled-coil domain-containing protein 85C OS=Homo sapiens (Human) OX=9606 GN=CCDC85C PE=1 SV=1	1	4	4	4	10	15.3	45.209	0	6.8574	23.2131	NA	20.4565	NA	NA	NA	20.5561	21.8601	NA	NA	19.0432	NA	16.2866	NA	NA	NA	16.3861	17.6902	NA	NA	NA	19.687	NA	NA	NA	NA	NA	NA	NA	NA	NA	NA	NA	NA	NA	NA	NA
P05067	Amyloid-beta precursor protein	APP	sp|P05067|A4_HUMAN Amyloid-beta precursor protein OS=Homo sapiens (Human) OX=9606 GN=APP PE=1 SV=3	1	1	1	1	9	1.3	86.942	0.0094273	1.4295	23.1878	NA	20.201	20.2548	NA	19.2793	19.4785	NA	19.7218	20.9238	18.0585	NA	15.0718	15.1255	NA	14.15	14.3492	NA	14.5925	15.7945	NA	20.0566	20.1632	NA	19.3444	19.2584	NA	19.3675	21.197	NA	NA	NA	NA	NA	NA	NA	NA
Q5JVF3	PCI domain-containing protein 2	PCID2	sp|Q5JVF3|PCID2_HUMAN PCI domain-containing protein 2 OS=Homo sapiens (Human) OX=9606 GN=PCID2 PE=1 SV=2	1	4	4	4	20	10	46.029	0.0020893	2.2696	23.1867	NA	NA	19.5197	17.1111	19.5268	19.3669	NA	20.0478	NA	18.3794	NA	NA	14.7123	12.3037	14.7195	14.5595	NA	15.2404	NA	NA	NA	19.4282	NA	19.592	NA	NA	19.6935	NA	NA	NA	NA	NA	NA	NA	NA	NA
P48047	ATP synthase subunit O, mitochondrial	ATP5PO	sp|P48047|ATPO_HUMAN ATP synthase subunit O, mitochondrial OS=Homo sapiens (Human) OX=9606 GN=ATP5PO PE=1 SV=1	1	3	3	3	17	19.7	23.277	0	5.6772	23.1589	NA	NA	19.9887	NA	NA	NA	NA	21.2913	NA	19.574	NA	NA	16.4038	NA	NA	NA	NA	17.7064	NA	NA	NA	NA	NA	NA	NA	NA	NA	NA	NA	NA	NA	NA	NA	NA	NA	NA
P10588	Nuclear receptor subfamily 2 group F member 6	NR2F6	sp|P10588|NR2F6_HUMAN Nuclear receptor subfamily 2 group F member 6 OS=Homo sapiens (Human) OX=9606 GN=NR2F6 PE=1 SV=2	1	1	1	1	6	5.9	42.979	0	4.2507	23.1235	NA	NA	21.3964	NA	NA	21.3422	NA	21.8267	NA	18.8016	NA	NA	17.0745	NA	NA	17.0203	NA	17.5048	NA	NA	NA	20.6828	NA	NA	20.4715	NA	20.8245	NA	NA	NA	NA	NA	NA	NA	NA	NA
P36952	Serpin B5	SERPINB5	sp|P36952|SPB5_HUMAN Serpin B5 OS=Homo sapiens (Human) OX=9606 GN=SERPINB5 PE=1 SV=2	1	4	4	4	4	14.1	42.1	0	6.3935	23.1107	NA	NA	NA	NA	NA	NA	NA	23.1107	NA	18.6513	NA	NA	NA	NA	NA	NA	NA	18.6513	NA	NA	NA	NA	NA	NA	NA	NA	NA	NA	NA	NA	NA	NA	NA	NA	NA	NA
Q9Y6Q9	Nuclear receptor coactivator 3	NCOA3	sp|Q9Y6Q9|NCOA3_HUMAN Nuclear receptor coactivator 3 OS=Homo sapiens (Human) OX=9606 GN=NCOA3 PE=1 SV=1	1	2	2	2	3	2	155.29	0.0083076	1.4857	23.0252	NA	NA	NA	NA	21.6751	NA	NA	NA	NA	17.0944	NA	NA	NA	NA	15.7444	NA	NA	NA	NA	NA	NA	NA	NA	21.7402	NA	NA	NA	NA	NA	NA	NA	NA	NA	NA	NA	NA
P01876;P01877	Immunoglobulin heavy constant alpha 1	IGHA1	sp|P01876|IGHA1_HUMAN Immunoglobulin heavy constant alpha 1 OS=Homo sapiens (Human) OX=9606 GN=IGHA1 PE=1 SV=2	2	3	3	3	3	10.2	37.654	0	7.3182	23.0172	NA	NA	NA	NA	NA	NA	NA	23.0172	NA	19.0172	NA	NA	NA	NA	NA	NA	NA	19.0172	NA	NA	NA	NA	NA	NA	NA	NA	NA	NA	NA	NA	NA	NA	NA	NA	NA	NA
Q9NRP0	Oligosaccharyltransferase complex subunit OSTC	OSTC	sp|Q9NRP0|OSTC_HUMAN Oligosaccharyltransferase complex subunit OSTC OS=Homo sapiens (Human) OX=9606 GN=OSTC PE=1 SV=1	1	1	1	1	16	8.1	16.829	0.0033163	2.0449	23.0093	NA	NA	NA	NA	19.0289	NA	NA	NA	18.4879	20.4243	NA	NA	NA	NA	16.4439	NA	NA	NA	15.903	NA	NA	NA	NA	19.094	NA	NA	NA	18.7612	NA	NA	NA	NA	NA	NA	NA	NA
Q9P2D3	HEAT repeat-containing protein 5B	HEATR5B	sp|Q9P2D3|HTR5B_HUMAN HEAT repeat-containing protein 5B OS=Homo sapiens (Human) OX=9606 GN=HEATR5B PE=1 SV=2	1	1	1	1	15	0.7	224.3	0	7.1586	22.9893	NA	19.888	NA	19.8227	19.5285	NA	NA	NA	NA	16.3311	NA	13.2298	NA	13.1645	12.8703	NA	NA	NA	NA	NA	19.7436	NA	19.2297	19.5937	NA	NA	NA	NA	NA	NA	NA	NA	NA	NA	NA	NA
Q9P003	Protein cornichon homolog 4	CNIH4	sp|Q9P003|CNIH4_HUMAN Protein cornichon homolog 4 OS=Homo sapiens (Human) OX=9606 GN=CNIH4 PE=1 SV=1	1	1	1	1	6	14.4	16.093	0	3.7258	22.98	NA	20.0697	NA	20.882	NA	20.602	NA	NA	NA	21.98	NA	19.0697	NA	19.882	NA	19.602	NA	NA	NA	NA	19.3096	NA	19.6924	NA	19.7407	NA	NA	NA	NA	NA	NA	NA	NA	NA	NA	NA
Q7LG56	Ribonucleoside-diphosphate reductase subunit M2 B	RRM2B	sp|Q7LG56|RIR2B_HUMAN Ribonucleoside-diphosphate reductase subunit M2 B OS=Homo sapiens (Human) OX=9606 GN=RRM2B PE=1 SV=1	1	3	2	2	13	10.3	40.736	0.0005607	2.8894	22.9724	NA	20.0494	20.5739	20.8913	20.1716	NA	NA	NA	NA	18.7244	NA	15.8014	16.3259	16.6434	15.9236	NA	NA	NA	NA	NA	19.2798	NA	19.6923	NA	NA	NA	NA	NA	NA	NA	NA	NA	NA	NA	NA	NA
O14561	Acyl carrier protein, mitochondrial	NDUFAB1	sp|O14561|ACPM_HUMAN Acyl carrier protein, mitochondrial OS=Homo sapiens (Human) OX=9606 GN=NDUFAB1 PE=1 SV=3	1	1	1	1	13	9.6	17.417	0.0020964	2.2901	22.9501	NA	19.0003	NA	19.8661	NA	NA	20.1432	NA	19.4982	20.1427	NA	16.1929	NA	17.0588	NA	NA	17.3359	NA	16.6908	NA	18.2307	NA	18.6671	NA	NA	19.3643	NA	19.0554	NA	NA	NA	NA	NA	NA	NA	NA
O95239;Q2VIQ3	Chromosome-associated kinesin KIF4A	KIF4A	sp|O95239|KIF4A_HUMAN Chromosome-associated kinesin KIF4A OS=Homo sapiens (Human) OX=9606 GN=KIF4A PE=1 SV=3	2	7	7	7	10	6.9	139.88	0	4.5567	22.9279	NA	22.0088	NA	NA	NA	NA	20.0994	20.255	NA	17.021	NA	16.102	NA	NA	NA	NA	14.1925	14.3481	NA	NA	NA	NA	NA	NA	NA	20.284	NA	NA	NA	NA	NA	NA	NA	NA	NA	NA
Q86SE9	Polycomb group RING finger protein 5	PCGF5	sp|Q86SE9|PCGF5_HUMAN Polycomb group RING finger protein 5 OS=Homo sapiens (Human) OX=9606 GN=PCGF5 PE=1 SV=1	1	1	1	1	9	4.3	29.714	0	5.9998	22.8992	NA	20.7634	20.1515	NA	19.1862	NA	19.3253	19.8109	19.7362	19.1988	NA	17.0629	16.4511	NA	15.4858	NA	15.6249	16.1105	16.0358	NA	19.9938	19.4378	NA	18.5733	NA	18.5464	18.8088	19.2934	NA	NA	NA	NA	NA	NA	NA	NA
Q8NG97	Olfactory receptor 2Z1	OR2Z1	sp|Q8NG97|OR2Z1_HUMAN Olfactory receptor 2Z1 OS=Homo sapiens (Human) OX=9606 GN=OR2Z1 PE=2 SV=1	1	1	1	1	1	7.6	34.444	0.0096222	1.4043	22.8889	NA	NA	NA	NA	NA	21.8065	NA	NA	NA	20.0816	NA	NA	NA	NA	NA	18.9991	NA	NA	NA	NA	NA	NA	NA	NA	20.9357	NA	NA	NA	NA	NA	NA	NA	NA	NA	NA	NA
Q9Y6L6	Solute carrier organic anion transporter family member 1B1	SLCO1B1	sp|Q9Y6L6|SO1B1_HUMAN Solute carrier organic anion transporter family member 1B1 OS=Homo sapiens (Human) OX=9606 GN=SLCO1B1 PE=1 SV=2	1	1	1	1	3	1.3	76.448	1	-2	22.8735	NA	21.323	21.1719	NA	NA	21.3637	NA	NA	NA	17.8735	NA	16.323	16.1719	NA	NA	16.3637	NA	NA	NA	NA	20.5535	20.4582	NA	NA	20.493	NA	NA	NA	NA	NA	NA	NA	NA	NA	NA	NA
P53671	LIM domain kinase 2	LIMK2	sp|P53671|LIMK2_HUMAN LIM domain kinase 2 OS=Homo sapiens (Human) OX=9606 GN=LIMK2 PE=1 SV=1	1	2	2	2	7	3.3	72.231	0.0096312	1.4083	22.8453	NA	21.1999	NA	NA	NA	NA	NA	NA	20.559	17.801	NA	16.1555	NA	NA	NA	NA	NA	NA	15.5146	NA	20.4303	NA	NA	NA	NA	NA	NA	20.1162	NA	NA	NA	NA	NA	NA	NA	NA
Q8NB37	Glutamine amidotransferase-like class 1 domain-containing protein 1	GATD1	sp|Q8NB37|GALD1_HUMAN Glutamine amidotransferase-like class 1 domain-containing protein 1 OS=Homo sapiens (Human) OX=9606 GN=GATD1 PE=1 SV=1	1	2	2	2	7	15	23.297	0	4.4526	22.8345	NA	NA	20.4063	NA	NA	21.0968	NA	20.9259	NA	19.5125	NA	NA	17.0844	NA	NA	17.7749	NA	17.604	NA	NA	NA	19.6927	NA	NA	20.2261	NA	19.9238	NA	NA	NA	NA	NA	NA	NA	NA	NA
P02647	Apolipoprotein A-I	APOA1	sp|P02647|APOA1_HUMAN Apolipoprotein A-I OS=Homo sapiens (Human) OX=9606 GN=APOA1 PE=1 SV=1	1	4	4	4	5	19.9	30.777	0	7.0299	22.8015	NA	NA	NA	NA	NA	NA	NA	22.6698	NA	18.6316	NA	NA	NA	NA	NA	NA	NA	18.4999	NA	NA	NA	NA	NA	NA	NA	NA	20.6383	NA	NA	NA	NA	NA	NA	NA	NA	NA
O00462	Beta-mannosidase	MANBA	sp|O00462|MANBA_HUMAN Beta-mannosidase OS=Homo sapiens (Human) OX=9606 GN=MANBA PE=1 SV=3	1	1	1	1	6	1.3	100.89	1	-2	22.7832	NA	NA	NA	NA	NA	NA	NA	NA	NA	17.4612	NA	NA	NA	NA	NA	NA	NA	NA	NA	NA	NA	NA	NA	NA	NA	NA	NA	NA	NA	NA	NA	NA	NA	NA	NA	NA
P50616	Protein Tob1	TOB1	sp|P50616|TOB1_HUMAN Protein Tob1 OS=Homo sapiens (Human) OX=9606 GN=TOB1 PE=1 SV=1	1	2	1	1	4	7.5	38.154	0	3.3928	22.7708	NA	NA	20.0255	20.8128	21.1261	20.9012	NA	NA	NA	19.1858	NA	NA	16.4406	17.2279	17.5411	17.3163	NA	NA	NA	NA	NA	19.9342	20.2197	21.1912	20.6811	NA	NA	NA	NA	NA	NA	NA	NA	NA	NA	NA
A6ND36	Protein FAM83G	FAM83G	sp|A6ND36|FA83G_HUMAN Protein FAM83G OS=Homo sapiens (Human) OX=9606 GN=FAM83G PE=1 SV=2	1	4	4	4	10	8	90.834	0	4.1641	22.7502	NA	21.5128	NA	21.5855	NA	NA	NA	NA	NA	17.3926	NA	16.1553	NA	16.228	NA	NA	NA	NA	NA	NA	20.0265	NA	19.5161	NA	NA	NA	NA	NA	NA	NA	NA	NA	NA	NA	NA	NA
P80297	Metallothionein-1X	MT1X	sp|P80297|MT1X_HUMAN Metallothionein-1X OS=Homo sapiens (Human) OX=9606 GN=MT1X PE=1 SV=1	1	3	1	1	6	65.6	6.0683	0	6.6039	22.7297	NA	NA	NA	NA	NA	20.2262	NA	20.2908	NA	21.1447	NA	NA	NA	NA	NA	18.6412	NA	18.7058	NA	NA	NA	NA	NA	NA	20.0061	NA	19.9365	NA	NA	NA	NA	NA	NA	NA	NA	NA
Q8IVV2	Lipoxygenase homology domain-containing protein 1	LOXHD1	sp|Q8IVV2|LOXH1_HUMAN Lipoxygenase homology domain-containing protein 1 OS=Homo sapiens (Human) OX=9606 GN=LOXHD1 PE=2 SV=4	1	1	1	1	1	0.6	235.67	0.0030872	2.1176	22.7257	NA	NA	NA	NA	NA	NA	NA	NA	NA	16.0253	NA	NA	NA	NA	NA	NA	NA	NA	NA	NA	NA	NA	NA	NA	NA	NA	NA	NA	NA	NA	NA	NA	NA	NA	NA	NA
Q99584	Protein S100-A13	S100A13	sp|Q99584|S10AD_HUMAN Protein S100-A13 OS=Homo sapiens (Human) OX=9606 GN=S100A13 PE=1 SV=1	1	2	2	2	3	20.4	11.471	0.0030691	2.0706	22.7016	NA	NA	NA	NA	NA	NA	NA	NA	NA	20.1167	NA	NA	NA	NA	NA	NA	NA	NA	NA	NA	NA	NA	NA	NA	NA	NA	NA	NA	NA	NA	NA	NA	NA	NA	NA	NA
Q9UGI8	Testin	TES	sp|Q9UGI8|TES_HUMAN Testin OS=Homo sapiens (Human) OX=9606 GN=TES PE=1 SV=1	1	4	4	4	11	11.2	47.996	0.0005472	2.6737	22.6946	NA	20.467	NA	NA	NA	NA	NA	NA	NA	18.0507	NA	15.8232	NA	NA	NA	NA	NA	NA	NA	NA	19.6975	NA	NA	NA	NA	NA	NA	NA	NA	NA	NA	NA	NA	NA	NA	NA
Q96JB2	Conserved oligomeric Golgi complex subunit 3	COG3	sp|Q96JB2|COG3_HUMAN Conserved oligomeric Golgi complex subunit 3 OS=Homo sapiens (Human) OX=9606 GN=COG3 PE=1 SV=3	1	1	1	1	6	1.8	94.095	0.0037927	1.9727	22.689	NA	NA	20.1706	20.7305	NA	NA	NA	NA	NA	17.0742	NA	NA	14.556	15.1158	NA	NA	NA	NA	NA	NA	NA	19.457	19.5315	NA	NA	NA	NA	NA	NA	NA	NA	NA	NA	NA	NA	NA
P62736;P63267	Actin, aortic smooth muscle;Actin, gamma-enteric smooth muscle	ACTA2;ACTG2	sp|P62736|ACTA_HUMAN Actin, aortic smooth muscle OS=Homo sapiens (Human) OX=9606 GN=ACTA2 PE=1 SV=1;sp|P63267|ACTH_HUMAN Actin, gamma-enteric smooth muscle OS=Homo sapiens (Human) OX=9606 GN=ACTG2 PE=1 SV=1	2	16	1	1	1	38.5	42.009	1	-2	22.6822	NA	NA	NA	NA	21.1737	NA	NA	NA	NA	18.3602	NA	NA	NA	NA	16.8517	NA	NA	NA	NA	NA	NA	NA	NA	21.2389	NA	NA	NA	NA	NA	NA	NA	NA	NA	NA	NA	NA
O00291	Huntingtin-interacting protein 1	HIP1	sp|O00291|HIP1_HUMAN Huntingtin-interacting protein 1 OS=Homo sapiens (Human) OX=9606 GN=HIP1 PE=1 SV=5	1	5	5	4	7	5.9	116.22	0.00054795	2.6862	22.6711	NA	20.2498	NA	20.609	NA	NA	21.2983	NA	NA	16.8382	NA	14.4169	NA	14.7761	NA	NA	15.4654	NA	NA	NA	19.4802	NA	19.41	NA	NA	NA	NA	NA	NA	NA	NA	NA	NA	NA	NA	NA
Q7Z2T5	TRMT1-like protein	TRMT1L	sp|Q7Z2T5|TRM1L_HUMAN TRMT1-like protein OS=Homo sapiens (Human) OX=9606 GN=TRMT1L PE=1 SV=2	1	1	1	1	8	2	81.746	0.0060768	1.6446	22.6669	NA	19.5484	NA	NA	19.8253	NA	NA	19.9459	18.6183	17.345	NA	14.2265	NA	NA	14.5033	NA	NA	14.6241	13.2965	NA	19.404	NA	NA	19.8904	NA	NA	19.5917	18.8916	NA	NA	NA	NA	NA	NA	NA	NA
P05089	Arginase-1	ARG1	sp|P05089|ARGI1_HUMAN Arginase-1 OS=Homo sapiens (Human) OX=9606 GN=ARG1 PE=1 SV=2	1	5	5	5	6	18.6	34.735	0	5.5894	22.652	NA	NA	NA	NA	NA	NA	NA	NA	NA	18.5645	NA	NA	NA	NA	NA	NA	NA	NA	NA	NA	NA	NA	NA	NA	NA	NA	NA	NA	NA	NA	NA	NA	NA	NA	NA	NA
Q9Y6D9	Mitotic spindle assembly checkpoint protein MAD1	MAD1L1	sp|Q9Y6D9|MD1L1_HUMAN Mitotic spindle assembly checkpoint protein MAD1 OS=Homo sapiens (Human) OX=9606 GN=MAD1L1 PE=1 SV=2	1	5	5	5	12	10.2	83.066	0	8.0301	22.6368	NA	20.1293	21.4279	20.4842	NA	NA	NA	20.0514	NA	17.1449	NA	14.6375	15.936	14.9923	NA	NA	NA	14.5595	NA	NA	NA	20.0862	19.2852	NA	NA	NA	NA	NA	NA	NA	NA	NA	NA	NA	NA	NA
P20848	Putative alpha-1-antitrypsin-related protein	SERPINA2	sp|P20848|A1ATR_HUMAN Putative alpha-1-antitrypsin-related protein OS=Homo sapiens (Human) OX=9606 GN=SERPINA2 PE=1 SV=1	1	1	1	1	7	1.9	47.89	1	-2	22.6049	NA	NA	NA	19.869	19.5357	NA	NA	NA	NA	17.961	NA	NA	NA	15.2251	14.8919	NA	NA	NA	NA	NA	NA	NA	18.5903	18.8431	NA	NA	NA	NA	NA	NA	NA	NA	NA	NA	NA	NA
P27986	Phosphatidylinositol 3-kinase regulatory subunit alpha	PIK3R1	sp|P27986|P85A_HUMAN Phosphatidylinositol 3-kinase regulatory subunit alpha OS=Homo sapiens (Human) OX=9606 GN=PIK3R1 PE=1 SV=2	1	3	3	2	9	5.7	83.597	0	3.6849	22.5972	NA	21.1618	NA	NA	20.7972	NA	NA	NA	NA	17.3119	NA	15.8764	NA	NA	15.5118	NA	NA	NA	NA	NA	20.3923	NA	NA	20.1842	NA	NA	NA	NA	NA	NA	NA	NA	NA	NA	NA	NA
Q53HL2	Borealin	CDCA8	sp|Q53HL2|BOREA_HUMAN Borealin OS=Homo sapiens (Human) OX=9606 GN=CDCA8 PE=1 SV=2	1	3	3	3	14	14.6	31.323	0	3.9163	22.591	NA	NA	19.3916	20.6363	NA	NA	NA	NA	21.6262	18.6841	NA	NA	15.4847	16.7293	NA	NA	NA	NA	17.7193	NA	NA	19.339	19.9112	NA	NA	NA	NA	20.092	NA	NA	NA	NA	NA	NA	NA	NA
Q13835	Plakophilin-1	PKP1	sp|Q13835|PKP1_HUMAN Plakophilin-1 OS=Homo sapiens (Human) OX=9606 GN=PKP1 PE=1 SV=2	1	5	5	5	7	8.4	82.86	0	18.803	22.5805	NA	NA	NA	NA	NA	NA	NA	22.5805	NA	17.057	NA	NA	NA	NA	NA	NA	NA	17.057	NA	NA	NA	NA	NA	NA	NA	NA	NA	NA	NA	NA	NA	NA	NA	NA	NA	NA
Q9NZZ3	Charged multivesicular body protein 5	CHMP5	sp|Q9NZZ3|CHMP5_HUMAN Charged multivesicular body protein 5 OS=Homo sapiens (Human) OX=9606 GN=CHMP5 PE=1 SV=1	1	1	1	1	9	9.6	24.57	0	4.2795	22.5479	NA	NA	19.9788	NA	NA	NA	NA	NA	NA	19.963	NA	NA	17.3939	NA	NA	NA	NA	NA	NA	NA	NA	19.8874	NA	NA	NA	NA	NA	NA	NA	NA	NA	NA	NA	NA	NA	NA
P82921	28S ribosomal protein S21, mitochondrial	MRPS21	sp|P82921|RT21_HUMAN 28S ribosomal protein S21, mitochondrial OS=Homo sapiens (Human) OX=9606 GN=MRPS21 PE=1 SV=3	1	1	1	1	8	13.8	10.688	0.0035651	2.032	22.522	NA	19.6182	19.4291	20.5356	NA	19.5336	NA	NA	NA	20.5219	NA	17.6182	17.4291	18.5357	NA	17.5336	NA	NA	NA	NA	19.4738	19.3376	19.9426	NA	19.3135	NA	NA	NA	NA	NA	NA	NA	NA	NA	NA	NA
Q8TCT9	Minor histocompatibility antigen H13	HM13	sp|Q8TCT9|HM13_HUMAN Minor histocompatibility antigen H13 OS=Homo sapiens (Human) OX=9606 GN=HM13 PE=1 SV=1	1	3	3	3	12	12.2	41.488	0	6.0205	22.5088	NA	NA	NA	19.8046	NA	NA	NA	NA	NA	18.5088	NA	NA	NA	15.8046	NA	NA	NA	NA	NA	NA	NA	NA	NA	NA	NA	NA	NA	NA	NA	NA	NA	NA	NA	NA	NA	NA
Q9BR77	Coiled-coil domain-containing protein 77	CCDC77	sp|Q9BR77|CCD77_HUMAN Coiled-coil domain-containing protein 77 OS=Homo sapiens (Human) OX=9606 GN=CCDC77 PE=1 SV=1	1	3	3	3	5	7.8	57.485	0	3.6345	22.489	NA	20.1265	NA	22.177	NA	NA	NA	NA	NA	17.9654	NA	15.603	NA	17.6535	NA	NA	NA	NA	NA	NA	NA	NA	NA	NA	NA	NA	NA	NA	NA	NA	NA	NA	NA	NA	NA	NA
P69905	Hemoglobin subunit alpha	HBA2	sp|P69905|HBA_HUMAN Hemoglobin subunit alpha OS=Homo sapiens (Human) OX=9606 GN=HBA2 PE=1 SV=2	1	3	1	1	1	21.1	15.257	0.0005493	2.6922	22.4529	NA	NA	NA	NA	NA	NA	NA	NA	NA	19.4529	NA	NA	NA	NA	NA	NA	NA	NA	NA	NA	NA	NA	NA	NA	NA	NA	NA	NA	NA	NA	NA	NA	NA	NA	NA	NA
Q86UR5	Regulating synaptic membrane exocytosis protein 1	RIMS1	sp|Q86UR5|RIMS1_HUMAN Regulating synaptic membrane exocytosis protein 1 OS=Homo sapiens (Human) OX=9606 GN=RIMS1 PE=1 SV=1	1	2	2	2	3	1.8	189.07	0.0037869	1.9595	22.4467	NA	NA	NA	NA	NA	NA	NA	NA	NA	16.0716	NA	NA	NA	NA	NA	NA	NA	NA	NA	NA	NA	NA	NA	NA	NA	NA	NA	NA	NA	NA	NA	NA	NA	NA	NA	NA
P0DOY3;P0DOY2;B9A064;P0CG04;P0CF74	Immunoglobulin lambda constant 3;Immunoglobulin lambda constant 2;	IGLC3;IGLC2;p|B9A064|IGLL5_HUMAN	sp|P0DOY3|IGLC3_HUMAN Immunoglobulin lambda constant 3 OS=Homo sapiens (Human) OX=9606 GN=IGLC3 PE=1 SV=1;sp|P0DOY2|IGLC2_HUMAN Immunoglobulin lambda constant 2 OS=Homo sapiens (Human) OX=9606 GN=IGLC2 PE=1 SV=1;sp|B9A064|IGLL5_HUMAN Immunoglobulin lambda-	5	2	2	2	3	23.6	11.265	0	4.498	22.425	NA	NA	NA	NA	NA	NA	NA	22.425	NA	19.6177	NA	NA	NA	NA	NA	NA	NA	19.6177	NA	NA	NA	NA	NA	NA	NA	NA	NA	NA	NA	NA	NA	NA	NA	NA	NA	NA
Q14574	Desmocollin-3	DSC3	sp|Q14574|DSC3_HUMAN Desmocollin-3 OS=Homo sapiens (Human) OX=9606 GN=DSC3 PE=1 SV=3	1	3	3	3	3	4.9	99.968	0	7.1373	22.4109	NA	NA	NA	NA	NA	NA	NA	22.4109	NA	16.7963	NA	NA	NA	NA	NA	NA	NA	16.7963	NA	NA	NA	NA	NA	NA	NA	NA	NA	NA	NA	NA	NA	NA	NA	NA	NA	NA
P51654	Glypican-3	GPC3	sp|P51654|GPC3_HUMAN Glypican-3 OS=Homo sapiens (Human) OX=9606 GN=GPC3 PE=1 SV=1	1	2	2	2	2	5.7	65.562	0.0005475	2.6773	22.3958	NA	NA	NA	NA	NA	NA	NA	NA	NA	17.8722	NA	NA	NA	NA	NA	NA	NA	NA	NA	NA	NA	NA	NA	NA	NA	NA	NA	NA	NA	NA	NA	NA	NA	NA	NA	NA
O95671	Probable bifunctional dTTP/UTP pyrophosphatase/methyltransferase protein	ASMTL	sp|O95671|ASML_HUMAN Probable bifunctional dTTP/UTP pyrophosphatase/methyltransferase protein OS=Homo sapiens (Human) OX=9606 GN=ASMTL PE=1 SV=3	1	2	2	2	2	5.6	68.856	0.0094184	1.4197	22.389	NA	NA	NA	NA	22.389	NA	NA	NA	NA	17.5817	NA	NA	NA	NA	17.5817	NA	NA	NA	NA	NA	NA	NA	NA	NA	NA	NA	NA	NA	NA	NA	NA	NA	NA	NA	NA	NA
Q16875	6-phosphofructo-2-kinase/fructose-2,6-bisphosphatase 3	PFKFB3	sp|Q16875|F263_HUMAN 6-phosphofructo-2-kinase/fructose-2,6-bisphosphatase 3 OS=Homo sapiens (Human) OX=9606 GN=PFKFB3 PE=1 SV=1	1	1	1	1	8	2.9	59.608	0.00054392	2.6157	22.3717	NA	21.1621	NA	NA	NA	NA	NA	NA	NA	17.2018	NA	15.9922	NA	NA	NA	NA	NA	NA	NA	NA	21.0177	NA	NA	NA	NA	NA	NA	NA	NA	NA	NA	NA	NA	NA	NA	NA
P02787	Serotransferrin	TF	sp|P02787|TRFE_HUMAN Serotransferrin OS=Homo sapiens (Human) OX=9606 GN=TF PE=1 SV=3	1	7	7	7	7	13	77.063	0	11.927	22.3275	NA	NA	NA	NA	NA	NA	NA	21.4875	NA	16.9699	NA	NA	NA	NA	NA	NA	NA	16.1299	NA	NA	NA	NA	NA	NA	NA	NA	NA	NA	NA	NA	NA	NA	NA	NA	NA	NA
P01860	Immunoglobulin heavy constant gamma 3	IGHG3	sp|P01860|IGHG3_HUMAN Immunoglobulin heavy constant gamma 3 OS=Homo sapiens (Human) OX=9606 GN=IGHG3 PE=1 SV=2	1	4	2	1	3	17.5	41.287	0.00055726	2.8314	22.3246	NA	NA	NA	NA	NA	NA	NA	22.3246	NA	18.2371	NA	NA	NA	NA	NA	NA	NA	18.2371	NA	NA	NA	NA	NA	NA	NA	NA	NA	NA	NA	NA	NA	NA	NA	NA	NA	NA
P53611	Geranylgeranyl transferase type-2 subunit beta	RABGGTB	sp|P53611|PGTB2_HUMAN Geranylgeranyl transferase type-2 subunit beta OS=Homo sapiens (Human) OX=9606 GN=RABGGTB PE=1 SV=2	1	2	2	2	6	6.6	36.924	0.00053923	2.5677	22.2783	NA	21.7963	NA	20.4625	NA	NA	NA	NA	NA	18.3714	NA	17.8893	NA	16.5556	NA	NA	NA	NA	NA	NA	NA	NA	NA	NA	NA	NA	NA	NA	NA	NA	NA	NA	NA	NA	NA	NA
Q96SK2	Transmembrane protein 209	TMEM209	sp|Q96SK2|TM209_HUMAN Transmembrane protein 209 OS=Homo sapiens (Human) OX=9606 GN=TMEM209 PE=1 SV=2	1	2	2	2	5	5.7	62.921	0	3.4039	22.2756	NA	NA	20.1415	NA	20.6838	NA	NA	20.0273	NA	17.5752	NA	NA	15.441	NA	15.9834	NA	NA	15.3269	NA	NA	NA	19.4278	NA	NA	NA	NA	19.0252	NA	NA	NA	NA	NA	NA	NA	NA	NA
Q9H9G7;Q9HCK5	Protein argonaute-3;Protein argonaute-4	AGO3;AGO4	sp|Q9H9G7|AGO3_HUMAN Protein argonaute-3 OS=Homo sapiens (Human) OX=9606 GN=AGO3 PE=1 SV=2;sp|Q9HCK5|AGO4_HUMAN Protein argonaute-4 OS=Homo sapiens (Human) OX=9606 GN=AGO4 PE=1 SV=2	2	12	1	1	1	15.9	97.359	0.0005499	2.7011	22.2444	NA	NA	NA	NA	22.2444	NA	NA	NA	NA	16.6899	NA	NA	NA	NA	16.6899	NA	NA	NA	NA	NA	NA	NA	NA	NA	NA	NA	NA	NA	NA	NA	NA	NA	NA	NA	NA	NA
Q8WXA3	RUN and FYVE domain-containing protein 2	RUFY2	sp|Q8WXA3|RUFY2_HUMAN RUN and FYVE domain-containing protein 2 OS=Homo sapiens (Human) OX=9606 GN=RUFY2 PE=1 SV=3	1	3	2	2	6	4.5	70.009	0.0060547	1.62	22.2106	NA	19.6853	NA	21.9354	NA	NA	NA	NA	NA	17.1231	NA	14.5978	NA	16.8479	NA	NA	NA	NA	NA	NA	NA	NA	NA	NA	NA	NA	NA	NA	NA	NA	NA	NA	NA	NA	NA	NA
Q9Y512	Sorting and assembly machinery component 50 homolog	SAMM50	sp|Q9Y512|SAM50_HUMAN Sorting and assembly machinery component 50 homolog OS=Homo sapiens (Human) OX=9606 GN=SAMM50 PE=1 SV=3	1	1	1	1	4	3	51.976	0.0046995	1.7957	22.1914	NA	NA	20.1426	NA	NA	19.9166	NA	NA	NA	17.3334	NA	NA	15.2846	NA	NA	15.0586	NA	NA	NA	NA	NA	20.0593	NA	NA	19.7047	NA	NA	NA	NA	NA	NA	NA	NA	NA	NA	NA
O75326	Semaphorin-7A	SEMA7A	sp|O75326|SEM7A_HUMAN Semaphorin-7A OS=Homo sapiens (Human) OX=9606 GN=SEMA7A PE=1 SV=1	1	1	1	1	6	2	74.823	0.003996	1.876	22.183	NA	20.5177	19.8868	20.4781	NA	NA	NA	NA	NA	17.1386	NA	15.4733	14.8424	15.4338	NA	NA	NA	NA	NA	NA	20.3734	19.7954	19.8852	NA	NA	NA	NA	NA	NA	NA	NA	NA	NA	NA	NA	NA
P35754	Glutaredoxin-1	GLRX	sp|P35754|GLRX1_HUMAN Glutaredoxin-1 OS=Homo sapiens (Human) OX=9606 GN=GLRX PE=1 SV=2	1	4	4	4	5	38.7	11.776	0.0030817	2.0917	22.1625	NA	NA	NA	NA	NA	NA	NA	NA	NA	19.8406	NA	NA	NA	NA	NA	NA	NA	NA	NA	NA	NA	NA	NA	NA	NA	NA	NA	NA	NA	NA	NA	NA	NA	NA	NA	NA
Q9BW19	Kinesin-like protein KIFC1	KIFC1	sp|Q9BW19|KIFC1_HUMAN Kinesin-like protein KIFC1 OS=Homo sapiens (Human) OX=9606 GN=KIFC1 PE=1 SV=2	1	3	3	3	7	5.8	73.747	0.0051295	1.6918	22.1477	NA	19.9369	NA	NA	20.1951	NA	20.445	NA	NA	16.8623	NA	14.6515	NA	NA	14.9097	NA	15.1596	NA	NA	NA	NA	NA	NA	20.2603	NA	20.6295	NA	NA	NA	NA	NA	NA	NA	NA	NA	NA
P26045	Tyrosine-protein phosphatase non-receptor type 3	PTPN3	sp|P26045|PTN3_HUMAN Tyrosine-protein phosphatase non-receptor type 3 OS=Homo sapiens (Human) OX=9606 GN=PTPN3 PE=1 SV=2	1	4	4	4	6	5.4	103.99	0.00029044	3.2846	22.1384	NA	NA	21.8258	NA	NA	NA	NA	NA	NA	16.6791	NA	NA	16.3664	NA	NA	NA	NA	NA	NA	NA	NA	NA	NA	NA	NA	NA	NA	NA	NA	NA	NA	NA	NA	NA	NA	NA
Q15011	Homocysteine-responsive endoplasmic reticulum-resident ubiquitin-like domain member 1 protein	HERPUD1	sp|Q15011|HERP1_HUMAN Homocysteine-responsive endoplasmic reticulum-resident ubiquitin-like domain member 1 protein OS=Homo sapiens (Human) OX=9606 GN=HERPUD1 PE=1 SV=1	1	3	3	3	12	9.2	43.719	0.00054615	2.6498	22.1374	NA	NA	20.5695	20.3383	19.6841	NA	NA	NA	NA	18.3301	NA	NA	16.7621	16.531	15.8767	NA	NA	NA	NA	NA	NA	20.478	19.7453	NA	NA	NA	NA	NA	NA	NA	NA	NA	NA	NA	NA	NA
Q9H0H5	Rac GTPase-activating protein 1	RACGAP1	sp|Q9H0H5|RGAP1_HUMAN Rac GTPase-activating protein 1 OS=Homo sapiens (Human) OX=9606 GN=RACGAP1 PE=1 SV=1	1	2	2	2	5	5.1	71.026	0.0033155	2.0438	22.1132	NA	NA	18.4763	NA	NA	NA	NA	20.4588	NA	17.0689	NA	NA	13.4319	NA	NA	NA	NA	15.4144	NA	NA	NA	17.7626	NA	NA	NA	NA	19.4567	NA	NA	NA	NA	NA	NA	NA	NA	NA
Q15714	TSC22 domain family protein 1	TSC22D1	sp|Q15714|T22D1_HUMAN TSC22 domain family protein 1 OS=Homo sapiens (Human) OX=9606 GN=TSC22D1 PE=1 SV=3	1	1	1	1	8	1.1	109.68	0.0030714	2.0729	22.1018	NA	NA	NA	NA	NA	19.6181	NA	NA	19.1404	18.5169	NA	NA	NA	NA	NA	16.0332	NA	NA	15.5554	NA	NA	NA	NA	NA	19.398	NA	NA	19.4137	NA	NA	NA	NA	NA	NA	NA	NA
Q14134	Tripartite motif-containing protein 29	TRIM29	sp|Q14134|TRI29_HUMAN Tripartite motif-containing protein 29 OS=Homo sapiens (Human) OX=9606 GN=TRIM29 PE=1 SV=2	1	2	2	2	2	4.1	65.834	0.002097	2.2919	22.0929	NA	NA	NA	NA	NA	NA	NA	22.0929	NA	16.923	NA	NA	NA	NA	NA	NA	NA	16.923	NA	NA	NA	NA	NA	NA	NA	NA	NA	NA	NA	NA	NA	NA	NA	NA	NA	NA
Q9H4A6	Golgi phosphoprotein 3	GOLPH3	sp|Q9H4A6|GOLP3_HUMAN Golgi phosphoprotein 3 OS=Homo sapiens (Human) OX=9606 GN=GOLPH3 PE=1 SV=1	1	1	1	1	6	5	33.81	0.0018368	2.2975	22.0879	NA	19.6284	20.4449	NA	NA	NA	NA	NA	NA	18.0879	NA	15.6284	16.4448	NA	NA	NA	NA	NA	NA	NA	19.4845	20.354	NA	NA	NA	NA	NA	NA	NA	NA	NA	NA	NA	NA	NA	NA
P51809	Vesicle-associated membrane protein 7	VAMP7	sp|P51809|VAMP7_HUMAN Vesicle-associated membrane protein 7 OS=Homo sapiens (Human) OX=9606 GN=VAMP7 PE=1 SV=3	1	2	2	2	2	10.9	24.935	0	3.6431	22.0433	NA	NA	NA	NA	NA	NA	NA	22.0433	NA	18.3429	NA	NA	NA	NA	NA	NA	NA	18.3429	NA	NA	NA	NA	NA	NA	NA	NA	NA	NA	NA	NA	NA	NA	NA	NA	NA	NA
Q9P227	Rho GTPase-activating protein 23	ARHGAP23	sp|Q9P227|RHG23_HUMAN Rho GTPase-activating protein 23 OS=Homo sapiens (Human) OX=9606 GN=ARHGAP23 PE=1 SV=2	1	1	1	1	15	0.8	162.19	0.0083096	1.4872	21.9921	NA	NA	17.9512	NA	NA	NA	NA	NA	NA	15.5827	NA	NA	11.5418	NA	NA	NA	NA	NA	NA	NA	NA	17.2375	NA	NA	NA	NA	NA	NA	NA	NA	NA	NA	NA	NA	NA	NA
Q9NXR8	Inhibitor of growth protein 3	ING3	sp|Q9NXR8|ING3_HUMAN Inhibitor of growth protein 3 OS=Homo sapiens (Human) OX=9606 GN=ING3 PE=1 SV=2	1	3	3	3	6	10.3	46.742	0	4.4673	21.9788	NA	NA	NA	NA	NA	NA	20.1675	20.0608	20.8282	17.9788	NA	NA	NA	NA	NA	NA	16.1675	16.0608	16.8282	NA	NA	NA	NA	NA	NA	NA	NA	NA	NA	NA	NA	NA	NA	NA	NA	NA
Q8TF42	Ubiquitin-associated and SH3 domain-containing protein B	UBASH3B	sp|Q8TF42|UBS3B_HUMAN Ubiquitin-associated and SH3 domain-containing protein B OS=Homo sapiens (Human) OX=9606 GN=UBASH3B PE=1 SV=2	1	2	2	2	3	3.5	72.695	0.0040323	1.945	21.9646	NA	NA	NA	21.7287	NA	NA	NA	NA	NA	16.9645	NA	NA	NA	16.7288	NA	NA	NA	NA	NA	NA	NA	NA	NA	NA	NA	NA	NA	NA	NA	NA	NA	NA	NA	NA	NA	NA
Q08188	Protein-glutamine gamma-glutamyltransferase E	TGM3	sp|Q08188|TGM3_HUMAN Protein-glutamine gamma-glutamyltransferase E OS=Homo sapiens (Human) OX=9606 GN=TGM3 PE=1 SV=4	1	3	3	3	3	3.9	76.631	0.00054025	2.5757	21.9376	NA	NA	NA	NA	NA	NA	NA	21.9376	NA	16.6157	NA	NA	NA	NA	NA	NA	NA	16.6157	NA	NA	NA	NA	NA	NA	NA	NA	NA	NA	NA	NA	NA	NA	NA	NA	NA	NA
Q96IU4	Protein ABHD14B	ABHD14B	sp|Q96IU4|ABHEB_HUMAN Protein ABHD14B OS=Homo sapiens (Human) OX=9606 GN=ABHD14B PE=1 SV=1	1	1	1	1	5	10.5	22.345	0	4.2236	21.9071	NA	NA	20.3417	NA	NA	NA	NA	NA	NA	18.4477	NA	NA	16.8823	NA	NA	NA	NA	NA	NA	NA	NA	19.628	NA	NA	NA	NA	NA	NA	NA	NA	NA	NA	NA	NA	NA	NA
Q96P63	Serpin B12	SERPINB12	sp|Q96P63|SPB12_HUMAN Serpin B12 OS=Homo sapiens (Human) OX=9606 GN=SERPINB12 PE=1 SV=1	1	3	3	3	3	7.4	46.276	0	4.7442	21.9018	NA	NA	NA	NA	NA	NA	NA	21.9018	NA	17.5798	NA	NA	NA	NA	NA	NA	NA	17.5798	NA	NA	NA	NA	NA	NA	NA	NA	NA	NA	NA	NA	NA	NA	NA	NA	NA	NA
P01859;P01861	Immunoglobulin heavy constant gamma 2;Immunoglobulin heavy constant gamma 4	IGHG2;IGHG4	sp|P01859|IGHG2_HUMAN Immunoglobulin heavy constant gamma 2 OS=Homo sapiens (Human) OX=9606 GN=IGHG2 PE=1 SV=2;sp|P01861|IGHG4_HUMAN Immunoglobulin heavy constant gamma 4 OS=Homo sapiens (Human) OX=9606 GN=IGHG4 PE=1 SV=1	2	4	2	2	2	16.3	35.9	0	4.3885	21.8634	NA	NA	NA	NA	NA	NA	NA	21.8634	NA	18.1629	NA	NA	NA	NA	NA	NA	NA	18.1629	NA	NA	NA	NA	NA	NA	NA	NA	NA	NA	NA	NA	NA	NA	NA	NA	NA	NA
P04279	Semenogelin-1	SEMG1	sp|P04279|SEMG1_HUMAN Semenogelin-1 OS=Homo sapiens (Human) OX=9606 GN=SEMG1 PE=1 SV=2	1	4	4	2	3	13.2	52.13	0.0060753	1.6446	21.8454	NA	NA	NA	NA	NA	NA	NA	NA	NA	16.9874	NA	NA	NA	NA	NA	NA	NA	NA	NA	NA	NA	NA	NA	NA	NA	NA	NA	NA	NA	NA	NA	NA	NA	NA	NA	NA
Q9HA77	Probable cysteine--tRNA ligase, mitochondrial	CARS2	sp|Q9HA77|SYCM_HUMAN Probable cysteine--tRNA ligase, mitochondrial OS=Homo sapiens (Human) OX=9606 GN=CARS2 PE=1 SV=1	1	2	2	2	3	4.8	62.223	0.0037908	1.9707	21.8339	NA	NA	20.972	NA	20.6811	NA	NA	NA	NA	17.249	NA	NA	16.3871	NA	16.0962	NA	NA	NA	NA	NA	NA	20.8806	NA	20.7463	NA	NA	NA	NA	NA	NA	NA	NA	NA	NA	NA	NA
Q13686	Nucleic acid dioxygenase ALKBH1	ALKBH1	sp|Q13686|ALKB1_HUMAN Nucleic acid dioxygenase ALKBH1 OS=Homo sapiens (Human) OX=9606 GN=ALKBH1 PE=1 SV=2	1	3	3	3	3	11.6	43.831	0.0096199	1.4033	21.8319	NA	NA	19.5391	NA	NA	NA	NA	NA	NA	17.51	NA	NA	15.2172	NA	NA	NA	NA	NA	NA	NA	NA	NA	NA	NA	NA	NA	NA	NA	NA	NA	NA	NA	NA	NA	NA	NA
O15182	Centrin-3	CETN3	sp|O15182|CETN3_HUMAN Centrin-3 OS=Homo sapiens (Human) OX=9606 GN=CETN3 PE=1 SV=2	1	1	1	1	4	12	19.55	0.0013231	2.3893	21.8239	NA	20.0856	19.3036	NA	NA	19.9484	NA	NA	NA	18.3644	NA	16.6261	15.8442	NA	NA	16.4889	NA	NA	NA	NA	19.9412	19.2122	NA	NA	19.7282	NA	NA	NA	NA	NA	NA	NA	NA	NA	NA	NA
Q15916	Zinc finger and BTB domain-containing protein 6	ZBTB6	sp|Q15916|ZBTB6_HUMAN Zinc finger and BTB domain-containing protein 6 OS=Homo sapiens (Human) OX=9606 GN=ZBTB6 PE=1 SV=1	1	1	1	1	4	4.5	48.235	0	6.5827	21.8028	NA	20.8939	20.7056	NA	NA	NA	NA	NA	NA	17.3433	NA	16.4344	16.2461	NA	NA	NA	NA	NA	NA	NA	20.1243	19.9919	NA	NA	NA	NA	NA	NA	NA	NA	NA	NA	NA	NA	NA	NA
O94826	Mitochondrial import receptor subunit TOM70	TOMM70	sp|O94826|TOM70_HUMAN Mitochondrial import receptor subunit TOM70 OS=Homo sapiens (Human) OX=9606 GN=TOMM70 PE=1 SV=1	1	3	3	3	8	5.3	67.454	0.00053879	2.5422	21.8019	NA	NA	20.1651	NA	NA	20.3275	NA	NA	NA	16.8477	NA	NA	15.2109	NA	NA	15.3733	NA	NA	NA	NA	NA	20.0737	NA	NA	20.1074	NA	NA	NA	NA	NA	NA	NA	NA	NA	NA	NA
P27469	G0/G1 switch protein 2	G0S2	sp|P27469|G0S2_HUMAN G0/G1 switch protein 2 OS=Homo sapiens (Human) OX=9606 GN=G0S2 PE=1 SV=1	1	2	2	2	3	28.2	11.321	0	4.9347	21.7619	NA	19.2512	NA	NA	20.55	NA	NA	NA	NA	19.7619	NA	17.2512	NA	NA	18.55	NA	NA	NA	NA	NA	19.1068	NA	NA	20.6152	NA	NA	NA	NA	NA	NA	NA	NA	NA	NA	NA	NA
Q9Y3Q8	TSC22 domain family protein 4	TSC22D4	sp|Q9Y3Q8|T22D4_HUMAN TSC22 domain family protein 4 OS=Homo sapiens (Human) OX=9606 GN=TSC22D4 PE=1 SV=2	1	1	1	1	6	3	41.026	0.0037965	1.9914	21.7575	NA	NA	NA	NA	NA	NA	NA	NA	NA	17.298	NA	NA	NA	NA	NA	NA	NA	NA	NA	NA	NA	NA	NA	NA	NA	NA	NA	NA	NA	NA	NA	NA	NA	NA	NA	NA
Q8N2F6	Armadillo repeat-containing protein 10	ARMC10	sp|Q8N2F6|ARM10_HUMAN Armadillo repeat-containing protein 10 OS=Homo sapiens (Human) OX=9606 GN=ARMC10 PE=1 SV=1	1	2	2	2	8	5.8	37.54	0.00399	1.8648	21.7566	NA	NA	20.0089	NA	NA	20.4183	NA	NA	NA	17.8497	NA	NA	16.1021	NA	NA	16.5114	NA	NA	NA	NA	NA	19.2953	NA	NA	19.5476	NA	NA	NA	NA	NA	NA	NA	NA	NA	NA	NA
Q86WP2	Vasculin	GPBP1	sp|Q86WP2|GPBP1_HUMAN Vasculin OS=Homo sapiens (Human) OX=9606 GN=GPBP1 PE=1 SV=1	1	1	1	1	4	2.3	53.339	0.0080972	1.5071	21.7395	NA	NA	NA	21.2595	NA	19.9185	NA	NA	NA	17.0957	NA	NA	NA	16.6157	NA	15.2747	NA	NA	NA	NA	NA	NA	20.6666	NA	19.6984	NA	NA	NA	NA	NA	NA	NA	NA	NA	NA	NA
Q5T280	Putative methyltransferase C9orf114	SPOUT1	sp|Q5T280|CI114_HUMAN Putative methyltransferase C9orf114 OS=Homo sapiens (Human) OX=9606 GN=SPOUT1 PE=1 SV=3	1	2	2	2	6	9	42.008	0.0062711	1.5993	21.736	NA	19.3012	19.1659	20.5531	NA	NA	NA	NA	NA	17.414	NA	14.9792	14.844	16.2311	NA	NA	NA	NA	NA	NA	18.5316	NA	19.354	NA	NA	NA	NA	NA	NA	NA	NA	NA	NA	NA	NA	NA
Q14344	Guanine nucleotide-binding protein subunit alpha-13	GNA13	sp|Q14344|GNA13_HUMAN Guanine nucleotide-binding protein subunit alpha-13 OS=Homo sapiens (Human) OX=9606 GN=GNA13 PE=1 SV=2	1	2	2	2	6	4.8	44.049	0.008101	1.5085	21.7348	NA	20.1688	NA	NA	20.2492	NA	NA	NA	NA	17.1498	NA	15.5838	NA	NA	15.6643	NA	NA	NA	NA	NA	NA	NA	NA	19.6363	NA	NA	NA	NA	NA	NA	NA	NA	NA	NA	NA	NA
Q9NX70	Mediator of RNA polymerase II transcription subunit 29	MED29	sp|Q9NX70|MED29_HUMAN Mediator of RNA polymerase II transcription subunit 29 OS=Homo sapiens (Human) OX=9606 GN=MED29 PE=1 SV=1	1	1	1	1	4	8.5	21.073	0.0020763	2.2009	21.712	NA	19.4147	19.6748	NA	NA	20.1552	NA	NA	NA	18.2526	NA	15.9553	16.2153	NA	NA	16.6957	NA	NA	NA	NA	19.2703	19.5833	NA	NA	19.9352	NA	NA	NA	NA	NA	NA	NA	NA	NA	NA	NA
Q96B23	Uncharacterized protein C18orf25	C18orf25	sp|Q96B23|CR025_HUMAN Uncharacterized protein C18orf25 OS=Homo sapiens (Human) OX=9606 GN=C18orf25 PE=1 SV=3	1	2	2	2	2	8.4	43.395	0	6.6212	21.6942	NA	21.6942	NA	NA	NA	NA	NA	NA	NA	18.2347	NA	18.2347	NA	NA	NA	NA	NA	NA	NA	NA	NA	NA	NA	NA	NA	NA	NA	NA	NA	NA	NA	NA	NA	NA	NA	NA
Q5T953	Immediate early response gene 5-like protein	IER5L	sp|Q5T953|IER5L_HUMAN Immediate early response gene 5-like protein OS=Homo sapiens (Human) OX=9606 GN=IER5L PE=2 SV=1	1	1	1	1	2	7.9	42.109	0.0025867	2.172	21.6929	NA	20.3407	20.9758	NA	NA	NA	NA	NA	NA	18.8855	NA	17.5334	18.1684	NA	NA	NA	NA	NA	NA	NA	20.1963	20.8843	NA	NA	NA	NA	NA	NA	NA	NA	NA	NA	NA	NA	NA	NA
Q8N3X1	Formin-binding protein 4	FNBP4	sp|Q8N3X1|FNBP4_HUMAN Formin-binding protein 4 OS=Homo sapiens (Human) OX=9606 GN=FNBP4 PE=1 SV=3	1	1	1	1	6	1.6	110.26	0.0040181	1.9188	21.6685	NA	NA	NA	NA	NA	NA	NA	19.9765	19.1334	16.7616	NA	NA	NA	NA	NA	NA	NA	15.0695	14.2265	NA	NA	NA	NA	NA	NA	NA	19.6221	19.4066	NA	NA	NA	NA	NA	NA	NA	NA
Q14315	Filamin-C	FLNC	sp|Q14315|FLNC_HUMAN Filamin-C OS=Homo sapiens (Human) OX=9606 GN=FLNC PE=1 SV=3	1	10	1	1	2	4.1	291.02	0.0083116	1.4876	21.6608	NA	21.0038	NA	NA	NA	NA	NA	NA	NA	14.4224	NA	13.7654	NA	NA	NA	NA	NA	NA	NA	NA	20.2343	NA	NA	NA	NA	NA	NA	NA	NA	NA	NA	NA	NA	NA	NA	NA
Q9NX31	Oxidative stress-responsive serine-rich protein 1	OSER1	sp|Q9NX31|OSER1_HUMAN Oxidative stress-responsive serine-rich protein 1 OS=Homo sapiens (Human) OX=9606 GN=OSER1 PE=1 SV=2	1	2	2	2	2	12.3	31.779	0	18.073	21.6584	NA	NA	21.6584	NA	NA	NA	NA	NA	NA	17.5709	NA	NA	17.5709	NA	NA	NA	NA	NA	NA	NA	NA	NA	NA	NA	NA	NA	NA	NA	NA	NA	NA	NA	NA	NA	NA	NA
Q9NQR1	N-lysine methyltransferase KMT5A	KMT5A	sp|Q9NQR1|KMT5A_HUMAN N-lysine methyltransferase KMT5A OS=Homo sapiens (Human) OX=9606 GN=KMT5A PE=1 SV=3	1	1	1	1	5	2.5	42.889	0.0042247	1.838	21.6546	NA	19.4954	NA	20.0383	NA	19.709	NA	NA	NA	17.2622	NA	15.103	NA	15.646	NA	15.3167	NA	NA	NA	NA	19.351	NA	19.4453	NA	19.4889	NA	NA	NA	NA	NA	NA	NA	NA	NA	NA	NA
P23368	NAD-dependent malic enzyme, mitochondrial	ME2	sp|P23368|MAOM_HUMAN NAD-dependent malic enzyme, mitochondrial OS=Homo sapiens (Human) OX=9606 GN=ME2 PE=1 SV=1	1	4	4	4	13	8	65.443	0	7.2133	21.6392	NA	NA	20.1103	19.3003	NA	20.5056	NA	NA	NA	16.685	NA	NA	15.1562	14.3461	NA	15.5514	NA	NA	NA	NA	NA	20.0189	NA	NA	20.2855	NA	NA	NA	NA	NA	NA	NA	NA	NA	NA	NA
Q7Z7A3	Cytoplasmic tRNA 2-thiolation protein 1	CTU1	sp|Q7Z7A3|CTU1_HUMAN Cytoplasmic tRNA 2-thiolation protein 1 OS=Homo sapiens (Human) OX=9606 GN=CTU1 PE=1 SV=1	1	3	3	3	3	16.4	36.45	0.004008	1.8906	21.6287	NA	19.9851	NA	19.9347	20.1977	NA	NA	NA	NA	17.3068	NA	15.6631	NA	15.6128	15.8758	NA	NA	NA	NA	NA	NA	NA	NA	NA	NA	NA	NA	NA	NA	NA	NA	NA	NA	NA	NA	NA
P18615	Negative elongation factor E	NELFE	sp|P18615|NELFE_HUMAN Negative elongation factor E OS=Homo sapiens (Human) OX=9606 GN=NELFE PE=1 SV=3	1	2	2	2	12	6.3	43.239	0.0080875	1.4998	21.5949	NA	NA	NA	NA	NA	NA	NA	NA	NA	17.347	NA	NA	NA	NA	NA	NA	NA	NA	NA	NA	NA	NA	NA	NA	NA	NA	NA	NA	NA	NA	NA	NA	NA	NA	NA	NA
P52895	Aldo-keto reductase family 1 member C2	AKR1C2	sp|P52895|AK1C2_HUMAN Aldo-keto reductase family 1 member C2 OS=Homo sapiens (Human) OX=9606 GN=AKR1C2 PE=1 SV=3	1	1	1	1	2	2.5	36.735	1	-2	21.5848	NA	NA	NA	NA	NA	NA	NA	20.9523	20.0904	17.4149	NA	NA	NA	NA	NA	NA	NA	16.7824	15.9204	NA	NA	NA	NA	NA	NA	NA	20.5981	19.6476	NA	NA	NA	NA	NA	NA	NA	NA
Q96BY9	Store-operated calcium entry-associated regulatory factor	SARAF	sp|Q96BY9|SARAF_HUMAN Store-operated calcium entry-associated regulatory factor OS=Homo sapiens (Human) OX=9606 GN=SARAF PE=1 SV=1	1	1	1	1	5	4.1	36.975	0.0030785	2.0849	21.5531	NA	20.6844	20.4086	NA	NA	NA	NA	NA	NA	17.6462	NA	16.7775	16.5018	NA	NA	NA	NA	NA	NA	NA	20.54	20.3172	NA	NA	NA	NA	NA	NA	NA	NA	NA	NA	NA	NA	NA	NA
Q96EX1	Small integral membrane protein 12	SMIM12	sp|Q96EX1|SIM12_HUMAN Small integral membrane protein 12 OS=Homo sapiens (Human) OX=9606 GN=SMIM12 PE=1 SV=3	1	1	1	1	9	9.8	10.799	0.0092155	1.444	21.5342	NA	NA	NA	NA	NA	NA	NA	NA	NA	19.2123	NA	NA	NA	NA	NA	NA	NA	NA	NA	NA	NA	NA	NA	NA	NA	NA	NA	NA	NA	NA	NA	NA	NA	NA	NA	NA
P07476	Involucrin	IVL	sp|P07476|INVO_HUMAN Involucrin OS=Homo sapiens (Human) OX=9606 GN=IVL PE=1 SV=2	1	2	2	2	2	5.1	68.478	0	3.6166	21.4956	NA	NA	NA	NA	NA	NA	NA	21.4956	NA	16.4512	NA	NA	NA	NA	NA	NA	NA	16.4512	NA	NA	NA	NA	NA	NA	NA	NA	NA	NA	NA	NA	NA	NA	NA	NA	NA	NA
Q13627	Dual specificity tyrosine-phosphorylation-regulated kinase 1A	DYRK1A	sp|Q13627|DYR1A_HUMAN Dual specificity tyrosine-phosphorylation-regulated kinase 1A OS=Homo sapiens (Human) OX=9606 GN=DYRK1A PE=1 SV=2	1	2	2	2	2	3.9	85.583	0.0046787	1.7667	21.4794	NA	NA	NA	NA	NA	20.0166	NA	NA	NA	16.6214	NA	NA	NA	NA	NA	15.1586	NA	NA	NA	NA	NA	NA	NA	NA	NA	NA	NA	NA	NA	NA	NA	NA	NA	NA	NA	NA
P62877	E3 ubiquitin-protein ligase RBX1	RBX1	sp|P62877|RBX1_HUMAN E3 ubiquitin-protein ligase RBX1 OS=Homo sapiens (Human) OX=9606 GN=RBX1 PE=1 SV=1	1	2	2	2	5	17.6	12.274	0	4.6639	21.4767	NA	NA	NA	NA	19.8372	NA	NA	NA	NA	19.8917	NA	NA	NA	NA	18.2522	NA	NA	NA	NA	NA	NA	NA	NA	NA	NA	NA	NA	NA	NA	NA	NA	NA	NA	NA	NA	NA
Q99704	Docking protein 1	DOK1	sp|Q99704|DOK1_HUMAN Docking protein 1 OS=Homo sapiens (Human) OX=9606 GN=DOK1 PE=1 SV=1	1	2	2	2	3	8.5	52.391	0.00055203	2.7313	21.4727	NA	NA	NA	20.7404	NA	NA	NA	NA	NA	16.9491	NA	NA	NA	16.2168	NA	NA	NA	NA	NA	NA	NA	NA	NA	NA	NA	NA	NA	NA	NA	NA	NA	NA	NA	NA	NA	NA
O94888	UBX domain-containing protein 7	UBXN7	sp|O94888|UBXN7_HUMAN UBX domain-containing protein 7 OS=Homo sapiens (Human) OX=9606 GN=UBXN7 PE=1 SV=2	1	1	1	1	4	2.7	54.862	0.002588	2.1837	21.469	NA	20.8076	NA	NA	NA	NA	20.0257	NA	NA	16.9454	NA	16.284	NA	NA	NA	NA	15.5021	NA	NA	NA	20.0381	NA	NA	NA	NA	19.2467	NA	NA	NA	NA	NA	NA	NA	NA	NA	NA
Q8TDQ7	Glucosamine-6-phosphate isomerase 2	GNPDA2	sp|Q8TDQ7|GNPI2_HUMAN Glucosamine-6-phosphate isomerase 2 OS=Homo sapiens (Human) OX=9606 GN=GNPDA2 PE=1 SV=1	1	4	2	2	3	24.3	31.084	0.00079957	2.4512	21.4668	NA	19.5222	21.0327	NA	NA	NA	NA	NA	NA	17.5599	NA	15.6153	17.1259	NA	NA	NA	NA	NA	NA	NA	NA	NA	NA	NA	NA	NA	NA	NA	NA	NA	NA	NA	NA	NA	NA	NA
A4D1U4	DENN domain-containing protein 11	DENND11	sp|A4D1U4|DEN11_HUMAN DENN domain-containing protein 11 OS=Homo sapiens (Human) OX=9606 GN=DENND11 PE=1 SV=1	1	2	2	2	3	5.5	51.445	0.0035669	2.037	21.4343	NA	NA	NA	21.4343	NA	NA	NA	NA	NA	16.6795	NA	NA	NA	16.6795	NA	NA	NA	NA	NA	NA	NA	NA	NA	NA	NA	NA	NA	NA	NA	NA	NA	NA	NA	NA	NA	NA
P08574	Cytochrome c1, heme protein, mitochondrial	CYC1	sp|P08574|CY1_HUMAN Cytochrome c1, heme protein, mitochondrial OS=Homo sapiens (Human) OX=9606 GN=CYC1 PE=1 SV=3	1	1	1	1	2	7.4	35.422	0	6.1044	21.4297	NA	NA	NA	20.4865	NA	20.3704	NA	NA	NA	17.3422	NA	NA	NA	16.3991	NA	16.283	NA	NA	NA	NA	NA	NA	19.2875	NA	19.4997	NA	NA	NA	NA	NA	NA	NA	NA	NA	NA	NA
Q02880	DNA topoisomerase 2-beta	TOP2B	sp|Q02880|TOP2B_HUMAN DNA topoisomerase 2-beta OS=Homo sapiens (Human) OX=9606 GN=TOP2B PE=1 SV=3	1	7	7	3	10	4.9	183.26	0	5.5282	21.4022	NA	NA	NA	18.8705	NA	18.246	19.9956	19.3985	NA	14.9593	NA	NA	NA	12.4276	NA	11.803	13.5527	12.9555	NA	NA	NA	NA	NA	NA	17.3753	NA	18.3964	NA	NA	NA	NA	NA	NA	NA	NA	NA
Q9HCH0	Nck-associated protein 5-like	NCKAP5L	sp|Q9HCH0|NCK5L_HUMAN Nck-associated protein 5-like OS=Homo sapiens (Human) OX=9606 GN=NCKAP5L PE=1 SV=2	1	6	6	6	9	5.8	139.01	0	8.198	21.3706	NA	19.9648	19.0507	NA	NA	18.6806	NA	NA	NA	15.5633	NA	14.1574	13.2433	NA	NA	12.8732	NA	NA	NA	NA	NA	18.337	NA	NA	17.8099	NA	NA	NA	NA	NA	NA	NA	NA	NA	NA	NA
O75396	Vesicle-trafficking protein SEC22b	SEC22B	sp|O75396|SC22B_HUMAN Vesicle-trafficking protein SEC22b OS=Homo sapiens (Human) OX=9606 GN=SEC22B PE=1 SV=4	1	2	2	2	5	15.3	24.593	0	3.3636	21.3589	NA	NA	NA	NA	NA	20.3507	NA	NA	NA	17.5515	NA	NA	NA	NA	NA	16.5433	NA	NA	NA	NA	NA	NA	NA	NA	NA	NA	NA	NA	NA	NA	NA	NA	NA	NA	NA	NA
Q15121	Astrocytic phosphoprotein PEA-15	PEA15	sp|Q15121|PEA15_HUMAN Astrocytic phosphoprotein PEA-15 OS=Homo sapiens (Human) OX=9606 GN=PEA15 PE=1 SV=2	1	1	1	1	9	7.7	15.04	0.00080429	2.506	21.3553	NA	NA	NA	NA	NA	NA	NA	NA	NA	18.548	NA	NA	NA	NA	NA	NA	NA	NA	NA	NA	NA	NA	NA	NA	NA	NA	NA	NA	NA	NA	NA	NA	NA	NA	NA	NA
Q9H3M7	Thioredoxin-interacting protein	TXNIP	sp|Q9H3M7|TXNIP_HUMAN Thioredoxin-interacting protein OS=Homo sapiens (Human) OX=9606 GN=TXNIP PE=1 SV=1	1	3	3	3	5	9.7	43.661	0.00080386	2.5032	21.3441	NA	20.5028	NA	NA	NA	20.1659	NA	NA	NA	16.9519	NA	16.1105	NA	NA	NA	15.7736	NA	NA	NA	NA	20.3584	NA	NA	NA	19.9458	NA	NA	NA	NA	NA	NA	NA	NA	NA	NA	NA
P45973	Chromobox protein homolog 5	CBX5	sp|P45973|CBX5_HUMAN Chromobox protein homolog 5 OS=Homo sapiens (Human) OX=9606 GN=CBX5 PE=1 SV=1	1	3	2	2	3	18.8	22.225	0.0060503	1.6173	21.3356	NA	NA	NA	NA	NA	NA	NA	NA	NA	18.0137	NA	NA	NA	NA	NA	NA	NA	NA	NA	NA	NA	NA	NA	NA	NA	NA	NA	NA	NA	NA	NA	NA	NA	NA	NA	NA
Q9UKL0;Q9P2K3	REST corepressor 1	RCOR1	sp|Q9UKL0|RCOR1_HUMAN REST corepressor 1 OS=Homo sapiens (Human) OX=9606 GN=RCOR1 PE=1 SV=2	2	3	3	3	6	8.2	53.327	0	4.778	21.3336	NA	19.9938	NA	NA	NA	NA	20.6085	NA	NA	16.7487	NA	15.4089	NA	NA	NA	NA	16.0235	NA	NA	NA	NA	NA	NA	NA	NA	NA	NA	NA	NA	NA	NA	NA	NA	NA	NA	NA
O14787	Transportin-2	TNPO2	sp|O14787|TNPO2_HUMAN Transportin-2 OS=Homo sapiens (Human) OX=9606 GN=TNPO2 PE=1 SV=3	1	4	2	2	3	5.2	101.39	0	4.089	21.3113	NA	21.3113	NA	NA	NA	NA	NA	NA	NA	15.9538	NA	15.9538	NA	NA	NA	NA	NA	NA	NA	NA	NA	NA	NA	NA	NA	NA	NA	NA	NA	NA	NA	NA	NA	NA	NA	NA
O75746	Calcium-binding mitochondrial carrier protein Aralar1	SLC25A12	sp|O75746|CMC1_HUMAN Calcium-binding mitochondrial carrier protein Aralar1 OS=Homo sapiens (Human) OX=9606 GN=SLC25A12 PE=1 SV=2	1	7	3	3	5	12.1	74.761	0.0013172	2.3487	21.3045	NA	NA	19.3937	NA	20.1718	NA	NA	NA	NA	16.095	NA	NA	14.1843	NA	14.9623	NA	NA	NA	NA	NA	NA	NA	NA	20.2369	NA	NA	NA	NA	NA	NA	NA	NA	NA	NA	NA	NA
Q969U6	F-box/WD repeat-containing protein 5	FBXW5	sp|Q969U6|FBXW5_HUMAN F-box/WD repeat-containing protein 5 OS=Homo sapiens (Human) OX=9606 GN=FBXW5 PE=1 SV=1	1	1	1	1	1	3.7	63.922	0.00054407	2.6179	21.2988	NA	NA	NA	NA	NA	21.2988	NA	NA	NA	16.6549	NA	NA	NA	NA	NA	16.6549	NA	NA	NA	NA	NA	NA	NA	NA	NA	NA	NA	NA	NA	NA	NA	NA	NA	NA	NA	NA
O60885	Bromodomain-containing protein 4	BRD4	sp|O60885|BRD4_HUMAN Bromodomain-containing protein 4 OS=Homo sapiens (Human) OX=9606 GN=BRD4 PE=1 SV=2	1	1	1	1	4	1	152.22	0.0062681	1.5971	21.2746	NA	20.1058	NA	NA	NA	NA	NA	NA	20.4257	15.6897	NA	14.5209	NA	NA	NA	NA	NA	NA	14.8407	NA	19.9616	NA	NA	NA	NA	NA	NA	20.699	NA	NA	NA	NA	NA	NA	NA	NA
Q8TCN5	Zinc finger protein 507	ZNF507	sp|Q8TCN5|ZN507_HUMAN Zinc finger protein 507 OS=Homo sapiens (Human) OX=9606 GN=ZNF507 PE=1 SV=2	1	3	3	3	4	3.7	105.77	0.0096289	1.4077	21.27	NA	21.27	NA	NA	NA	NA	NA	NA	NA	15.7781	NA	15.7781	NA	NA	NA	NA	NA	NA	NA	NA	NA	NA	NA	NA	NA	NA	NA	NA	NA	NA	NA	NA	NA	NA	NA	NA
Q8IUX7	Adipocyte enhancer-binding protein 1	AEBP1	sp|Q8IUX7|AEBP1_HUMAN Adipocyte enhancer-binding protein 1 OS=Homo sapiens (Human) OX=9606 GN=AEBP1 PE=1 SV=1	1	1	1	1	2	1.4	130.93	1	-2	21.2586	NA	NA	NA	NA	NA	NA	NA	21.2586	NA	15.735	NA	NA	NA	NA	NA	NA	NA	15.735	NA	NA	NA	NA	NA	NA	NA	NA	NA	NA	NA	NA	NA	NA	NA	NA	NA	NA
Q9Y5N6	Origin recognition complex subunit 6	ORC6	sp|Q9Y5N6|ORC6_HUMAN Origin recognition complex subunit 6 OS=Homo sapiens (Human) OX=9606 GN=ORC6 PE=1 SV=1	1	2	2	2	2	11.1	28.107	0.00056132	2.9055	21.2563	NA	NA	21.2563	NA	NA	NA	NA	NA	NA	17.2563	NA	NA	17.2563	NA	NA	NA	NA	NA	NA	NA	NA	NA	NA	NA	NA	NA	NA	NA	NA	NA	NA	NA	NA	NA	NA	NA
Q96EK5	KIF-binding protein	KIFBP	sp|Q96EK5|KBP_HUMAN KIF-binding protein OS=Homo sapiens (Human) OX=9606 GN=KIFBP PE=1 SV=1	1	2	2	2	5	5.2	71.813	0	3.8997	21.234	NA	18.3203	NA	NA	NA	NA	NA	NA	NA	16.1896	NA	13.2759	NA	NA	NA	NA	NA	NA	NA	NA	18.3891	NA	NA	NA	NA	NA	NA	NA	NA	NA	NA	NA	NA	NA	NA	NA
P07339	Cathepsin D	CTSD	sp|P07339|CATD_HUMAN Cathepsin D OS=Homo sapiens (Human) OX=9606 GN=CTSD PE=1 SV=1	1	2	2	2	2	5.8	44.552	0.0074305	1.543	21.2065	NA	NA	NA	NA	NA	NA	NA	21.2065	NA	16.9586	NA	NA	NA	NA	NA	NA	NA	16.9586	NA	NA	NA	NA	NA	NA	NA	NA	NA	NA	NA	NA	NA	NA	NA	NA	NA	NA
Q9NW68	BSD domain-containing protein 1	BSDC1	sp|Q9NW68|BSDC1_HUMAN BSD domain-containing protein 1 OS=Homo sapiens (Human) OX=9606 GN=BSDC1 PE=1 SV=1	1	1	1	1	5	4.2	47.163	0.0035678	2.038	21.2013	NA	19.8834	NA	NA	NA	NA	NA	NA	NA	16.9533	NA	15.6355	NA	NA	NA	NA	NA	NA	NA	NA	19.739	NA	NA	NA	NA	NA	NA	NA	NA	NA	NA	NA	NA	NA	NA	NA
P08651	Nuclear factor 1 C-type	NFIC	sp|P08651|NFIC_HUMAN Nuclear factor 1 C-type OS=Homo sapiens (Human) OX=9606 GN=NFIC PE=1 SV=2	1	2	2	2	3	6.5	55.674	0.00055264	2.7442	21.1962	NA	20.0622	NA	20.3188	NA	NA	NA	NA	NA	16.4958	NA	15.3618	NA	15.6184	NA	NA	NA	NA	NA	NA	19.9178	NA	19.7258	NA	NA	NA	NA	NA	NA	NA	NA	NA	NA	NA	NA	NA
Q8NBJ5	Procollagen galactosyltransferase 1	COLGALT1	sp|Q8NBJ5|GT251_HUMAN Procollagen galactosyltransferase 1 OS=Homo sapiens (Human) OX=9606 GN=COLGALT1 PE=1 SV=1	1	2	2	2	4	5.1	71.635	0.00056673	2.9969	21.1839	NA	NA	20.6761	NA	19.4308	NA	NA	NA	NA	16.1838	NA	NA	15.6761	NA	14.4308	NA	NA	NA	NA	NA	NA	19.5786	NA	19.678	NA	NA	NA	NA	NA	NA	NA	NA	NA	NA	NA	NA
Q9BXJ8	Transmembrane protein 120A	TMEM120A	sp|Q9BXJ8|T120A_HUMAN Transmembrane protein 120A OS=Homo sapiens (Human) OX=9606 GN=TMEM120A PE=1 SV=1	1	1	1	1	7	3.2	40.61	0.0083195	1.4934	21.1718	NA	19.4498	NA	NA	19.0683	NA	NA	NA	NA	17.3645	NA	15.6425	NA	NA	15.261	NA	NA	NA	NA	NA	19.3054	NA	NA	19.1335	NA	NA	NA	NA	NA	NA	NA	NA	NA	NA	NA	NA
Q92597	Protein NDRG1	NDRG1	sp|Q92597|NDRG1_HUMAN Protein NDRG1 OS=Homo sapiens (Human) OX=9606 GN=NDRG1 PE=1 SV=1	1	1	1	1	1	4.1	42.835	0.00079808	2.4327	21.1622	NA	NA	NA	NA	NA	NA	21.1622	NA	NA	17.5773	NA	NA	NA	NA	NA	NA	17.5773	NA	NA	NA	NA	NA	NA	NA	NA	NA	NA	NA	NA	NA	NA	NA	NA	NA	NA	NA
P39019	40S ribosomal protein S19	RPS19	sp|P39019|RS19_HUMAN 40S ribosomal protein S19 OS=Homo sapiens (Human) OX=9606 GN=RPS19 PE=1 SV=2	1	3	3	3	3	22.1	16.06	0.0085369	1.4798	21.1587	NA	NA	NA	NA	NA	NA	NA	NA	NA	17.8368	NA	NA	NA	NA	NA	NA	NA	NA	NA	NA	NA	NA	NA	NA	NA	NA	NA	NA	NA	NA	NA	NA	NA	NA	NA	NA
Q6PI48	Aspartate--tRNA ligase, mitochondrial	DARS2	sp|Q6PI48|SYDM_HUMAN Aspartate--tRNA ligase, mitochondrial OS=Homo sapiens (Human) OX=9606 GN=DARS2 PE=1 SV=1	1	3	3	3	7	7	73.562	0.00057078	3.0813	21.1492	NA	NA	NA	NA	20.5821	NA	NA	NA	NA	16.0199	NA	NA	NA	NA	15.4529	NA	NA	NA	NA	NA	NA	NA	NA	NA	NA	NA	NA	NA	NA	NA	NA	NA	NA	NA	NA	NA
Q13509	Tubulin beta-3 chain	TUBB3	sp|Q13509|TBB3_HUMAN Tubulin beta-3 chain OS=Homo sapiens (Human) OX=9606 GN=TUBB3 PE=1 SV=2	1	14	2	1	2	32.2	50.432	1	-2	21.1455	NA	19.9222	NA	NA	NA	NA	NA	NA	NA	16.8236	NA	15.6003	NA	NA	NA	NA	NA	NA	NA	NA	NA	NA	NA	NA	NA	NA	NA	NA	NA	NA	NA	NA	NA	NA	NA	NA
Q9UJ04	Testis-specific Y-encoded-like protein 4	TSPYL4	sp|Q9UJ04|TSYL4_HUMAN Testis-specific Y-encoded-like protein 4 OS=Homo sapiens (Human) OX=9606 GN=TSPYL4 PE=1 SV=2	1	1	1	1	4	3.9	45.125	0.0028343	2.1371	21.0767	NA	NA	19.5844	19.5706	NA	NA	NA	NA	NA	16.6843	NA	NA	15.192	15.1783	NA	NA	NA	NA	NA	NA	NA	19.4929	18.9776	NA	NA	NA	NA	NA	NA	NA	NA	NA	NA	NA	NA	NA
Q9H840	Gem-associated protein 7	GEMIN7	sp|Q9H840|GEMI7_HUMAN Gem-associated protein 7 OS=Homo sapiens (Human) OX=9606 GN=GEMIN7 PE=1 SV=1	1	1	1	1	5	9.9	14.536	0.0060621	1.6249	21.0765	NA	NA	NA	NA	NA	18.5728	NA	NA	18.5893	18.4915	NA	NA	NA	NA	NA	15.9878	NA	NA	16.0043	NA	NA	NA	NA	NA	18.8327	NA	NA	18.6852	NA	NA	NA	NA	NA	NA	NA	NA
Q9UBC9	Small proline-rich protein 3	SPRR3	sp|Q9UBC9|SPRR3_HUMAN Small proline-rich protein 3 OS=Homo sapiens (Human) OX=9606 GN=SPRR3 PE=1 SV=2	1	2	2	2	2	19.5	18.154	0.0013161	2.3453	21.0175	NA	21.0175	NA	NA	NA	NA	NA	NA	NA	16.9301	NA	16.9301	NA	NA	NA	NA	NA	NA	NA	NA	NA	NA	NA	NA	NA	NA	NA	NA	NA	NA	NA	NA	NA	NA	NA	NA
Q8N0Z6	Tetratricopeptide repeat protein 5	TTC5	sp|Q8N0Z6|TTC5_HUMAN Tetratricopeptide repeat protein 5 OS=Homo sapiens (Human) OX=9606 GN=TTC5 PE=1 SV=2	1	3	3	3	8	8.4	48.927	0.00056721	3.0109	21.0155	NA	19.8393	18.8534	19.4338	NA	NA	NA	NA	NA	16.3151	NA	15.1388	14.1529	14.7334	NA	NA	NA	NA	NA	NA	NA	18.762	18.8408	NA	NA	NA	NA	NA	NA	NA	NA	NA	NA	NA	NA	NA
Q9C086	INO80 complex subunit B	INO80B	sp|Q9C086|IN80B_HUMAN INO80 complex subunit B OS=Homo sapiens (Human) OX=9606 GN=INO80B PE=1 SV=2	1	1	1	1	2	4.2	38.637	0.0046752	1.7604	21.0081	NA	NA	NA	NA	NA	NA	NA	NA	20.0132	16.9206	NA	NA	NA	NA	NA	NA	NA	NA	15.9257	NA	NA	NA	NA	NA	NA	NA	NA	20.2865	NA	NA	NA	NA	NA	NA	NA	NA
O14503	Class E basic helix-loop-helix protein 40	BHLHE40	sp|O14503|BHE40_HUMAN Class E basic helix-loop-helix protein 40 OS=Homo sapiens (Human) OX=9606 GN=BHLHE40 PE=1 SV=1	1	1	1	1	1	2.9	45.51	0.0040161	1.917	21.0079	NA	21.0079	NA	NA	NA	NA	NA	NA	NA	16.5485	NA	16.5485	NA	NA	NA	NA	NA	NA	NA	NA	NA	NA	NA	NA	NA	NA	NA	NA	NA	NA	NA	NA	NA	NA	NA	NA
Q96HE7	ERO1-like protein alpha	ERO1A	sp|Q96HE7|ERO1A_HUMAN ERO1-like protein alpha OS=Homo sapiens (Human) OX=9606 GN=ERO1A PE=1 SV=2	1	1	1	1	3	3	54.392	0	5.1111	20.9875	NA	NA	NA	NA	NA	NA	NA	20.9875	NA	16.3437	NA	NA	NA	NA	NA	NA	NA	16.3437	NA	NA	NA	NA	NA	NA	NA	NA	NA	NA	NA	NA	NA	NA	NA	NA	NA	NA
Q92664	Transcription factor IIIA	GTF3A	sp|Q92664|TF3A_HUMAN Transcription factor IIIA OS=Homo sapiens (Human) OX=9606 GN=GTF3A PE=1 SV=3	1	2	2	2	3	5.2	41.514	0.00079851	2.4447	20.9523	NA	NA	NA	19.9184	NA	NA	NA	NA	NA	16.7044	NA	NA	NA	15.6705	NA	NA	NA	NA	NA	NA	NA	NA	19.3254	NA	NA	NA	NA	NA	NA	NA	NA	NA	NA	NA	NA	NA
Q9BSU1	UPF0183 protein C16orf70	C16orf70	sp|Q9BSU1|CP070_HUMAN UPF0183 protein C16orf70 OS=Homo sapiens (Human) OX=9606 GN=C16orf70 PE=1 SV=1	1	2	2	2	2	8.3	47.524	0	3.3738	20.9438	NA	NA	NA	19.7265	20.1326	NA	NA	NA	NA	16.6959	NA	NA	NA	15.4785	15.8846	NA	NA	NA	NA	NA	NA	NA	NA	NA	NA	NA	NA	NA	NA	NA	NA	NA	NA	NA	NA	NA
Q16610	Extracellular matrix protein 1	ECM1	sp|Q16610|ECM1_HUMAN Extracellular matrix protein 1 OS=Homo sapiens (Human) OX=9606 GN=ECM1 PE=1 SV=2	1	2	2	2	2	5	60.673	0.00079936	2.4482	20.9341	NA	NA	NA	NA	NA	NA	NA	20.1279	NA	15.9799	NA	NA	NA	NA	NA	NA	NA	15.1737	NA	NA	NA	NA	NA	NA	NA	NA	NA	NA	NA	NA	NA	NA	NA	NA	NA	NA
O75394	39S ribosomal protein L33, mitochondrial	MRPL33	sp|O75394|RM33_HUMAN 39S ribosomal protein L33, mitochondrial OS=Homo sapiens (Human) OX=9606 GN=MRPL33 PE=1 SV=1	1	1	1	1	2	16.9	7.6191	0.0060783	1.6476	20.9203	NA	NA	NA	NA	NA	NA	NA	NA	NA	19.3353	NA	NA	NA	NA	NA	NA	NA	NA	NA	NA	NA	NA	NA	NA	NA	NA	NA	NA	NA	NA	NA	NA	NA	NA	NA	NA
Q8IWE2	Protein NOXP20	FAM114A1	sp|Q8IWE2|NXP20_HUMAN Protein NOXP20 OS=Homo sapiens (Human) OX=9606 GN=FAM114A1 PE=1 SV=2	1	2	2	2	4	4.8	60.741	0.0094229	1.4242	20.9062	NA	NA	NA	NA	NA	NA	NA	NA	NA	16.4467	NA	NA	NA	NA	NA	NA	NA	NA	NA	NA	NA	NA	NA	NA	NA	NA	NA	NA	NA	NA	NA	NA	NA	NA	NA	NA
Q9H0E9	Bromodomain-containing protein 8	BRD8	sp|Q9H0E9|BRD8_HUMAN Bromodomain-containing protein 8 OS=Homo sapiens (Human) OX=9606 GN=BRD8 PE=1 SV=2	1	2	2	2	8	1.8	135.33	0.00401	1.9016	20.9026	NA	19.8533	NA	NA	NA	NA	NA	NA	19.9503	15.2022	NA	14.1528	NA	NA	NA	NA	NA	NA	14.2499	NA	19.0838	NA	NA	NA	NA	NA	NA	19.5075	NA	NA	NA	NA	NA	NA	NA	NA
Q9UEU0	Vesicle transport through interaction with t-SNAREs homolog 1B	VTI1B	sp|Q9UEU0|VTI1B_HUMAN Vesicle transport through interaction with t-SNAREs homolog 1B OS=Homo sapiens (Human) OX=9606 GN=VTI1B PE=1 SV=3	1	1	1	1	4	5.2	26.688	0.00080494	2.5088	20.9023	NA	19.5921	NA	NA	NA	NA	NA	NA	NA	17.3173	NA	16.0072	NA	NA	NA	NA	NA	NA	NA	NA	19.4477	NA	NA	NA	NA	NA	NA	NA	NA	NA	NA	NA	NA	NA	NA	NA
Q96G28	Cilia- and flagella-associated protein 36	CFAP36	sp|Q96G28|CFA36_HUMAN Cilia- and flagella-associated protein 36 OS=Homo sapiens (Human) OX=9606 GN=CFAP36 PE=1 SV=2	1	2	2	2	5	11.7	39.446	0.00028977	3.2689	20.8928	NA	NA	20.5012	NA	NA	NA	NA	18.8205	NA	16.8929	NA	NA	16.5012	NA	NA	NA	NA	14.8205	NA	NA	NA	19.424	NA	NA	NA	NA	19.361	NA	NA	NA	NA	NA	NA	NA	NA	NA
Q8NEL9	Phospholipase DDHD1	DDHD1	sp|Q8NEL9|DDHD1_HUMAN Phospholipase DDHD1 OS=Homo sapiens (Human) OX=9606 GN=DDHD1 PE=1 SV=2	1	2	2	2	5	2.9	100.43	0.0044588	1.8142	20.8709	NA	NA	NA	NA	NA	NA	NA	NA	NA	15.3163	NA	NA	NA	NA	NA	NA	NA	NA	NA	NA	NA	NA	NA	NA	NA	NA	NA	NA	NA	NA	NA	NA	NA	NA	NA	NA
Q13561	Dynactin subunit 2	DCTN2	sp|Q13561|DCTN2_HUMAN Dynactin subunit 2 OS=Homo sapiens (Human) OX=9606 GN=DCTN2 PE=1 SV=4	1	2	2	2	7	6.7	44.23	0	3.9783	20.8693	NA	NA	NA	NA	NA	NA	NA	NA	NA	16.5473	NA	NA	NA	NA	NA	NA	NA	NA	NA	NA	NA	NA	NA	NA	NA	NA	NA	NA	NA	NA	NA	NA	NA	NA	NA	NA
Q9Y2W6	Tudor and KH domain-containing protein	TDRKH	sp|Q9Y2W6|TDRKH_HUMAN Tudor and KH domain-containing protein OS=Homo sapiens (Human) OX=9606 GN=TDRKH PE=1 SV=2	1	2	2	2	4	4.1	62.045	0.00055494	2.7905	20.8629	NA	NA	20.3703	NA	19.0735	NA	NA	NA	NA	16.278	NA	NA	15.7854	NA	14.4885	NA	NA	NA	NA	NA	NA	NA	NA	NA	NA	NA	NA	NA	NA	NA	NA	NA	NA	NA	NA	NA
Q5F1R6	DnaJ homolog subfamily C member 21	DNAJC21	sp|Q5F1R6|DJC21_HUMAN DnaJ homolog subfamily C member 21 OS=Homo sapiens (Human) OX=9606 GN=DNAJC21 PE=1 SV=2	1	3	3	3	6	6.4	62.027	0.0020904	2.2729	20.8252	NA	NA	NA	NA	19.2199	NA	NA	NA	NA	16.3017	NA	NA	NA	NA	14.6963	NA	NA	NA	NA	NA	NA	NA	NA	NA	NA	NA	NA	NA	NA	NA	NA	NA	NA	NA	NA	NA
Q27J81	Inverted formin-2	INF2	sp|Q27J81|INF2_HUMAN Inverted formin-2 OS=Homo sapiens (Human) OX=9606 GN=INF2 PE=1 SV=2	1	4	4	4	6	4.7	135.62	0.0083234	1.4983	20.8158	NA	NA	NA	NA	NA	19.1275	NA	NA	NA	15.0879	NA	NA	NA	NA	NA	13.3995	NA	NA	NA	NA	NA	NA	NA	NA	NA	NA	NA	NA	NA	NA	NA	NA	NA	NA	NA	NA
Q9HCE5	N6-adenosine-methyltransferase non-catalytic subunit	METTL14	sp|Q9HCE5|MET14_HUMAN N6-adenosine-methyltransferase non-catalytic subunit OS=Homo sapiens (Human) OX=9606 GN=METTL14 PE=1 SV=2	1	2	2	2	9	7.2	52.15	0.00053763	2.5299	20.8138	NA	18.4268	NA	19.4525	NA	NA	NA	NA	NA	16.6439	NA	14.2569	NA	15.2825	NA	NA	NA	NA	NA	NA	18.2824	NA	18.8594	NA	NA	NA	NA	NA	NA	NA	NA	NA	NA	NA	NA	NA
O14737	Programmed cell death protein 5	PDCD5	sp|O14737|PDCD5_HUMAN Programmed cell death protein 5 OS=Homo sapiens (Human) OX=9606 GN=PDCD5 PE=1 SV=3	1	2	2	2	3	19.2	14.285	0.003073	2.0763	20.8075	NA	NA	NA	NA	NA	NA	NA	NA	NA	17.4856	NA	NA	NA	NA	NA	NA	NA	NA	NA	NA	NA	NA	NA	NA	NA	NA	NA	NA	NA	NA	NA	NA	NA	NA	NA	NA
Q6ZN57	Zinc finger protein 2 homolog	ZFP2	sp|Q6ZN57|ZFP2_HUMAN Zinc finger protein 2 homolog OS=Homo sapiens (Human) OX=9606 GN=ZFP2 PE=1 SV=1	1	3	1	0	1	7.8	52.74	0.0060372	1.6078	20.8069	NA	NA	NA	NA	NA	NA	NA	NA	NA	16.2219	NA	NA	NA	NA	NA	NA	NA	NA	NA	NA	NA	NA	NA	NA	NA	NA	NA	NA	NA	NA	NA	NA	NA	NA	NA	NA
Q96LX8	Zinc finger protein 597	ZNF597	sp|Q96LX8|ZN597_HUMAN Zinc finger protein 597 OS=Homo sapiens (Human) OX=9606 GN=ZNF597 PE=1 SV=1	1	1	1	1	2	4.7	48.076	0	5.4527	20.8058	NA	NA	NA	NA	NA	NA	NA	NA	NA	16.5578	NA	NA	NA	NA	NA	NA	NA	NA	NA	NA	NA	NA	NA	NA	NA	NA	NA	NA	NA	NA	NA	NA	NA	NA	NA	NA
Q9Y5P4	Ceramide transfer protein	CERT1	sp|Q9Y5P4|CERT_HUMAN Ceramide transfer protein OS=Homo sapiens (Human) OX=9606 GN=CERT1 PE=1 SV=1	1	1	1	1	4	2.1	70.834	0.0067324	1.5725	20.7803	NA	NA	19.4345	NA	NA	NA	NA	NA	NA	15.7359	NA	NA	14.3901	NA	NA	NA	NA	NA	NA	NA	NA	19.343	NA	NA	NA	NA	NA	NA	NA	NA	NA	NA	NA	NA	NA	NA
P60033	CD81 antigen	CD81	sp|P60033|CD81_HUMAN CD81 antigen OS=Homo sapiens (Human) OX=9606 GN=CD81 PE=1 SV=1	1	2	2	2	2	18.2	25.809	0.0095951	1.3886	20.7565	NA	NA	NA	NA	NA	NA	NA	NA	NA	17.7564	NA	NA	NA	NA	NA	NA	NA	NA	NA	NA	NA	NA	NA	NA	NA	NA	NA	NA	NA	NA	NA	NA	NA	NA	NA	NA
Q9H211	DNA replication factor Cdt1	CDT1	sp|Q9H211|CDT1_HUMAN DNA replication factor Cdt1 OS=Homo sapiens (Human) OX=9606 GN=CDT1 PE=1 SV=3	1	3	3	3	3	14.8	60.39	0	3.7984	20.7511	NA	19.1464	NA	20.1758	NA	NA	NA	NA	NA	15.8931	NA	14.2884	NA	15.3179	NA	NA	NA	NA	NA	NA	NA	NA	NA	NA	NA	NA	NA	NA	NA	NA	NA	NA	NA	NA	NA	NA
Q6ZMW2	Zinc finger protein 782	ZNF782	sp|Q6ZMW2|ZN782_HUMAN Zinc finger protein 782 OS=Homo sapiens (Human) OX=9606 GN=ZNF782 PE=2 SV=1	1	3	1	1	1	6.6	80.903	0.0020948	2.2883	20.7248	NA	NA	NA	NA	NA	NA	20.7248	NA	NA	16.081	NA	NA	NA	NA	NA	NA	16.081	NA	NA	NA	NA	NA	NA	NA	NA	NA	NA	NA	NA	NA	NA	NA	NA	NA	NA	NA
Q14139	Ubiquitin conjugation factor E4 A	UBE4A	sp|Q14139|UBE4A_HUMAN Ubiquitin conjugation factor E4 A OS=Homo sapiens (Human) OX=9606 GN=UBE4A PE=1 SV=2	1	1	1	1	4	1.3	122.56	0.0042184	1.8261	20.7233	NA	NA	NA	19.8647	NA	NA	NA	NA	NA	15.0794	NA	NA	NA	14.2208	NA	NA	NA	NA	NA	NA	NA	NA	19.2717	NA	NA	NA	NA	NA	NA	NA	NA	NA	NA	NA	NA	NA
P22528	Cornifin-B	SPRR1B	sp|P22528|SPR1B_HUMAN Cornifin-B OS=Homo sapiens (Human) OX=9606 GN=SPRR1B PE=1 SV=2	1	2	2	1	2	28.1	9.8875	0.00055772	2.8477	20.7193	NA	NA	NA	NA	NA	NA	NA	20.7193	NA	17.912	NA	NA	NA	NA	NA	NA	NA	17.912	NA	NA	NA	NA	NA	NA	NA	NA	NA	NA	NA	NA	NA	NA	NA	NA	NA	NA
Q5VT79;P13928	Annexin A8-like protein 1;Annexin A8	ANXA8L1;ANXA8	sp|Q5VT79|AXA81_HUMAN Annexin A8-like protein 1 OS=Homo sapiens (Human) OX=9606 GN=ANXA8L1 PE=2 SV=2;sp|P13928|ANXA8_HUMAN Annexin A8 OS=Homo sapiens (Human) OX=9606 GN=ANXA8 PE=1 SV=3	2	1	1	1	1	4.6	36.879	0.0046729	1.7552	20.688	NA	NA	NA	NA	NA	NA	NA	20.688	NA	16.44	NA	NA	NA	NA	NA	NA	NA	16.44	NA	NA	NA	NA	NA	NA	NA	NA	NA	NA	NA	NA	NA	NA	NA	NA	NA	NA
Q7L3B6	Hsp90 co-chaperone Cdc37-like 1	CDC37L1	sp|Q7L3B6|CD37L_HUMAN Hsp90 co-chaperone Cdc37-like 1 OS=Homo sapiens (Human) OX=9606 GN=CDC37L1 PE=1 SV=1	1	2	2	2	2	11.9	38.834	0	4.1615	20.6166	NA	NA	NA	NA	NA	NA	NA	NA	NA	16.4467	NA	NA	NA	NA	NA	NA	NA	NA	NA	NA	NA	NA	NA	NA	NA	NA	NA	NA	NA	NA	NA	NA	NA	NA	NA	NA
Q8TF30;Q1A5X7	WASP homolog-associated protein with actin, membranes and microtubules	WHAMM	sp|Q8TF30|WHAMM_HUMAN WASP homolog-associated protein with actin, membranes and microtubules OS=Homo sapiens (Human) OX=9606 GN=WHAMM PE=1 SV=2	2	3	3	3	4	4	90.923	0.0042268	1.8404	20.6127	NA	19.971	NA	NA	NA	NA	NA	NA	NA	15.2204	NA	14.5787	NA	NA	NA	NA	NA	NA	NA	NA	19.8266	NA	NA	NA	NA	NA	NA	NA	NA	NA	NA	NA	NA	NA	NA	NA
Q99633	Pre-mRNA-splicing factor 18	PRPF18	sp|Q99633|PRP18_HUMAN Pre-mRNA-splicing factor 18 OS=Homo sapiens (Human) OX=9606 GN=PRPF18 PE=1 SV=1	1	2	2	2	3	9.4	39.859	0.00054422	2.6212	20.6012	NA	20.6012	NA	NA	NA	NA	NA	NA	NA	16.3533	NA	16.3533	NA	NA	NA	NA	NA	NA	NA	NA	NA	NA	NA	NA	NA	NA	NA	NA	NA	NA	NA	NA	NA	NA	NA	NA
Q12893	Transmembrane protein 115	TMEM115	sp|Q12893|TM115_HUMAN Transmembrane protein 115 OS=Homo sapiens (Human) OX=9606 GN=TMEM115 PE=1 SV=1	1	1	1	1	1	6.8	38.197	0.0074358	1.5472	20.5837	NA	NA	NA	NA	NA	NA	NA	NA	NA	17.2618	NA	NA	NA	NA	NA	NA	NA	NA	NA	NA	NA	NA	NA	NA	NA	NA	NA	NA	NA	NA	NA	NA	NA	NA	NA	NA
O14939	Phospholipase D2	PLD2	sp|O14939|PLD2_HUMAN Phospholipase D2 OS=Homo sapiens (Human) OX=9606 GN=PLD2 PE=1 SV=2	1	2	2	2	5	2.8	105.99	0.0040221	1.9244	20.5803	NA	NA	19.6868	NA	NA	NA	NA	NA	NA	14.8524	NA	NA	13.9589	NA	NA	NA	NA	NA	NA	NA	NA	19.5954	NA	NA	NA	NA	NA	NA	NA	NA	NA	NA	NA	NA	NA	NA
P30304	M-phase inducer phosphatase 1	CDC25A	sp|P30304|MPIP1_HUMAN M-phase inducer phosphatase 1 OS=Homo sapiens (Human) OX=9606 GN=CDC25A PE=1 SV=2	1	2	1	1	4	4.8	59.086	0.0081049	1.5106	20.5581	NA	18.9448	18.2123	NA	NA	NA	NA	19.4885	NA	15.5581	NA	13.9448	13.2123	NA	NA	NA	NA	14.4885	NA	NA	18.8004	18.1209	NA	NA	NA	NA	19.1342	NA	NA	NA	NA	NA	NA	NA	NA	NA
P78368;Q9Y6M4;Q9HCP0	Casein kinase I isoform gamma-2;Casein kinase I isoform gamma-3;	CSNK1G2;CSNK1G3;p|Q9HCP0|KC1G1_HUMAN	sp|P78368|KC1G2_HUMAN Casein kinase I isoform gamma-2 OS=Homo sapiens (Human) OX=9606 GN=CSNK1G2 PE=1 SV=1;sp|Q9Y6M4|KC1G3_HUMAN Casein kinase I isoform gamma-3 OS=Homo sapiens (Human) OX=9606 GN=CSNK1G3 PE=1 SV=2;sp|Q9HCP0|KC1G1_HUMAN Casein kinase I isof	3	1	1	1	1	2.7	47.457	0.0096109	1.3982	20.5288	NA	NA	NA	NA	NA	NA	NA	20.0649	NA	16.1365	NA	NA	NA	NA	NA	NA	NA	15.6726	NA	NA	NA	NA	NA	NA	NA	NA	19.7106	NA	NA	NA	NA	NA	NA	NA	NA	NA
Q96H20	Vacuolar-sorting protein SNF8	SNF8	sp|Q96H20|SNF8_HUMAN Vacuolar-sorting protein SNF8 OS=Homo sapiens (Human) OX=9606 GN=SNF8 PE=1 SV=1	1	3	3	3	4	13.2	28.864	0.0095974	1.3948	20.4907	NA	NA	NA	NA	18.9758	NA	NA	NA	NA	17.3208	NA	NA	NA	NA	15.8058	NA	NA	NA	NA	NA	NA	NA	NA	NA	NA	NA	NA	NA	NA	NA	NA	NA	NA	NA	NA	NA
O75127	Pentatricopeptide repeat-containing protein 1, mitochondrial	PTCD1	sp|O75127|PTCD1_HUMAN Pentatricopeptide repeat-containing protein 1, mitochondrial OS=Homo sapiens (Human) OX=9606 GN=PTCD1 PE=1 SV=2	1	4	4	4	5	9.6	78.855	0.00054333	2.6127	20.4904	NA	NA	NA	19.0563	NA	NA	NA	NA	NA	15.3612	NA	NA	NA	13.927	NA	NA	NA	NA	NA	NA	NA	NA	NA	NA	NA	NA	NA	NA	NA	NA	NA	NA	NA	NA	NA	NA
Q96CT7	Coiled-coil domain-containing protein 124	CCDC124	sp|Q96CT7|CC124_HUMAN Coiled-coil domain-containing protein 124 OS=Homo sapiens (Human) OX=9606 GN=CCDC124 PE=1 SV=1	1	4	4	4	8	20.6	25.835	0	4.8764	20.4864	NA	NA	19.3385	NA	NA	NA	NA	NA	NA	16.9015	NA	NA	15.7535	NA	NA	NA	NA	NA	NA	NA	NA	NA	NA	NA	NA	NA	NA	NA	NA	NA	NA	NA	NA	NA	NA	NA
Q9H2D6	TRIO and F-actin-binding protein	TRIOBP	sp|Q9H2D6|TARA_HUMAN TRIO and F-actin-binding protein OS=Homo sapiens (Human) OX=9606 GN=TRIOBP PE=1 SV=3	1	1	1	1	1	0.5	261.37	0.0060562	1.6218	20.4796	NA	NA	NA	NA	NA	NA	NA	NA	NA	13.7115	NA	NA	NA	NA	NA	NA	NA	NA	NA	NA	NA	NA	NA	NA	NA	NA	NA	NA	NA	NA	NA	NA	NA	NA	NA	NA
Q9BVC5	Ashwin	C2orf49	sp|Q9BVC5|ASHWN_HUMAN Ashwin OS=Homo sapiens (Human) OX=9606 GN=C2orf49 PE=1 SV=1	1	1	1	1	2	7.3	25.858	0.0023346	2.1973	20.4644	NA	NA	NA	NA	NA	NA	NA	NA	NA	16.5575	NA	NA	NA	NA	NA	NA	NA	NA	NA	NA	NA	NA	NA	NA	NA	NA	NA	NA	NA	NA	NA	NA	NA	NA	NA	NA
Q9UBZ4	DNA-(apurinic or apyrimidinic site) lyase 2	APEX2	sp|Q9UBZ4|APEX2_HUMAN DNA-(apurinic or apyrimidinic site) lyase 2 OS=Homo sapiens (Human) OX=9606 GN=APEX2 PE=1 SV=1	1	1	1	1	1	4.4	57.4	0.00055021	2.7071	20.4568	NA	NA	NA	NA	NA	20.4568	NA	NA	NA	15.8719	NA	NA	NA	NA	NA	15.8719	NA	NA	NA	NA	NA	NA	NA	NA	NA	NA	NA	NA	NA	NA	NA	NA	NA	NA	NA	NA
Q8N3D4	EH domain-binding protein 1-like protein 1	EHBP1L1	sp|Q8N3D4|EH1L1_HUMAN EH domain-binding protein 1-like protein 1 OS=Homo sapiens (Human) OX=9606 GN=EHBP1L1 PE=1 SV=2	1	1	1	1	6	0.9	161.85	0.0096244	1.4054	20.4519	NA	NA	NA	NA	NA	NA	NA	NA	NA	14.2424	NA	NA	NA	NA	NA	NA	NA	NA	NA	NA	NA	NA	NA	NA	NA	NA	NA	NA	NA	NA	NA	NA	NA	NA	NA	NA
Q96S19	Methyltransferase-like 26	METTL26	sp|Q96S19|MTL26_HUMAN Methyltransferase-like 26 OS=Homo sapiens (Human) OX=9606 GN=METTL26 PE=1 SV=2	1	2	2	2	3	12.3	22.578	0.0046821	1.771	20.4515	NA	20.4515	NA	NA	NA	NA	NA	NA	NA	16.6441	NA	16.6441	NA	NA	NA	NA	NA	NA	NA	NA	NA	NA	NA	NA	NA	NA	NA	NA	NA	NA	NA	NA	NA	NA	NA	NA
Q16585	Beta-sarcoglycan	SGCB	sp|Q16585|SGCB_HUMAN Beta-sarcoglycan OS=Homo sapiens (Human) OX=9606 GN=SGCB PE=1 SV=1	1	1	1	1	1	6.9	34.776	0.0060518	1.6174	20.4201	NA	NA	20.4201	NA	NA	NA	NA	NA	NA	16.3326	NA	NA	16.3326	NA	NA	NA	NA	NA	NA	NA	NA	NA	NA	NA	NA	NA	NA	NA	NA	NA	NA	NA	NA	NA	NA	NA
O95025	Semaphorin-3D	SEMA3D	sp|O95025|SEM3D_HUMAN Semaphorin-3D OS=Homo sapiens (Human) OX=9606 GN=SEMA3D PE=2 SV=2	1	1	1	1	1	3	89.65	0.00054098	2.588	20.4134	NA	NA	NA	NA	NA	20.4134	NA	NA	NA	15.0558	NA	NA	NA	NA	NA	15.0558	NA	NA	NA	NA	NA	NA	NA	NA	NA	NA	NA	NA	NA	NA	NA	NA	NA	NA	NA	NA
Q6PJG2	Mitotic deacetylase-associated SANT domain protein	MIDEAS	sp|Q6PJG2|MDEAS_HUMAN Mitotic deacetylase-associated SANT domain protein OS=Homo sapiens (Human) OX=9606 GN=MIDEAS PE=1 SV=2	1	1	1	1	1	1.1	114.99	0.0062651	1.5945	20.4115	NA	NA	NA	NA	NA	NA	NA	20.4115	NA	14.7968	NA	NA	NA	NA	NA	NA	NA	14.7968	NA	NA	NA	NA	NA	NA	NA	NA	NA	NA	NA	NA	NA	NA	NA	NA	NA	NA
Q14320;Q9Y247	Protein FAM50A;Protein FAM50B	FAM50A;FAM50B	sp|Q14320|FA50A_HUMAN Protein FAM50A OS=Homo sapiens (Human) OX=9606 GN=FAM50A PE=1 SV=2;sp|Q9Y247|FA50B_HUMAN Protein FAM50B OS=Homo sapiens (Human) OX=9606 GN=FAM50B PE=1 SV=1	2	1	1	1	3	3.8	40.241	0.006734	1.5739	20.4105	NA	NA	NA	NA	NA	NA	NA	NA	NA	16.4105	NA	NA	NA	NA	NA	NA	NA	NA	NA	NA	NA	NA	NA	NA	NA	NA	NA	NA	NA	NA	NA	NA	NA	NA	NA	NA
O15266;O60902	Short stature homeobox protein;Short stature homeobox protein 2	SHOX;SHOX2	sp|O15266|SHOX_HUMAN Short stature homeobox protein OS=Homo sapiens (Human) OX=9606 GN=SHOX PE=1 SV=1;sp|O60902|SHOX2_HUMAN Short stature homeobox protein 2 OS=Homo sapiens (Human) OX=9606 GN=SHOX2 PE=2 SV=4	2	1	1	1	1	4.5	32.236	1	-2	20.4044	NA	NA	NA	NA	NA	NA	20.1396	NA	NA	16.4044	NA	NA	NA	NA	NA	NA	16.1395	NA	NA	NA	NA	NA	NA	NA	NA	19.4702	NA	NA	NA	NA	NA	NA	NA	NA	NA	NA
Q15390	Mitochondrial fission regulator 1	MTFR1	sp|Q15390|MTFR1_HUMAN Mitochondrial fission regulator 1 OS=Homo sapiens (Human) OX=9606 GN=MTFR1 PE=1 SV=2	1	2	2	2	4	7.2	37	0.00055157	2.7271	20.4001	NA	NA	19.2238	NA	NA	NA	NA	NA	NA	16.6997	NA	NA	15.5233	NA	NA	NA	NA	NA	NA	NA	NA	18.5101	NA	NA	NA	NA	NA	NA	NA	NA	NA	NA	NA	NA	NA	NA
Q86Y37	CDK2-associated and cullin domain-containing protein 1	CACUL1	sp|Q86Y37|CACL1_HUMAN CDK2-associated and cullin domain-containing protein 1 OS=Homo sapiens (Human) OX=9606 GN=CACUL1 PE=1 SV=1	1	3	3	3	6	10	41.063	0	5.1356	20.38	NA	NA	NA	NA	NA	NA	NA	NA	NA	16.2926	NA	NA	NA	NA	NA	NA	NA	NA	NA	NA	NA	NA	NA	NA	NA	NA	NA	NA	NA	NA	NA	NA	NA	NA	NA	NA
Q9Y3D5	28S ribosomal protein S18c, mitochondrial	MRPS18C	sp|Q9Y3D5|RT18C_HUMAN 28S ribosomal protein S18c, mitochondrial OS=Homo sapiens (Human) OX=9606 GN=MRPS18C PE=1 SV=1	1	1	1	1	4	8.5	15.85	1	-2	20.3535	NA	NA	NA	NA	NA	NA	NA	NA	NA	17.7686	NA	NA	NA	NA	NA	NA	NA	NA	NA	NA	NA	NA	NA	NA	NA	NA	NA	NA	NA	NA	NA	NA	NA	NA	NA	NA
Q5T750	Skin-specific protein 32	XP32	sp|Q5T750|XP32_HUMAN Skin-specific protein 32 OS=Homo sapiens (Human) OX=9606 GN=XP32 PE=1 SV=1	1	2	2	2	2	8.4	26.238	0.00057143	3.09	20.3452	NA	NA	NA	NA	NA	NA	NA	NA	NA	16.8857	NA	NA	NA	NA	NA	NA	NA	NA	NA	NA	NA	NA	NA	NA	NA	NA	NA	NA	NA	NA	NA	NA	NA	NA	NA	NA
Q9NQP4	Prefoldin subunit 4	PFDN4	sp|Q9NQP4|PFD4_HUMAN Prefoldin subunit 4 OS=Homo sapiens (Human) OX=9606 GN=PFDN4 PE=1 SV=1	1	2	2	2	4	20.1	15.314	0	3.9802	20.3447	NA	NA	NA	NA	NA	NA	NA	NA	NA	18.7597	NA	NA	NA	NA	NA	NA	NA	NA	NA	NA	NA	NA	NA	NA	NA	NA	NA	NA	NA	NA	NA	NA	NA	NA	NA	NA
Q8WW01	tRNA-splicing endonuclease subunit Sen15	TSEN15	sp|Q8WW01|SEN15_HUMAN tRNA-splicing endonuclease subunit Sen15 OS=Homo sapiens (Human) OX=9606 GN=TSEN15 PE=1 SV=1	1	1	1	1	1	13.5	18.641	0.0039811	1.8488	20.3228	NA	NA	NA	20.3228	NA	NA	NA	NA	NA	18.0009	NA	NA	NA	18.0009	NA	NA	NA	NA	NA	NA	NA	NA	NA	NA	NA	NA	NA	NA	NA	NA	NA	NA	NA	NA	NA	NA
Q8IZ83	Aldehyde dehydrogenase family 16 member A1	ALDH16A1	sp|Q8IZ83|A16A1_HUMAN Aldehyde dehydrogenase family 16 member A1 OS=Homo sapiens (Human) OX=9606 GN=ALDH16A1 PE=1 SV=2	1	2	2	2	7	2.5	85.126	0.0087678	1.4725	20.2965	NA	19.5339	NA	NA	NA	NA	NA	NA	NA	15.7116	NA	14.949	NA	NA	NA	NA	NA	NA	NA	NA	19.3895	NA	NA	NA	NA	NA	NA	NA	NA	NA	NA	NA	NA	NA	NA	NA
Q9BYE4	Small proline-rich protein 2G	SPRR2G	sp|Q9BYE4|SPR2G_HUMAN Small proline-rich protein 2G OS=Homo sapiens (Human) OX=9606 GN=SPRR2G PE=3 SV=1	1	3	1	1	1	47.9	8.1576	0.0018397	2.3133	20.2949	NA	NA	NA	NA	NA	NA	NA	20.2949	NA	17.973	NA	NA	NA	NA	NA	NA	NA	17.973	NA	NA	NA	NA	NA	NA	NA	NA	NA	NA	NA	NA	NA	NA	NA	NA	NA	NA
Q92995	Ubiquitin carboxyl-terminal hydrolase 13	USP13	sp|Q92995|UBP13_HUMAN Ubiquitin carboxyl-terminal hydrolase 13 OS=Homo sapiens (Human) OX=9606 GN=USP13 PE=1 SV=2	1	1	1	1	1	3.1	97.326	0.003998	1.877	20.2646	NA	NA	20.2646	NA	NA	NA	NA	NA	NA	14.9427	NA	NA	14.9427	NA	NA	NA	NA	NA	NA	NA	NA	NA	NA	NA	NA	NA	NA	NA	NA	NA	NA	NA	NA	NA	NA	NA
P25105	Platelet-activating factor receptor	PTAFR	sp|P25105|PTAFR_HUMAN Platelet-activating factor receptor OS=Homo sapiens (Human) OX=9606 GN=PTAFR PE=1 SV=1	1	1	1	1	1	4.1	39.203	0.00982	1.3825	20.257	NA	NA	NA	20.257	NA	NA	NA	NA	NA	17.4496	NA	NA	NA	17.4496	NA	NA	NA	NA	NA	NA	NA	NA	NA	NA	NA	NA	NA	NA	NA	NA	NA	NA	NA	NA	NA	NA
Q9BV68	E3 ubiquitin-protein ligase RNF126	RNF126	sp|Q9BV68|RN126_HUMAN E3 ubiquitin-protein ligase RNF126 OS=Homo sapiens (Human) OX=9606 GN=RNF126 PE=1 SV=2	1	1	1	1	1	7.7	33.861	0.0048972	1.7143	20.2564	NA	NA	NA	NA	NA	20.2564	NA	NA	NA	17.2564	NA	NA	NA	NA	NA	17.2564	NA	NA	NA	NA	NA	NA	NA	NA	NA	NA	NA	NA	NA	NA	NA	NA	NA	NA	NA	NA
Q13363	C-terminal-binding protein 1	CTBP1	sp|Q13363|CTBP1_HUMAN C-terminal-binding protein 1 OS=Homo sapiens (Human) OX=9606 GN=CTBP1 PE=1 SV=2	1	2	2	2	2	8.9	47.535	0.00055356	2.7623	20.2522	NA	20.2522	NA	NA	NA	NA	NA	NA	NA	15.8599	NA	15.8599	NA	NA	NA	NA	NA	NA	NA	NA	NA	NA	NA	NA	NA	NA	NA	NA	NA	NA	NA	NA	NA	NA	NA	NA
Q9UBI6	Guanine nucleotide-binding protein G(I)/G(S)/G(O) subunit gamma-12	GNG12	sp|Q9UBI6|GBG12_HUMAN Guanine nucleotide-binding protein G(I)/G(S)/G(O) subunit gamma-12 OS=Homo sapiens (Human) OX=9606 GN=GNG12 PE=1 SV=3	1	1	1	1	5	15.3	8.0061	0.00029019	3.2784	20.246	NA	NA	NA	NA	NA	NA	NA	NA	NA	18.246	NA	NA	NA	NA	NA	NA	NA	NA	NA	NA	NA	NA	NA	NA	NA	NA	NA	NA	NA	NA	NA	NA	NA	NA	NA	NA
Q9H204	Mediator of RNA polymerase II transcription subunit 28	MED28	sp|Q9H204|MED28_HUMAN Mediator of RNA polymerase II transcription subunit 28 OS=Homo sapiens (Human) OX=9606 GN=MED28 PE=1 SV=1	1	1	1	1	2	15.2	19.52	0.0098223	1.3857	20.2388	NA	NA	20.2388	NA	NA	NA	NA	NA	NA	17.6538	NA	NA	17.6538	NA	NA	NA	NA	NA	NA	NA	NA	NA	NA	NA	NA	NA	NA	NA	NA	NA	NA	NA	NA	NA	NA	NA
Q8WVV4	Protein POF1B	POF1B	sp|Q8WVV4|POF1B_HUMAN Protein POF1B OS=Homo sapiens (Human) OX=9606 GN=POF1B PE=1 SV=3	1	3	3	3	3	7	68.064	0	4.5254	20.2285	NA	NA	NA	NA	NA	NA	NA	20.2285	NA	15.4736	NA	NA	NA	NA	NA	NA	NA	15.4736	NA	NA	NA	NA	NA	NA	NA	NA	NA	NA	NA	NA	NA	NA	NA	NA	NA	NA
Q8N5J2	Ubiquitin carboxyl-terminal hydrolase MINDY-1	MINDY1	sp|Q8N5J2|MINY1_HUMAN Ubiquitin carboxyl-terminal hydrolase MINDY-1 OS=Homo sapiens (Human) OX=9606 GN=MINDY1 PE=1 SV=2	1	1	1	1	3	2.8	51.777	0.0046925	1.7884	20.2216	NA	NA	20.2216	NA	NA	NA	NA	NA	NA	16.3148	NA	NA	16.3148	NA	NA	NA	NA	NA	NA	NA	NA	NA	NA	NA	NA	NA	NA	NA	NA	NA	NA	NA	NA	NA	NA	NA
Q9Y3T6	R3H and coiled-coil domain-containing protein 1	R3HCC1	sp|Q9Y3T6|R3HC1_HUMAN R3H and coiled-coil domain-containing protein 1 OS=Homo sapiens (Human) OX=9606 GN=R3HCC1 PE=1 SV=3	1	1	1	1	3	3.6	49.091	0.0083155	1.4923	20.2107	NA	NA	18.2	NA	NA	NA	NA	NA	NA	15.8888	NA	NA	13.8781	NA	NA	NA	NA	NA	NA	NA	NA	17.4864	NA	NA	NA	NA	NA	NA	NA	NA	NA	NA	NA	NA	NA	NA
Q9C005	Protein dpy-30 homolog	DPY30	sp|Q9C005|DPY30_HUMAN Protein dpy-30 homolog OS=Homo sapiens (Human) OX=9606 GN=DPY30 PE=1 SV=1	1	1	1	1	1	29.3	11.25	0	4.2902	20.1656	NA	NA	NA	NA	NA	NA	NA	NA	NA	18.1656	NA	NA	NA	NA	NA	NA	NA	NA	NA	NA	NA	NA	NA	NA	NA	NA	NA	NA	NA	NA	NA	NA	NA	NA	NA	NA
Q9Y508	E3 ubiquitin-protein ligase RNF114	RNF114	sp|Q9Y508|RN114_HUMAN E3 ubiquitin-protein ligase RNF114 OS=Homo sapiens (Human) OX=9606 GN=RNF114 PE=1 SV=1	1	2	2	2	5	14.9	25.694	0	6.1523	20.1514	NA	NA	NA	20.1514	NA	NA	NA	NA	NA	16.3441	NA	NA	NA	16.3441	NA	NA	NA	NA	NA	NA	NA	NA	NA	NA	NA	NA	NA	NA	NA	NA	NA	NA	NA	NA	NA	NA
Q96E14	RecQ-mediated genome instability protein 2	RMI2	sp|Q96E14|RMI2_HUMAN RecQ-mediated genome instability protein 2 OS=Homo sapiens (Human) OX=9606 GN=RMI2 PE=1 SV=2	1	1	1	1	1	10.2	15.865	0.0042205	1.8295	20.1459	NA	NA	NA	NA	20.1459	NA	NA	NA	NA	17.146	NA	NA	NA	NA	17.146	NA	NA	NA	NA	NA	NA	NA	NA	NA	NA	NA	NA	NA	NA	NA	NA	NA	NA	NA	NA	NA
P14927	Cytochrome b-c1 complex subunit 7	UQCRB	sp|P14927|QCR7_HUMAN Cytochrome b-c1 complex subunit 7 OS=Homo sapiens (Human) OX=9606 GN=UQCRB PE=1 SV=2	1	1	1	1	1	11.7	13.53	0.00056022	2.879	20.0915	NA	NA	NA	NA	NA	NA	NA	NA	NA	17.5065	NA	NA	NA	NA	NA	NA	NA	NA	NA	NA	NA	NA	NA	NA	NA	NA	NA	NA	NA	NA	NA	NA	NA	NA	NA	NA
Q9NVW2	E3 ubiquitin-protein ligase RLIM	RLIM	sp|Q9NVW2|RNF12_HUMAN E3 ubiquitin-protein ligase RLIM OS=Homo sapiens (Human) OX=9606 GN=RLIM PE=1 SV=3	1	2	2	2	2	5.3	68.548	0	3.5745	20.0761	NA	20.0761	NA	NA	NA	NA	NA	NA	NA	15.2181	NA	15.2181	NA	NA	NA	NA	NA	NA	NA	NA	NA	NA	NA	NA	NA	NA	NA	NA	NA	NA	NA	NA	NA	NA	NA	NA
Q13405	39S ribosomal protein L49, mitochondrial	MRPL49	sp|Q13405|RM49_HUMAN 39S ribosomal protein L49, mitochondrial OS=Homo sapiens (Human) OX=9606 GN=MRPL49 PE=1 SV=1	1	2	2	2	4	16.3	19.198	0	6.8556	20.0706	NA	NA	NA	NA	NA	NA	NA	NA	NA	16.6112	NA	NA	NA	NA	NA	NA	NA	NA	NA	NA	NA	NA	NA	NA	NA	NA	NA	NA	NA	NA	NA	NA	NA	NA	NA	NA
Q96EZ8	Microspherule protein 1	MCRS1	sp|Q96EZ8|MCRS1_HUMAN Microspherule protein 1 OS=Homo sapiens (Human) OX=9606 GN=MCRS1 PE=1 SV=1	1	1	1	1	1	2.8	51.803	0.0030698	2.0726	20.0666	NA	20.0666	NA	NA	NA	NA	NA	NA	NA	15.3117	NA	15.3117	NA	NA	NA	NA	NA	NA	NA	NA	NA	NA	NA	NA	NA	NA	NA	NA	NA	NA	NA	NA	NA	NA	NA	NA
Q14767	Latent-transforming growth factor beta-binding protein 2	LTBP2	sp|Q14767|LTBP2_HUMAN Latent-transforming growth factor beta-binding protein 2 OS=Homo sapiens (Human) OX=9606 GN=LTBP2 PE=1 SV=3	1	4	4	4	5	2.5	195.05	0.0020828	2.2425	20.0614	NA	NA	20.0614	NA	NA	NA	NA	NA	NA	14.0391	NA	NA	14.0391	NA	NA	NA	NA	NA	NA	NA	NA	NA	NA	NA	NA	NA	NA	NA	NA	NA	NA	NA	NA	NA	NA	NA
Q5XKP0	MICOS complex subunit MIC13	MICOS13	sp|Q5XKP0|MIC13_HUMAN MICOS complex subunit MIC13 OS=Homo sapiens (Human) OX=9606 GN=MICOS13 PE=1 SV=1	1	1	1	1	3	18.6	13.087	0.0060798	1.6504	20.0509	NA	NA	NA	NA	NA	NA	NA	NA	NA	18.0509	NA	NA	NA	NA	NA	NA	NA	NA	NA	NA	NA	NA	NA	NA	NA	NA	NA	NA	NA	NA	NA	NA	NA	NA	NA	NA
Q8TE77	Protein phosphatase Slingshot homolog 3	SSH3	sp|Q8TE77|SSH3_HUMAN Protein phosphatase Slingshot homolog 3 OS=Homo sapiens (Human) OX=9606 GN=SSH3 PE=1 SV=2	1	1	1	1	2	2	72.995	0.0092177	1.4493	20.0292	NA	NA	20.0292	NA	NA	NA	NA	NA	NA	15.1223	NA	NA	15.1223	NA	NA	NA	NA	NA	NA	NA	NA	NA	NA	NA	NA	NA	NA	NA	NA	NA	NA	NA	NA	NA	NA	NA
O00124	UBX domain-containing protein 8	UBXN8	sp|O00124|UBXN8_HUMAN UBX domain-containing protein 8 OS=Homo sapiens (Human) OX=9606 GN=UBXN8 PE=1 SV=2	1	1	1	1	3	6.3	30.541	0.0030856	2.1131	19.792	NA	18.7341	NA	NA	NA	NA	NA	NA	NA	15.8851	NA	14.8272	NA	NA	NA	NA	NA	NA	NA	NA	18.5897	NA	NA	NA	NA	NA	NA	NA	NA	NA	NA	NA	NA	NA	NA	NA
Q8N2Y8	Iporin	RUSC2	sp|Q8N2Y8|RUSC2_HUMAN Iporin OS=Homo sapiens (Human) OX=9606 GN=RUSC2 PE=1 SV=3	1	3	3	3	4	2.8	161.22	0.0030832	2.097	19.7739	NA	NA	19.7739	NA	NA	NA	NA	NA	NA	13.941	NA	NA	13.941	NA	NA	NA	NA	NA	NA	NA	NA	NA	NA	NA	NA	NA	NA	NA	NA	NA	NA	NA	NA	NA	NA	NA
Q9Y237	Peptidyl-prolyl cis-trans isomerase NIMA-interacting 4	PIN4	sp|Q9Y237|PIN4_HUMAN Peptidyl-prolyl cis-trans isomerase NIMA-interacting 4 OS=Homo sapiens (Human) OX=9606 GN=PIN4 PE=1 SV=1	1	1	1	1	1	8.4	13.81	0.0060635	1.6273	19.7472	NA	NA	NA	NA	NA	NA	NA	NA	NA	16.7471	NA	NA	NA	NA	NA	NA	NA	NA	NA	NA	NA	NA	NA	NA	NA	NA	NA	NA	NA	NA	NA	NA	NA	NA	NA	NA
O00255	Menin	MEN1	sp|O00255|MEN1_HUMAN Menin OS=Homo sapiens (Human) OX=9606 GN=MEN1 PE=1 SV=4	1	1	1	1	1	2.6	68.023	0.0069628	1.567	19.6739	NA	19.6739	NA	NA	NA	NA	NA	NA	NA	14.7197	NA	14.7197	NA	NA	NA	NA	NA	NA	NA	NA	NA	NA	NA	NA	NA	NA	NA	NA	NA	NA	NA	NA	NA	NA	NA	NA
P01112;P01111	GTPase HRas;GTPase NRas	HRAS;NRAS	sp|P01112|RASH_HUMAN GTPase HRas OS=Homo sapiens (Human) OX=9606 GN=HRAS PE=1 SV=1;sp|P01111|RASN_HUMAN GTPase NRas OS=Homo sapiens (Human) OX=9606 GN=NRAS PE=1 SV=1	2	2	2	2	3	14.3	21.298	0.0087636	1.4695	19.6539	NA	NA	19.6539	NA	NA	NA	NA	NA	NA	16.3319	NA	NA	16.3319	NA	NA	NA	NA	NA	NA	NA	NA	NA	NA	NA	NA	NA	NA	NA	NA	NA	NA	NA	NA	NA	NA	NA
Q96CV9	Optineurin	OPTN	sp|Q96CV9|OPTN_HUMAN Optineurin OS=Homo sapiens (Human) OX=9606 GN=OPTN PE=1 SV=3	1	1	1	1	2	2.6	65.921	0.0062741	1.6031	19.6459	NA	NA	NA	NA	NA	NA	NA	NA	NA	14.6015	NA	NA	NA	NA	NA	NA	NA	NA	NA	NA	NA	NA	NA	NA	NA	NA	NA	NA	NA	NA	NA	NA	NA	NA	NA	NA
Q6ZVD8	PH domain leucine-rich repeat-containing protein phosphatase 2	PHLPP2	sp|Q6ZVD8|PHLP2_HUMAN PH domain leucine-rich repeat-containing protein phosphatase 2 OS=Homo sapiens (Human) OX=9606 GN=PHLPP2 PE=1 SV=3	1	1	1	1	2	1	146.75	0.0046603	1.7311	19.6142	NA	NA	19.6142	NA	NA	NA	NA	NA	NA	13.9995	NA	NA	13.9995	NA	NA	NA	NA	NA	NA	NA	NA	NA	NA	NA	NA	NA	NA	NA	NA	NA	NA	NA	NA	NA	NA	NA
Q13227	G protein pathway suppressor 2	GPS2	sp|Q13227|GPS2_HUMAN G protein pathway suppressor 2 OS=Homo sapiens (Human) OX=9606 GN=GPS2 PE=1 SV=3	1	1	1	1	0	2.8	36.688	1	-2	19.565	NA	19.565	NA	NA	NA	NA	NA	NA	NA	15.8645	NA	15.8645	NA	NA	NA	NA	NA	NA	NA	NA	NA	NA	NA	NA	NA	NA	NA	NA	NA	NA	NA	NA	NA	NA	NA	NA
Q8N165	Serine/threonine-protein kinase PDIK1L	PDIK1L	sp|Q8N165|PDK1L_HUMAN Serine/threonine-protein kinase PDIK1L OS=Homo sapiens (Human) OX=9606 GN=PDIK1L PE=1 SV=1	1	1	1	1	3	5	38.545	0.0069661	1.568	19.5589	NA	19.5589	NA	NA	NA	NA	NA	NA	NA	15.0995	NA	15.0995	NA	NA	NA	NA	NA	NA	NA	NA	NA	NA	NA	NA	NA	NA	NA	NA	NA	NA	NA	NA	NA	NA	NA	NA
P17707	S-adenosylmethionine decarboxylase proenzyme	AMD1	sp|P17707|DCAM_HUMAN S-adenosylmethionine decarboxylase proenzyme OS=Homo sapiens (Human) OX=9606 GN=AMD1 PE=1 SV=2	1	1	1	1	1	3.6	38.339	0.00054304	2.6118	19.5564	NA	NA	19.5564	NA	NA	NA	NA	NA	NA	15.4689	NA	NA	15.4689	NA	NA	NA	NA	NA	NA	NA	NA	NA	NA	NA	NA	NA	NA	NA	NA	NA	NA	NA	NA	NA	NA	NA
Q6QNY1	Biogenesis of lysosome-related organelles complex 1 subunit 2	BLOC1S2	sp|Q6QNY1|BL1S2_HUMAN Biogenesis of lysosome-related organelles complex 1 subunit 2 OS=Homo sapiens (Human) OX=9606 GN=BLOC1S2 PE=1 SV=1	1	2	2	2	2	19.7	15.961	0.00057257	3.1133	19.5529	NA	NA	NA	NA	NA	NA	NA	NA	NA	16.7456	NA	NA	NA	NA	NA	NA	NA	NA	NA	NA	NA	NA	NA	NA	NA	NA	NA	NA	NA	NA	NA	NA	NA	NA	NA	NA
Q6PGP7	Tetratricopeptide repeat protein 37	TTC37	sp|Q6PGP7|TTC37_HUMAN Tetratricopeptide repeat protein 37 OS=Homo sapiens (Human) OX=9606 GN=TTC37 PE=1 SV=1	1	3	3	3	4	2	175.48	0.001059	2.3942	19.5285	NA	NA	NA	NA	19.5285	NA	NA	NA	NA	13.2247	NA	NA	NA	NA	13.2247	NA	NA	NA	NA	NA	NA	NA	NA	NA	NA	NA	NA	NA	NA	NA	NA	NA	NA	NA	NA	NA
Q07912	Activated CDC42 kinase 1	TNK2	sp|Q07912|ACK1_HUMAN Activated CDC42 kinase 1 OS=Homo sapiens (Human) OX=9606 GN=TNK2 PE=1 SV=3	1	1	1	1	1	1.2	114.57	0.0033138	2.0419	19.5138	NA	NA	NA	19.5138	NA	NA	NA	NA	NA	13.8991	NA	NA	NA	13.8991	NA	NA	NA	NA	NA	NA	NA	NA	NA	NA	NA	NA	NA	NA	NA	NA	NA	NA	NA	NA	NA	NA
A6NHL2	Tubulin alpha chain-like 3	TUBAL3	sp|A6NHL2|TBAL3_HUMAN Tubulin alpha chain-like 3 OS=Homo sapiens (Human) OX=9606 GN=TUBAL3 PE=1 SV=2	1	5	1	1	3	10.3	49.908	1	-2	19.4854	NA	NA	NA	NA	NA	19.4854	NA	NA	NA	14.9004	NA	NA	NA	NA	NA	14.9004	NA	NA	NA	NA	NA	NA	NA	NA	NA	NA	NA	NA	NA	NA	NA	NA	NA	NA	NA	NA
Q9H3P2	Negative elongation factor A	NELFA	sp|Q9H3P2|NELFA_HUMAN Negative elongation factor A OS=Homo sapiens (Human) OX=9606 GN=NELFA PE=1 SV=3	1	2	2	2	2	4.5	57.276	0.0040353	1.9517	19.4625	NA	NA	NA	NA	NA	NA	NA	NA	19.4625	15.0031	NA	NA	NA	NA	NA	NA	NA	NA	15.0031	NA	NA	NA	NA	NA	NA	NA	NA	NA	NA	NA	NA	NA	NA	NA	NA	NA
Q92610	Zinc finger protein 592	ZNF592	sp|Q92610|ZN592_HUMAN Zinc finger protein 592 OS=Homo sapiens (Human) OX=9606 GN=ZNF592 PE=1 SV=2	1	2	2	2	4	2.1	137.53	0.0074251	1.5393	19.4013	NA	NA	NA	NA	NA	NA	19.4013	NA	NA	13.3139	NA	NA	NA	NA	NA	NA	13.3139	NA	NA	NA	NA	NA	NA	NA	NA	NA	NA	NA	NA	NA	NA	NA	NA	NA	NA	NA
P41214	Eukaryotic translation initiation factor 2D	EIF2D	sp|P41214|EIF2D_HUMAN Eukaryotic translation initiation factor 2D OS=Homo sapiens (Human) OX=9606 GN=EIF2D PE=1 SV=3	1	1	1	1	1	2.4	64.706	0.0053606	1.6679	19.3787	NA	19.3787	NA	NA	NA	NA	NA	NA	NA	14.3788	NA	14.3788	NA	NA	NA	NA	NA	NA	NA	NA	NA	NA	NA	NA	NA	NA	NA	NA	NA	NA	NA	NA	NA	NA	NA	NA
O43719	HIV Tat-specific factor 1	HTATSF1	sp|O43719|HTSF1_HUMAN HIV Tat-specific factor 1 OS=Homo sapiens (Human) OX=9606 GN=HTATSF1 PE=1 SV=1	1	2	2	2	4	4.4	85.852	0	3.7395	19.3465	NA	NA	NA	NA	NA	NA	NA	NA	19.3465	13.6741	NA	NA	NA	NA	NA	NA	NA	NA	13.6741	NA	NA	NA	NA	NA	NA	NA	NA	NA	NA	NA	NA	NA	NA	NA	NA	NA
Q96IY1	Kinetochore-associated protein NSL1 homolog	NSL1	sp|Q96IY1|NSL1_HUMAN Kinetochore-associated protein NSL1 homolog OS=Homo sapiens (Human) OX=9606 GN=NSL1 PE=1 SV=3	1	2	2	2	2	9.3	32.162	0	4.4449	19.3053	NA	NA	NA	NA	NA	NA	19.3053	NA	NA	15.4979	NA	NA	NA	NA	NA	NA	15.4979	NA	NA	NA	NA	NA	NA	NA	NA	NA	NA	NA	NA	NA	NA	NA	NA	NA	NA	NA
Q8NG27	E3 ubiquitin-protein ligase Praja-1	PJA1	sp|Q8NG27|PJA1_HUMAN E3 ubiquitin-protein ligase Praja-1 OS=Homo sapiens (Human) OX=9606 GN=PJA1 PE=1 SV=2	1	1	1	1	2	2.2	71.002	0.0074341	1.5464	19.2881	NA	19.2881	NA	NA	NA	NA	NA	NA	NA	14.5332	NA	14.5332	NA	NA	NA	NA	NA	NA	NA	NA	NA	NA	NA	NA	NA	NA	NA	NA	NA	NA	NA	NA	NA	NA	NA	NA
P24001	Interleukin-32	IL32	sp|P24001|IL32_HUMAN Interleukin-32 OS=Homo sapiens (Human) OX=9606 GN=IL32 PE=1 SV=3	1	1	1	1	4	6.4	26.676	0.0069645	1.5676	19.2695	NA	NA	NA	19.2695	NA	NA	NA	NA	NA	15.6845	NA	NA	NA	15.6845	NA	NA	NA	NA	NA	NA	NA	NA	NA	NA	NA	NA	NA	NA	NA	NA	NA	NA	NA	NA	NA	NA
Q9NZD8	Maspardin	SPG21	sp|Q9NZD8|SPG21_HUMAN Maspardin OS=Homo sapiens (Human) OX=9606 GN=SPG21 PE=1 SV=1	1	2	2	2	2	10.1	34.96	0.0035515	2.0077	19.1783	NA	NA	NA	NA	NA	19.1783	NA	NA	NA	15.0908	NA	NA	NA	NA	NA	15.0908	NA	NA	NA	NA	NA	NA	NA	NA	NA	NA	NA	NA	NA	NA	NA	NA	NA	NA	NA	NA
P53675	Clathrin heavy chain 2	CLTCL1	sp|P53675|CLH2_HUMAN Clathrin heavy chain 2 OS=Homo sapiens (Human) OX=9606 GN=CLTCL1 PE=1 SV=2	1	13	1	1	1	8.4	187.03	1	-2	19.1529	NA	NA	NA	19.1529	NA	NA	NA	NA	NA	12.583	NA	NA	NA	12.583	NA	NA	NA	NA	NA	NA	NA	NA	NA	NA	NA	NA	NA	NA	NA	NA	NA	NA	NA	NA	NA	NA
Q9P0U4	CXXC-type zinc finger protein 1	CXXC1	sp|Q9P0U4|CXXC1_HUMAN CXXC-type zinc finger protein 1 OS=Homo sapiens (Human) OX=9606 GN=CXXC1 PE=1 SV=2	1	3	3	3	6	5.8	75.711	0	3.5575	19.1476	NA	NA	NA	NA	NA	NA	NA	19.1476	NA	14.3928	NA	NA	NA	NA	NA	NA	NA	14.3928	NA	NA	NA	NA	NA	NA	NA	NA	NA	NA	NA	NA	NA	NA	NA	NA	NA	NA
Q6P4F7;A0A499FJF3;Q3KRB8	Rho GTPase-activating protein 11A;Rho-GAP domain-containing protein;	ARHGAP11A;ENSG00000282168;	sp|Q6P4F7|RHGBA_HUMAN Rho GTPase-activating protein 11A OS=Homo sapiens (Human) OX=9606 GN=ARHGAP11A PE=1 SV=2;tr|A0A499FJF3|A0A499FJF3_HUMAN Rho-GAP domain-containing protein OS=Homo sapiens (Human) OX=9606 GN=ENSG00000282168 PE=1 SV=1;sp|Q3KRB8|RHGBB_HUM	3	1	1	1	1	1.7	113.86	0.0053685	1.6785	19.0551	NA	19.0551	NA	NA	NA	NA	NA	NA	NA	13.4404	NA	13.4404	NA	NA	NA	NA	NA	NA	NA	NA	NA	NA	NA	NA	NA	NA	NA	NA	NA	NA	NA	NA	NA	NA	NA	NA
Q2VPB7	AP-5 complex subunit beta-1	AP5B1	sp|Q2VPB7|AP5B1_HUMAN AP-5 complex subunit beta-1 OS=Homo sapiens (Human) OX=9606 GN=AP5B1 PE=1 SV=4	1	3	3	3	3	6.5	93.948	0.00054765	2.6814	19.0489	NA	NA	NA	19.0489	NA	NA	NA	NA	NA	13.8789	NA	NA	NA	13.8789	NA	NA	NA	NA	NA	NA	NA	NA	NA	NA	NA	NA	NA	NA	NA	NA	NA	NA	NA	NA	NA	NA
Q9BRP8	Partner of Y14 and mago	PYM1	sp|Q9BRP8|PYM1_HUMAN Partner of Y14 and mago OS=Homo sapiens (Human) OX=9606 GN=PYM1 PE=1 SV=1	1	1	1	1	2	8.8	22.655	0.0076445	1.5208	19.0226	NA	NA	NA	NA	NA	NA	NA	NA	NA	15.5631	NA	NA	NA	NA	NA	NA	NA	NA	NA	NA	NA	NA	NA	NA	NA	NA	NA	NA	NA	NA	NA	NA	NA	NA	NA	NA
Q9NZN5	Rho guanine nucleotide exchange factor 12	ARHGEF12	sp|Q9NZN5|ARHGC_HUMAN Rho guanine nucleotide exchange factor 12 OS=Homo sapiens (Human) OX=9606 GN=ARHGEF12 PE=1 SV=1	1	2	2	2	2	1.6	173.23	0.0060489	1.617	19.0169	NA	NA	NA	NA	NA	NA	NA	NA	NA	12.7501	NA	NA	NA	NA	NA	NA	NA	NA	NA	NA	NA	NA	NA	NA	NA	NA	NA	NA	NA	NA	NA	NA	NA	NA	NA	NA
Q7RTV5	Peroxiredoxin-like 2C	PRXL2C	sp|Q7RTV5|PXL2C_HUMAN Peroxiredoxin-like 2C OS=Homo sapiens (Human) OX=9606 GN=PRXL2C PE=2 SV=1	1	1	1	1	4	6.6	24.856	0.0033197	2.054	18.8759	NA	NA	NA	NA	NA	NA	NA	NA	18.8759	15.5539	NA	NA	NA	NA	NA	NA	NA	NA	15.5539	NA	NA	NA	NA	NA	NA	NA	NA	NA	NA	NA	NA	NA	NA	NA	NA	NA
Q9UBP6	tRNA (guanine-N(7)-)-methyltransferase	METTL1	sp|Q9UBP6|TRMB_HUMAN tRNA (guanine-N(7)-)-methyltransferase OS=Homo sapiens (Human) OX=9606 GN=METTL1 PE=1 SV=1	1	1	1	1	4	4.3	31.471	0.0094384	1.4343	18.842	NA	NA	NA	NA	NA	18.842	NA	NA	NA	15.257	NA	NA	NA	NA	NA	15.257	NA	NA	NA	NA	NA	NA	NA	NA	NA	NA	NA	NA	NA	NA	NA	NA	NA	NA	NA	NA
Q15293	Reticulocalbin-1	RCN1	sp|Q15293|RCN1_HUMAN Reticulocalbin-1 OS=Homo sapiens (Human) OX=9606 GN=RCN1 PE=1 SV=1	1	1	1	1	2	3.9	38.89	0.0028424	2.1617	18.781	NA	NA	NA	NA	NA	NA	NA	NA	NA	14.8741	NA	NA	NA	NA	NA	NA	NA	NA	NA	NA	NA	NA	NA	NA	NA	NA	NA	NA	NA	NA	NA	NA	NA	NA	NA	NA
Q96DB5	Regulator of microtubule dynamics protein 1	RMDN1	sp|Q96DB5|RMD1_HUMAN Regulator of microtubule dynamics protein 1 OS=Homo sapiens (Human) OX=9606 GN=RMDN1 PE=1 SV=1	1	4	4	4	7	14.6	35.808	0.0035551	2.0144	18.6281	NA	NA	18.6281	NA	NA	NA	NA	NA	NA	14.1687	NA	NA	14.1687	NA	NA	NA	NA	NA	NA	NA	NA	NA	NA	NA	NA	NA	NA	NA	NA	NA	NA	NA	NA	NA	NA	NA
Q8TCY9	Up-regulator of cell proliferation	URGCP	sp|Q8TCY9|URGCP_HUMAN Up-regulator of cell proliferation OS=Homo sapiens (Human) OX=9606 GN=URGCP PE=1 SV=2	1	3	3	3	5	3.8	104.99	0.0080991	1.5076	17.8642	NA	17.8642	NA	NA	NA	NA	NA	NA	NA	12.2792	NA	12.2792	NA	NA	NA	NA	NA	NA	NA	NA	NA	NA	NA	NA	NA	NA	NA	NA	NA	NA	NA	NA	NA	NA	NA	NA
P08590;P05976	Myosin light chain 3;Myosin light chain 1/3, skeletal muscle isoform	MYL3;MYL1	sp|P08590|MYL3_HUMAN Myosin light chain 3 OS=Homo sapiens (Human) OX=9606 GN=MYL3 PE=1 SV=3;sp|P05976|MYL1_HUMAN Myosin light chain 1/3, skeletal muscle isoform OS=Homo sapiens (Human) OX=9606 GN=MYL1 PE=1 SV=3	2	1	1	1	83	6.2	21.932	0	12.917	33.7768	28.2905	28.5618	28.7544	29.3275	26.1188	27.6516	30.523	31.0499	30.4399	30.0764	24.5901	24.8613	25.054	25.6271	22.4184	23.9512	26.8225	27.3494	26.7394	26.7892	27.508	27.6843	27.7792	25.5059	27.4316	29.5542	29.8415	29.6792	NA	NA	NA	NA	NA	NA	NA	NA
P42677	40S ribosomal protein S27	RPS27	sp|P42677|RS27_HUMAN 40S ribosomal protein S27 OS=Homo sapiens (Human) OX=9606 GN=RPS27 PE=1 SV=3	1	5	1	1	61	41.7	9.461	0	7.6709	30.5675	26.9472	26.8295	25.4295	25.4436	26.6998	25.2167	24.3086	25.3337	24.6508	28.5674	24.9471	24.8295	23.4296	23.4437	24.6998	23.2168	22.3086	23.3337	22.6508	24.8286	25.3821	25.3081	24.1112	25.3526	24.9667	24.4632	25.1909	24.8941	NA	NA	NA	NA	NA	NA	NA	NA
P10412	Histone H1.4	H1-4	sp|P10412|H14_HUMAN Histone H1.4 OS=Homo sapiens (Human) OX=9606 GN=H1-4 PE=1 SV=2	1	10	1	1	50	26.9	21.865	0	14.197	32.8928	26.8187	27.9276	26.1203	26.9926	26.6312	27.8398	25.5558	26.1374	25.935	29.7229	23.6488	24.7577	22.9503	23.8227	23.4613	24.6699	22.3859	22.9675	22.765	27.8561	27.8572	27.6438	27.2632	27.9189	27.6634	27.5086	27.5513	27.8392	NA	NA	NA	NA	NA	NA	NA	NA
Q03169	Tumor necrosis factor alpha-induced protein 2	TNFAIP2	sp|Q03169|TNAP2_HUMAN Tumor necrosis factor alpha-induced protein 2 OS=Homo sapiens (Human) OX=9606 GN=TNFAIP2 PE=2 SV=2	1	1	1	1	54	2.4	72.66	0.0040343	1.9468	30.3817	26.3568	25.841	25.7623	25.6521	25.9315	25.6103	22.4559	25.1492	26.0335	25.1338	21.1089	20.593	20.5144	20.4042	20.6836	20.3624	17.2079	19.9013	20.7856	25.392	25.6291	25.6035	24.9917	25.9293	25.3228	25.2629	24.7275	26.0314	NA	NA	NA	NA	NA	NA	NA	NA
Q3ZCM7	Tubulin beta-8 chain	TUBB8	sp|Q3ZCM7|TBB8_HUMAN Tubulin beta-8 chain OS=Homo sapiens (Human) OX=9606 GN=TUBB8 PE=1 SV=2	1	8	1	1	38	22.3	49.775	0	155.52	29.5974	26.1133	24.8093	25.2161	26.2168	21.3076	25.9147	24.6559	26.0328	25.6483	25.2754	21.7914	20.4874	20.8942	21.8949	16.9857	21.5928	20.334	21.7108	21.3263	25.3819	24.4519	25.1241	25.4059	21.3723	25.6941	24.8399	25.6779	25.921	NA	NA	NA	NA	NA	NA	NA	NA
P06703	Protein S100-A6	S100A6	sp|P06703|S10A6_HUMAN Protein S100-A6 OS=Homo sapiens (Human) OX=9606 GN=S100A6 PE=1 SV=1	1	1	1	1	61	10	10.18	0.00080021	2.4571	29.7796	25.8972	23.8335	23.4779	25.6883	23.8309	25.4004	25.4011	25.362	25.213	27.4577	23.5753	21.5116	21.156	23.3664	21.509	23.0785	23.0791	23.04	22.8911	24.3303	24.0592	23.7993	23.9124	23.1034	23.8738	24.1253	24.2453	24.1839	NA	NA	NA	NA	NA	NA	NA	NA
Q149M9	NACHT domain- and WD repeat-containing protein 1	NWD1	sp|Q149M9|NWD1_HUMAN NACHT domain- and WD repeat-containing protein 1 OS=Homo sapiens (Human) OX=9606 GN=NWD1 PE=1 SV=3	1	2	2	2	2	1.6	174.55	1	-2	27.0665	25.2776	NA	NA	NA	NA	25.1704	NA	NA	NA	20.6403	18.8514	NA	NA	NA	NA	18.7442	NA	NA	NA	24.3784	NA	NA	NA	NA	25.2575	NA	NA	NA	NA	NA	NA	NA	NA	NA	NA	NA
Q58FF8	Putative heat shock protein HSP 90-beta 2	HSP90AB2P	sp|Q58FF8|H90B2_HUMAN Putative heat shock protein HSP 90-beta 2 OS=Homo sapiens (Human) OX=9606 GN=HSP90AB2P PE=1 SV=2	1	9	1	1	95	22	44.348	0	41.991	28.5637	25.0838	24.1989	24.0493	24.8046	23.8016	24.1681	22.7944	23.8994	24.0719	24.2418	20.7618	19.877	19.7274	20.4827	19.4797	19.8462	18.4725	19.5775	19.7499	23.6105	23.1472	23.3119	23.5045	22.8915	23.1326	22.9624	23.0179	23.4446	NA	NA	NA	NA	NA	NA	NA	NA
Q5TC04	Putative uncharacterized protein ATP1A1-AS1	ATP1A1-AS1	sp|Q5TC04|ATAS1_HUMAN Putative uncharacterized protein ATP1A1-AS1 OS=Homo sapiens (Human) OX=9606 GN=ATP1A1-AS1 PE=5 SV=1	1	1	1	1	10	17.9	10.239	0.0040171	1.918	27.6446	24.7445	NA	24.504	NA	23.3393	24.9426	NA	NA	24.4955	26.0597	23.1596	NA	22.9191	NA	21.7544	23.3577	NA	NA	22.9105	23.4129	NA	23.7903	NA	22.7264	24.0719	NA	NA	24.0527	NA	NA	NA	NA	NA	NA	NA	NA
Q58FF6	Putative heat shock protein HSP 90-beta 4	HSP90AB4P	sp|Q58FF6|H90B4_HUMAN Putative heat shock protein HSP 90-beta 4 OS=Homo sapiens (Human) OX=9606 GN=HSP90AB4P PE=5 SV=1	1	6	1	1	27	8.9	58.264	0	7.6499	28.395	24.6239	23.9231	23.974	23.9135	23.6872	23.7711	23.8894	24.4978	23.719	23.7511	19.9801	19.2792	19.3301	19.2696	19.0433	19.1272	19.2456	19.854	19.0752	23.8931	23.7787	23.8825	23.3204	23.7524	23.551	24.074	24.1436	23.9923	NA	NA	NA	NA	NA	NA	NA	NA
A0A1B0GUL7	Protein kinase domain-containing protein	ENSG00000230626	tr|A0A1B0GUL7|A0A1B0GUL7_HUMAN Protein kinase domain-containing protein OS=Homo sapiens (Human) OX=9606 GN=ENSG00000230626 PE=1 SV=1	1	6	1	1	15	15.1	45.208	0	18.786	27.2608	24.2694	23.6787	NA	NA	23.7587	23.5894	NA	NA	NA	22.8013	19.8099	19.2193	NA	NA	19.2993	19.13	NA	NA	NA	22.9377	22.9092	NA	NA	23.1457	22.7187	NA	NA	NA	NA	NA	NA	NA	NA	NA	NA	NA
Q008S8	Epithelial cell-transforming sequence 2 oncogene-like	ECT2L	sp|Q008S8|ECT2L_HUMAN Epithelial cell-transforming sequence 2 oncogene-like OS=Homo sapiens (Human) OX=9606 GN=ECT2L PE=2 SV=2	1	1	1	1	27	1	104.88	0.0081068	1.5119	28.5541	24.1423	23.6656	NA	24.075	23.9702	23.8479	24.0554	24.1174	23.5191	22.8537	18.4419	17.9652	NA	18.3746	18.2697	18.1474	18.3549	18.417	17.8185	22.8106	22.8961	NA	22.876	23.3572	22.9772	23.2765	23.1153	23.0762	NA	NA	NA	NA	NA	NA	NA	NA
P17693	HLA class I histocompatibility antigen, alpha chain G	HLA-G	sp|P17693|HLAG_HUMAN HLA class I histocompatibility antigen, alpha chain G OS=Homo sapiens (Human) OX=9606 GN=HLA-G PE=1 SV=1	1	2	1	1	29	6.8	38.224	0.00055741	2.8389	26.7655	23.6562	23.1955	22.8947	23.4091	22.5754	23.1431	22.9403	22.8904	22.4372	22.4435	19.3343	18.8736	18.5728	19.0871	18.2535	18.8211	18.6184	18.5684	18.1152	22.0978	22.1433	22.1811	21.9769	21.9625	22.0338	22.1614	21.8883	21.9943	NA	NA	NA	NA	NA	NA	NA	NA
Q15027	Arf-GAP with coiled-coil, ANK repeat and PH domain-containing protein 1	ACAP1	sp|Q15027|ACAP1_HUMAN Arf-GAP with coiled-coil, ANK repeat and PH domain-containing protein 1 OS=Homo sapiens (Human) OX=9606 GN=ACAP1 PE=1 SV=1	1	1	1	1	37	2.2	81.535	0.002586	2.1715	29.4526	23.6315	24.2371	23.6254	24.9318	24.1239	23.4033	26.0319	27.3955	25.3276	24.1672	18.3461	18.9517	18.34	19.6464	18.8385	18.1179	20.7465	22.1101	20.0422	22.2784	22.6205	22.8904	22.9174	22.7231	22.5111	25.2315	25.5429	24.8634	NA	NA	NA	NA	NA	NA	NA	NA
Q9UNL2	Translocon-associated protein subunit gamma	SSR3	sp|Q9UNL2|SSRG_HUMAN Translocon-associated protein subunit gamma OS=Homo sapiens (Human) OX=9606 GN=SSR3 PE=1 SV=1	1	1	1	1	28	7.6	21.08	0	8.0943	27.1078	23.5854	23.0103	23.2353	23.478	22.9439	23.2034	21.9597	23.2514	22.8363	24.7858	21.2634	20.6884	20.9134	21.1562	20.622	20.8815	19.6378	20.9295	20.5144	22.8546	22.8659	23.1439	22.885	23.0091	22.9833	22.1443	22.8971	23.1096	NA	NA	NA	NA	NA	NA	NA	NA
Q8IYT4	Katanin p60 ATPase-containing subunit A-like 2	KATNAL2	sp|Q8IYT4|KATL2_HUMAN Katanin p60 ATPase-containing subunit A-like 2 OS=Homo sapiens (Human) OX=9606 GN=KATNAL2 PE=1 SV=3	1	1	1	1	18	2.2	61.252	0.00080214	2.4861	26.5232	23.4375	23.6206	23.1795	23.4294	22.7748	23.171	22.3472	22.6376	22.1022	21.6652	18.5795	18.7627	18.3216	18.5714	17.9168	18.313	17.4892	17.7796	17.2441	22.7099	23.4795	23.0913	22.8396	22.8432	22.9541	22.535	22.2865	22.3787	NA	NA	NA	NA	NA	NA	NA	NA
Q15651	High mobility group nucleosome-binding domain-containing protein 3	HMGN3	sp|Q15651|HMGN3_HUMAN High mobility group nucleosome-binding domain-containing protein 3 OS=Homo sapiens (Human) OX=9606 GN=HMGN3 PE=1 SV=2	1	2	1	1	16	15.2	10.666	0.0092308	1.4591	27.1392	23.4357	NA	23.017	23.469	22.928	23.1586	22.8432	23.1731	22.4463	25.5543	21.8507	NA	21.4321	21.884	21.343	21.5737	21.2583	21.5882	20.8614	22.7048	NA	22.9256	22.8759	22.9931	22.9385	23.0278	22.8188	22.7196	NA	NA	NA	NA	NA	NA	NA	NA
P55854;Q6EEV6	Small ubiquitin-related modifier 3;Small ubiquitin-related modifier 4	SUMO3;SUMO4	sp|P55854|SUMO3_HUMAN Small ubiquitin-related modifier 3 OS=Homo sapiens (Human) OX=9606 GN=SUMO3 PE=1 SV=2;sp|Q6EEV6|SUMO4_HUMAN Small ubiquitin-related modifier 4 OS=Homo sapiens (Human) OX=9606 GN=SUMO4 PE=1 SV=2	2	2	1	1	12	20.4	11.637	0.003994	1.8732	25.4301	23.144	22.6873	22.4995	22.1396	NA	22.5257	22.3955	21.9231	NA	24.4301	22.144	21.6874	21.4995	21.1396	NA	21.5257	21.3955	20.9231	NA	21.8123	21.9178	21.7858	20.9406	NA	21.655	21.6165	20.9209	NA	NA	NA	NA	NA	NA	NA	NA	NA
P84101	Small EDRK-rich factor 2	SERF2	sp|P84101|SERF2_HUMAN Small EDRK-rich factor 2 OS=Homo sapiens (Human) OX=9606 GN=SERF2 PE=1 SV=1	1	1	1	1	23	18.6	6.8998	0.002091	2.2781	27.0036	22.9096	23.1365	22.1764	22.6841	22.6159	22.7322	22.4576	22.9571	NA	26.0036	21.9096	22.1365	21.1763	21.6841	21.6159	21.7322	21.4576	21.9572	NA	21.578	22.367	21.4627	21.485	22.003	21.8615	21.6787	21.955	NA	NA	NA	NA	NA	NA	NA	NA	NA
O14841	5-oxoprolinase	OPLAH	sp|O14841|OPLA_HUMAN 5-oxoprolinase OS=Homo sapiens (Human) OX=9606 GN=OPLAH PE=1 SV=3	1	10	10	10	19	12.3	137.46	0	18.902	23.6	22.857	NA	21.0781	19.7515	NA	20.0718	NA	NA	NA	17.8721	17.1291	NA	15.3502	14.0236	NA	14.3439	NA	NA	NA	20.6522	NA	NA	NA	NA	NA	NA	NA	NA	NA	NA	NA	NA	NA	NA	NA	NA
Q92526	T-complex protein 1 subunit zeta-2	CCT6B	sp|Q92526|TCPW_HUMAN T-complex protein 1 subunit zeta-2 OS=Homo sapiens (Human) OX=9606 GN=CCT6B PE=1 SV=5	1	4	1	1	22	8.1	57.821	0.0030848	2.1094	27.4615	22.7746	22.3993	24.7418	NA	24.0928	23.8757	NA	NA	23.6241	22.7067	18.0198	17.6444	19.9869	NA	19.3379	19.1208	NA	NA	18.8692	21.443	21.6298	24.1174	NA	24.1579	23.6556	NA	NA	23.8974	NA	NA	NA	NA	NA	NA	NA	NA
P0DJD0;P0DJD1	RANBP2-like and GRIP domain-containing protein 1;RANBP2-like and GRIP domain-containing protein 2	RGPD1;RGPD2	sp|P0DJD0|RGPD1_HUMAN RANBP2-like and GRIP domain-containing protein 1 OS=Homo sapiens (Human) OX=9606 GN=RGPD1 PE=2 SV=1;sp|P0DJD1|RGPD2_HUMAN RANBP2-like and GRIP domain-containing protein 2 OS=Homo sapiens (Human) OX=9606 GN=RGPD2 PE=2 SV=1	2	33	2	2	9	21.5	196.66	1	-2	24.9105	22.7298	NA	NA	NA	21.015	NA	NA	NA	NA	18.4347	16.2541	NA	NA	NA	14.5393	NA	NA	NA	NA	20.4364	NA	NA	NA	20.4743	NA	NA	NA	NA	NA	NA	NA	NA	NA	NA	NA	NA
Q9NSC5	Homer protein homolog 3	HOMER3	sp|Q9NSC5|HOME3_HUMAN Homer protein homolog 3 OS=Homo sapiens (Human) OX=9606 GN=HOMER3 PE=1 SV=2	1	5	5	5	10	19.9	39.836	0	7.6829	23.7396	22.7035	20.8669	20.2287	18.8316	20.6734	NA	NA	NA	NA	19.4177	18.3816	16.5449	15.9067	14.5097	16.3515	NA	NA	NA	NA	NA	20.0973	NA	NA	20.0604	NA	NA	NA	NA	NA	NA	NA	NA	NA	NA	NA	NA
Q6UWP2	Dehydrogenase/reductase SDR family member 11	DHRS11	sp|Q6UWP2|DHR11_HUMAN Dehydrogenase/reductase SDR family member 11 OS=Homo sapiens (Human) OX=9606 GN=DHRS11 PE=1 SV=1	1	1	1	1	12	5	28.308	0.0046844	1.7717	26.4919	22.6905	NA	NA	NA	NA	22.4633	NA	22.8087	22.4815	22.4919	18.6905	NA	NA	NA	NA	18.4633	NA	18.8087	18.4815	21.9499	NA	NA	NA	NA	22.2334	NA	22.4447	22.745	NA	NA	NA	NA	NA	NA	NA	NA
P52657	Transcription initiation factor IIA subunit 2	GTF2A2	sp|P52657|T2AG_HUMAN Transcription initiation factor IIA subunit 2 OS=Homo sapiens (Human) OX=9606 GN=GTF2A2 PE=1 SV=1	1	1	1	1	6	8.3	12.457	0.0076318	1.5125	22.8965	22.4103	21.0911	NA	NA	NA	NA	NA	NA	NA	20.0891	19.603	18.2837	NA	NA	NA	NA	NA	NA	NA	21.0786	20.3216	NA	NA	NA	NA	NA	NA	NA	NA	NA	NA	NA	NA	NA	NA	NA
P08134;P62745	Rho-related GTP-binding protein RhoC	RHOC	sp|P08134|RHOC_HUMAN Rho-related GTP-binding protein RhoC OS=Homo sapiens (Human) OX=9606 GN=RHOC PE=1 SV=1	2	5	1	1	27	29	22.006	0.00054915	2.6922	26.7391	22.3712	21.9626	22.0898	22.6031	22.1077	21.9783	22.206	22.2316	21.4246	23.739	19.3712	18.9627	19.0898	19.6031	19.1077	18.9783	19.206	19.2316	18.4246	21.6403	21.8182	21.9984	22.01	22.1729	21.7581	22.3906	21.8773	21.6979	NA	NA	NA	NA	NA	NA	NA	NA
Q9NXF7	DDB1- and CUL4-associated factor 16	DCAF16	sp|Q9NXF7|DCA16_HUMAN DDB1- and CUL4-associated factor 16 OS=Homo sapiens (Human) OX=9606 GN=DCAF16 PE=1 SV=1	1	3	3	3	4	18.1	24.193	0	3.5001	22.3493	22.3493	NA	NA	NA	NA	NA	NA	NA	NA	19.1794	19.1794	NA	NA	NA	NA	NA	NA	NA	NA	NA	NA	NA	NA	NA	NA	NA	NA	NA	NA	NA	NA	NA	NA	NA	NA	NA
Q99627	COP9 signalosome complex subunit 8	COPS8	sp|Q99627|CSN8_HUMAN COP9 signalosome complex subunit 8 OS=Homo sapiens (Human) OX=9606 GN=COPS8 PE=1 SV=1	1	4	4	4	7	30.1	23.225	0	3.759	22.9836	22.3169	NA	NA	20.5141	NA	NA	NA	NA	19.1004	19.9836	19.3169	NA	NA	17.5141	NA	NA	NA	NA	16.1004	20.1733	NA	NA	19.6347	NA	NA	NA	NA	20.0156	NA	NA	NA	NA	NA	NA	NA	NA
Q0VGL1	Ragulator complex protein LAMTOR4	LAMTOR4	sp|Q0VGL1|LTOR4_HUMAN Ragulator complex protein LAMTOR4 OS=Homo sapiens (Human) OX=9606 GN=LAMTOR4 PE=1 SV=1	1	1	1	1	23	10.1	10.741	0	4.6028	25.2646	22.2877	21.7455	21.5057	NA	21.326	21.4097	NA	21.4654	20.4343	23.6796	20.7027	20.1605	19.9207	NA	19.741	19.8247	NA	19.8805	18.8494	21.5568	21.601	21.4143	NA	21.3912	21.1896	NA	21.1111	20.7076	NA	NA	NA	NA	NA	NA	NA	NA
P05386	60S acidic ribosomal protein P1	RPLP1	sp|P05386|RLA1_HUMAN 60S acidic ribosomal protein P1 OS=Homo sapiens (Human) OX=9606 GN=RPLP1 PE=1 SV=1	1	2	1	1	14	28.9	11.514	0	3.9457	25.2194	22.2633	21.0414	NA	NA	NA	21.8839	NA	21.9284	20.8198	23.6344	20.6783	19.4564	NA	NA	NA	20.2989	NA	20.3434	19.2348	21.5048	20.8979	NA	NA	NA	21.6647	NA	21.5751	21.094	NA	NA	NA	NA	NA	NA	NA	NA
P49773	Histidine triad nucleotide-binding protein 1	HINT1	sp|P49773|HINT1_HUMAN Histidine triad nucleotide-binding protein 1 OS=Homo sapiens (Human) OX=9606 GN=HINT1 PE=1 SV=2	1	1	1	1	20	11.1	13.802	0.004	1.8814	25.8206	22.2544	22.2258	NA	22.0452	NA	NA	NA	21.971	NA	22.8206	19.2544	19.2258	NA	19.0452	NA	NA	NA	18.971	NA	20.9227	21.4563	NA	20.8461	NA	NA	NA	20.969	NA	NA	NA	NA	NA	NA	NA	NA	NA
Q9UNX3	60S ribosomal protein L26-like 1	RPL26L1	sp|Q9UNX3|RL26L_HUMAN 60S ribosomal protein L26-like 1 OS=Homo sapiens (Human) OX=9606 GN=RPL26L1 PE=1 SV=1	1	6	1	1	12	37.9	17.256	1	-2	24.9382	22.2201	NA	NA	NA	NA	NA	NA	NA	NA	22.3532	19.6351	NA	NA	NA	NA	NA	NA	NA	NA	21.4892	NA	NA	NA	NA	NA	NA	NA	NA	NA	NA	NA	NA	NA	NA	NA	NA
Q99728	BRCA1-associated RING domain protein 1	BARD1	sp|Q99728|BARD1_HUMAN BRCA1-associated RING domain protein 1 OS=Homo sapiens (Human) OX=9606 GN=BARD1 PE=1 SV=2	1	3	3	3	10	5.8	86.647	0	9.8138	22.792	22.2029	NA	NA	NA	NA	21.2153	NA	NA	NA	17.4344	16.8454	NA	NA	NA	NA	15.8577	NA	NA	NA	20.8712	NA	NA	NA	NA	20.3445	NA	NA	NA	NA	NA	NA	NA	NA	NA	NA	NA
P57721	Poly(rC)-binding protein 3	PCBP3	sp|P57721|PCBP3_HUMAN Poly(rC)-binding protein 3 OS=Homo sapiens (Human) OX=9606 GN=PCBP3 PE=2 SV=2	1	4	1	1	21	15.4	39.465	0.00055081	2.7151	25.7033	22.183	21.7543	21.9587	22.5247	21.3337	22.0088	21.3554	NA	NA	21.6159	18.0955	17.6668	17.8712	18.4373	17.2462	17.9214	17.2679	NA	NA	20.8519	20.9853	21.2456	21.3262	20.7213	21.1386	20.577	NA	NA	NA	NA	NA	NA	NA	NA	NA	NA
P61077;P62837	Ubiquitin-conjugating enzyme E2 D3;Ubiquitin-conjugating enzyme E2 D2	UBE2D3;UBE2D2	sp|P61077|UB2D3_HUMAN Ubiquitin-conjugating enzyme E2 D3 OS=Homo sapiens (Human) OX=9606 GN=UBE2D3 PE=1 SV=1;sp|P62837|UB2D2_HUMAN Ubiquitin-conjugating enzyme E2 D2 OS=Homo sapiens (Human) OX=9606 GN=UBE2D2 PE=1 SV=1	2	1	1	1	21	7.5	16.687	0.0067292	1.5703	25.671	22.1188	NA	21.3992	21.95	NA	21.8846	21.4029	21.9569	21.3467	23.671	20.1188	NA	19.3992	19.9499	NA	19.8846	19.4029	19.9569	19.3467	20.7871	NA	20.6855	20.7509	NA	21.0139	20.624	20.9548	20.9039	NA	NA	NA	NA	NA	NA	NA	NA
P58546	Myotrophin	MTPN	sp|P58546|MTPN_HUMAN Myotrophin OS=Homo sapiens (Human) OX=9606 GN=MTPN PE=1 SV=2	1	1	1	1	16	14.4	12.895	0	22.443	25.6469	22.0887	21.6557	21.8597	22.1158	NA	21.8041	21.3433	NA	21.7751	23.0619	19.5038	19.0707	19.2747	19.5309	NA	19.2192	18.7583	NA	19.1901	21.3579	21.5112	21.7683	21.5228	NA	21.584	21.5279	NA	22.0483	NA	NA	NA	NA	NA	NA	NA	NA
P09972	Fructose-bisphosphate aldolase C	ALDOC	sp|P09972|ALDOC_HUMAN Fructose-bisphosphate aldolase C OS=Homo sapiens (Human) OX=9606 GN=ALDOC PE=1 SV=2	1	4	1	1	14	18.7	39.455	0	12.538	24.9754	22.0835	21.9005	21.602	21.7133	21.4363	21.6789	NA	21.576	20.8218	20.4518	17.56	17.377	17.0785	17.1898	16.9127	17.1553	NA	17.0524	16.2982	21.3527	21.7561	21.5106	21.1203	21.5015	21.4587	NA	21.2216	21.0951	NA	NA	NA	NA	NA	NA	NA	NA
Q03933	Heat shock factor protein 2	HSF2	sp|Q03933|HSF2_HUMAN Heat shock factor protein 2 OS=Homo sapiens (Human) OX=9606 GN=HSF2 PE=1 SV=1	1	1	1	1	6	2.4	60.348	0.0062726	1.6018	23.6303	22.0534	NA	20.8989	21.5374	NA	NA	NA	20.7877	20.7983	19.3825	17.8056	NA	16.6509	17.2895	NA	NA	NA	16.5398	16.5503	20.7218	NA	20.1852	20.3384	NA	NA	NA	19.7856	20.3554	NA	NA	NA	NA	NA	NA	NA	NA
Q96CN7	Isochorismatase domain-containing protein 1	ISOC1	sp|Q96CN7|ISOC1_HUMAN Isochorismatase domain-containing protein 1 OS=Homo sapiens (Human) OX=9606 GN=ISOC1 PE=1 SV=3	1	1	1	1	9	5	32.236	0.0025873	2.1786	23.9018	21.9892	20.4865	20.3627	20.9865	20.6924	20.6773	NA	NA	NA	20.0944	18.1818	16.6792	16.5553	17.1791	16.885	16.8699	NA	NA	NA	21.2583	20.3421	20.2713	20.3934	20.7576	20.4571	NA	NA	NA	NA	NA	NA	NA	NA	NA	NA	NA
P60002	Transcription elongation factor 1 homolog	ELOF1	sp|P60002|ELOF1_HUMAN Transcription elongation factor 1 homolog OS=Homo sapiens (Human) OX=9606 GN=ELOF1 PE=1 SV=1	1	1	1	1	32	21.7	9.4618	0	93.113	26.3203	21.9865	21.8962	21.7745	23.1341	NA	21.2973	22.477	21.9011	22.1918	26.3203	21.9865	21.8962	21.7745	23.1341	NA	21.2973	22.477	21.9011	22.1918	20.6548	21.1267	21.0609	21.9351	NA	20.4265	21.6981	20.899	21.749	NA	NA	NA	NA	NA	NA	NA	NA
Q15404	Ras suppressor protein 1	RSU1	sp|Q15404|RSU1_HUMAN Ras suppressor protein 1 OS=Homo sapiens (Human) OX=9606 GN=RSU1 PE=1 SV=3	1	1	1	1	10	3.2	31.54	0.0076537	1.5299	24.6203	21.9842	21.6007	21.2637	21.9585	21.3138	21.2074	NA	20.9766	NA	20.9198	18.2837	17.9002	17.5632	18.2581	17.6135	17.507	NA	17.2761	NA	20.6525	20.8311	20.55	20.7596	20.7009	20.3367	NA	19.9745	NA	NA	NA	NA	NA	NA	NA	NA	NA
O00764	Pyridoxal kinase	PDXK	sp|O00764|PDXK_HUMAN Pyridoxal kinase OS=Homo sapiens (Human) OX=9606 GN=PDXK PE=1 SV=1	1	4	4	4	5	19.2	35.102	0.0033189	2.0534	23.0384	21.9777	NA	20.0987	20.3407	NA	20.1924	NA	NA	NA	19.231	18.1704	NA	16.2913	16.5334	NA	16.3851	NA	NA	NA	NA	NA	NA	NA	NA	NA	NA	NA	NA	NA	NA	NA	NA	NA	NA	NA	NA
P14406	Cytochrome c oxidase subunit 7A2, mitochondrial	COX7A2	sp|P14406|CX7A2_HUMAN Cytochrome c oxidase subunit 7A2, mitochondrial OS=Homo sapiens (Human) OX=9606 GN=COX7A2 PE=1 SV=1	1	1	1	1	14	15.7	9.3959	0	3.7152	25.0625	21.9352	21.3498	21.1512	21.6106	21.3262	21.3855	20.3717	21.2988	20.5787	23.0625	19.9352	19.3497	19.1512	19.6106	19.3262	19.3855	18.3716	19.2988	18.5787	21.2153	21.2162	21.0706	21.0284	21.4023	21.1763	20.5671	20.9554	20.8628	NA	NA	NA	NA	NA	NA	NA	NA
P53597	Succinate--CoA ligase [ADP/GDP-forming] subunit alpha, mitochondrial	SUCLG1	sp|P53597|SUCA_HUMAN Succinate--CoA ligase [ADP/GDP-forming] subunit alpha, mitochondrial OS=Homo sapiens (Human) OX=9606 GN=SUCLG1 PE=1 SV=4	1	2	2	2	2	7.2	36.249	0.0051282	1.6907	23.0644	21.9186	22.1967	NA	NA	NA	NA	NA	NA	NA	19.257	18.1113	18.3894	NA	NA	NA	NA	NA	NA	NA	NA	NA	NA	NA	NA	NA	NA	NA	NA	NA	NA	NA	NA	NA	NA	NA	NA
Q16548;Q9HBF5	Bcl-2-related protein A1	BCL2A1	sp|Q16548|B2LA1_HUMAN Bcl-2-related protein A1 OS=Homo sapiens (Human) OX=9606 GN=BCL2A1 PE=1 SV=1	2	6	6	6	12	45.1	20.132	0	4.6153	23.3703	21.8997	20.3216	NA	19.2962	19.5112	NA	19.1654	20.3831	NA	19.7852	18.3147	16.7366	NA	15.7113	15.9262	NA	15.5804	16.798	NA	20.2073	NA	NA	NA	NA	NA	19.3232	NA	NA	NA	NA	NA	NA	NA	NA	NA	NA
Q08334	Interleukin-10 receptor subunit beta	IL10RB	sp|Q08334|I10R2_HUMAN Interleukin-10 receptor subunit beta OS=Homo sapiens (Human) OX=9606 GN=IL10RB PE=1 SV=2	1	1	1	1	14	5.8	36.995	0.003785	1.9566	26.1612	21.8873	NA	21.5099	NA	23.7734	21.7731	NA	NA	21.3413	22.3538	18.0799	NA	17.7025	NA	19.9661	17.9657	NA	NA	17.534	20.5589	NA	20.7995	NA	23.1638	20.9057	NA	NA	20.9018	NA	NA	NA	NA	NA	NA	NA	NA
P07477;P07478;Q8NHM4	Trypsin-1;Trypsin-2;Putative trypsin-6	PRSS1;PRSS2;PRSS3P2	sp|P07477|TRY1_HUMAN Trypsin-1 OS=Homo sapiens (Human) OX=9606 GN=PRSS1 PE=1 SV=1;sp|P07478|TRY2_HUMAN Trypsin-2 OS=Homo sapiens (Human) OX=9606 GN=PRSS2 PE=1 SV=1;sp|Q8NHM4|TRY6_HUMAN Putative trypsin-6 OS=Homo sapiens (Human) OX=9606 GN=PRSS3P2 PE=5 SV=2	3	1	1	1	9	8.1	26.558	0	13.015	23.2085	21.8361	NA	NA	NA	20.5113	20.432	21.5355	NA	NA	20.2085	18.8361	NA	NA	NA	17.5114	17.432	18.5355	NA	NA	20.5045	NA	NA	NA	19.8984	19.5613	20.7566	NA	NA	NA	NA	NA	NA	NA	NA	NA	NA
P25391	Laminin subunit alpha-1	LAMA1	sp|P25391|LAMA1_HUMAN Laminin subunit alpha-1 OS=Homo sapiens (Human) OX=9606 GN=LAMA1 PE=1 SV=2	1	8	8	8	12	3.3	337.08	0	7.6659	23.1576	21.8302	21.4162	19.072	NA	NA	21.1197	NA	NA	NA	15.9288	14.6014	14.1874	11.8432	NA	NA	13.8909	NA	NA	NA	19.8694	NA	NA	NA	NA	20.0351	NA	NA	NA	NA	NA	NA	NA	NA	NA	NA	NA
Q9NPA0	ER membrane protein complex subunit 7	EMC7	sp|Q9NPA0|EMC7_HUMAN ER membrane protein complex subunit 7 OS=Homo sapiens (Human) OX=9606 GN=EMC7 PE=1 SV=1	1	1	1	1	11	5.4	26.47	0.0020882	2.2639	24.1687	21.8141	21.3597	20.4031	20.9783	20.7297	20.716	19.8558	NA	NA	20.8467	18.4922	18.0377	17.0812	17.6564	17.4078	17.3941	16.5339	NA	NA	20.4825	20.5901	19.6895	19.7793	20.1168	19.8453	19.0769	NA	NA	NA	NA	NA	NA	NA	NA	NA	NA
P47985;P0C7P4	Cytochrome b-c1 complex subunit Rieske, mitochondrial;Putative cytochrome b-c1 complex subunit Rieske-like protein 1	UQCRFS1;	sp|P47985|UCRI_HUMAN Cytochrome b-c1 complex subunit Rieske, mitochondrial OS=Homo sapiens (Human) OX=9606 GN=UQCRFS1 PE=1 SV=2;sp|P0C7P4|UCRIL_HUMAN Putative cytochrome b-c1 complex subunit Rieske-like protein 1 OS=Homo sapiens (Human) OX=9606 GN=UQCRFS1P	2	1	1	1	7	3.3	29.668	0.0096176	1.401	23.3966	21.8061	NA	NA	NA	20.7905	NA	NA	NA	NA	19.5893	17.9988	NA	NA	NA	16.9831	NA	NA	NA	NA	20.4834	NA	NA	NA	20.1184	NA	NA	NA	NA	NA	NA	NA	NA	NA	NA	NA	NA
Q9P0M9	39S ribosomal protein L27, mitochondrial	MRPL27	sp|Q9P0M9|RM27_HUMAN 39S ribosomal protein L27, mitochondrial OS=Homo sapiens (Human) OX=9606 GN=MRPL27 PE=1 SV=1	1	1	1	1	2	10.1	16.073	0.004689	1.7802	22.4084	21.7994	NA	NA	NA	NA	NA	NA	NA	NA	19.4084	18.7994	NA	NA	NA	NA	NA	NA	NA	NA	21.0686	NA	NA	NA	NA	NA	NA	NA	NA	NA	NA	NA	NA	NA	NA	NA	NA
Q96QD8	Sodium-coupled neutral amino acid transporter 2	SLC38A2	sp|Q96QD8|S38A2_HUMAN Sodium-coupled neutral amino acid transporter 2 OS=Homo sapiens (Human) OX=9606 GN=SLC38A2 PE=1 SV=2	1	1	1	1	13	4.2	56.025	0	9.3817	24.426	21.7731	NA	21.6597	21.4648	21.4298	NA	NA	NA	NA	20.8411	18.1882	NA	18.0747	17.8799	17.8448	NA	NA	NA	NA	20.4415	NA	20.9461	20.2658	20.8168	NA	NA	NA	NA	NA	NA	NA	NA	NA	NA	NA	NA
P08133	Annexin A6	ANXA6	sp|P08133|ANXA6_HUMAN Annexin A6 OS=Homo sapiens (Human) OX=9606 GN=ANXA6 PE=1 SV=3	1	3	3	3	4	5.5	75.872	0.0025893	2.1879	22.5403	21.7592	19.3232	18.9498	NA	NA	NA	NA	19.4851	NA	17.1141	16.3329	13.897	13.5236	NA	NA	NA	NA	14.0588	NA	NA	NA	18.2362	NA	NA	NA	NA	18.483	NA	NA	NA	NA	NA	NA	NA	NA	NA
Q16514	Transcription initiation factor TFIID subunit 12	TAF12	sp|Q16514|TAF12_HUMAN Transcription initiation factor TFIID subunit 12 OS=Homo sapiens (Human) OX=9606 GN=TAF12 PE=1 SV=1	1	1	1	1	24	6.8	17.924	0.0035614	2.0281	25.5728	21.7536	21.2337	20.807	20.809	20.5914	20.6641	20.9659	21.1306	20.2741	22.5728	18.7536	18.2337	17.8071	17.809	17.5914	17.664	17.9658	18.1306	17.274	20.4219	20.4642	20.0934	19.6099	19.9785	19.7933	20.187	20.1286	19.8313	NA	NA	NA	NA	NA	NA	NA	NA
P62873	Guanine nucleotide-binding protein G(I)/G(S)/G(T) subunit beta-1	GNB1	sp|P62873|GBB1_HUMAN Guanine nucleotide-binding protein G(I)/G(S)/G(T) subunit beta-1 OS=Homo sapiens (Human) OX=9606 GN=GNB1 PE=1 SV=3	1	6	1	1	11	21.5	37.377	0.0005423	2.6003	24.4423	21.7119	21.3527	20.9222	21.0244	21.1471	21.0418	NA	20.9088	19.7849	20.7419	18.0114	17.6522	17.2219	17.324	17.4466	17.3413	NA	17.2084	16.0845	20.3802	20.5832	20.2086	19.8254	20.5341	20.1711	NA	19.9067	19.3421	NA	NA	NA	NA	NA	NA	NA	NA
P35080	Profilin-2	PFN2	sp|P35080|PROF2_HUMAN Profilin-2 OS=Homo sapiens (Human) OX=9606 GN=PFN2 PE=1 SV=3	1	1	1	1	16	10	15.046	0	8.1402	23.9356	21.709	21.2449	20.6303	20.8458	20.9673	20.9761	NA	NA	NA	21.1283	18.9016	18.4375	17.823	18.0385	18.1599	18.1687	NA	NA	NA	20.3773	20.4753	19.9167	19.6468	20.3542	20.1053	NA	NA	NA	NA	NA	NA	NA	NA	NA	NA	NA
Q96RQ1	Endoplasmic reticulum-Golgi intermediate compartment protein 2	ERGIC2	sp|Q96RQ1|ERGI2_HUMAN Endoplasmic reticulum-Golgi intermediate compartment protein 2 OS=Homo sapiens (Human) OX=9606 GN=ERGIC2 PE=1 SV=2	1	1	1	1	23	2.4	42.548	0.00053894	2.5473	24.7189	21.6986	20.9365	20.7226	NA	20.5971	20.6261	20.708	20.9424	19.4023	20.5491	17.5287	16.7666	16.5527	NA	16.4272	16.4562	16.5381	16.7725	15.2324	20.9678	20.7921	20.6312	NA	20.6622	20.406	20.8926	20.5881	19.6756	NA	NA	NA	NA	NA	NA	NA	NA
Q7Z4V5	Hepatoma-derived growth factor-related protein 2	HDGFL2	sp|Q7Z4V5|HDGR2_HUMAN Hepatoma-derived growth factor-related protein 2 OS=Homo sapiens (Human) OX=9606 GN=HDGFL2 PE=1 SV=1	1	1	1	1	26	2.2	74.316	0	16.011	26.0035	21.6971	21.1948	21.6784	21.6452	21.262	21.5221	21.5855	21.9323	21.5124	20.9591	16.6527	16.1505	16.6341	16.6008	16.2176	16.4777	16.5411	16.8879	16.4681	20.9663	21.0505	21.587	21.0522	21.3272	21.302	21.7701	21.578	21.7857	NA	NA	NA	NA	NA	NA	NA	NA
Q9Y5V0	Zinc finger protein 706	ZNF706	sp|Q9Y5V0|ZN706_HUMAN Zinc finger protein 706 OS=Homo sapiens (Human) OX=9606 GN=ZNF706 PE=1 SV=1	1	1	1	1	23	14.5	8.4977	0.0046879	1.7757	25.9728	21.6883	21.5558	21.7923	21.4846	21.7619	21.408	NA	21.4277	20.4907	24.3878	20.1033	19.9708	20.2073	19.8996	20.1769	19.823	NA	19.8427	18.9057	20.9884	21.4132	21.7026	20.8933	21.8289	21.1896	NA	21.0752	20.7658	NA	NA	NA	NA	NA	NA	NA	NA
Q9UPU5	Ubiquitin carboxyl-terminal hydrolase 24	USP24	sp|Q9UPU5|UBP24_HUMAN Ubiquitin carboxyl-terminal hydrolase 24 OS=Homo sapiens (Human) OX=9606 GN=USP24 PE=1 SV=3	1	3	3	3	8	1.4	294.36	0.00029036	3.2813	21.6693	21.6693	NA	NA	NA	NA	NA	NA	NA	NA	14.5504	14.5504	NA	NA	NA	NA	NA	NA	NA	NA	NA	NA	NA	NA	NA	NA	NA	NA	NA	NA	NA	NA	NA	NA	NA	NA	NA
Q5VV41	Rho guanine nucleotide exchange factor 16	ARHGEF16	sp|Q5VV41|ARHGG_HUMAN Rho guanine nucleotide exchange factor 16 OS=Homo sapiens (Human) OX=9606 GN=ARHGEF16 PE=1 SV=1	1	1	1	1	6	2.5	80.104	0	5.2494	23.0452	21.6682	19.8468	20.139	20.6792	NA	19.6151	NA	NA	NA	17.7598	16.3828	14.5614	14.8535	15.3938	NA	14.3297	NA	NA	NA	20.3366	19.0773	19.4253	19.4801	NA	18.7444	NA	NA	NA	NA	NA	NA	NA	NA	NA	NA	NA
P10768	S-formylglutathione hydrolase	ESD	sp|P10768|ESTD_HUMAN S-formylglutathione hydrolase OS=Homo sapiens (Human) OX=9606 GN=ESD PE=1 SV=2	1	1	1	1	12	4.3	31.462	0.00056883	3.0453	24.49	21.6571	21.4748	21.019	21.3196	21.0292	21.0428	20.315	20.3847	19.7021	20.6826	17.8497	17.6674	17.2117	17.5123	17.2219	17.2355	16.5076	16.5774	15.8947	20.9262	21.3304	20.9276	20.7266	21.0944	20.8227	20.4995	20.0304	19.9753	NA	NA	NA	NA	NA	NA	NA	NA
Q96GX2	Ataxin-7-like protein 3B	ATXN7L3B	sp|Q96GX2|A7L3B_HUMAN Ataxin-7-like protein 3B OS=Homo sapiens (Human) OX=9606 GN=ATXN7L3B PE=1 SV=2	1	1	1	1	24	10.3	10.771	0.0035623	2.0306	25.6608	21.6506	21.5827	21.2644	21.1283	22.0023	20.777	21.6682	21.4838	NA	23.3389	19.3287	19.2607	18.9424	18.8064	19.6804	18.4551	19.3463	19.1619	NA	20.3251	20.8192	20.5568	19.9355	21.3955	19.8814	20.8955	20.4879	NA	NA	NA	NA	NA	NA	NA	NA	NA
Q15052	Rho guanine nucleotide exchange factor 6	ARHGEF6	sp|Q15052|ARHG6_HUMAN Rho guanine nucleotide exchange factor 6 OS=Homo sapiens (Human) OX=9606 GN=ARHGEF6 PE=1 SV=2	1	3	1	1	18	4.8	87.498	0.0096041	1.3953	24.3401	21.6493	NA	NA	NA	NA	20.8462	21.1518	NA	NA	18.9139	16.223	NA	NA	NA	NA	15.4199	15.7256	NA	NA	20.3176	NA	NA	NA	NA	19.9755	20.3729	NA	NA	NA	NA	NA	NA	NA	NA	NA	NA
Q9NYP3	Protein downstream neighbor of Son	DONSON	sp|Q9NYP3|DONS_HUMAN Protein downstream neighbor of Son OS=Homo sapiens (Human) OX=9606 GN=DONSON PE=1 SV=2	1	3	3	3	6	7.6	62.746	0.00056641	2.9917	22.3273	21.6465	NA	20.0037	NA	NA	19.8239	NA	NA	NA	17.4204	16.7396	NA	15.0969	NA	NA	14.917	NA	NA	NA	NA	NA	19.2901	NA	NA	18.9532	NA	NA	NA	NA	NA	NA	NA	NA	NA	NA	NA
Q9UEW8	STE20/SPS1-related proline-alanine-rich protein kinase	STK39	sp|Q9UEW8|STK39_HUMAN STE20/SPS1-related proline-alanine-rich protein kinase OS=Homo sapiens (Human) OX=9606 GN=STK39 PE=1 SV=3	1	1	1	1	16	2.8	59.473	0.000546	2.6495	23.9315	21.6309	NA	20.7998	NA	20.3317	NA	NA	NA	NA	19.5392	17.2386	NA	16.4075	NA	15.9393	NA	NA	NA	NA	20.9001	NA	20.7083	NA	20.3968	NA	NA	NA	NA	NA	NA	NA	NA	NA	NA	NA	NA
Q96CU9	FAD-dependent oxidoreductase domain-containing protein 1	FOXRED1	sp|Q96CU9|FXRD1_HUMAN FAD-dependent oxidoreductase domain-containing protein 1 OS=Homo sapiens (Human) OX=9606 GN=FOXRED1 PE=1 SV=2	1	2	2	2	9	5.1	53.811	0.0083056	1.4849	23.1304	21.629	NA	NA	20.8572	NA	NA	20.4879	21.0368	NA	18.9605	17.4591	NA	NA	16.6873	NA	NA	16.318	16.8669	NA	20.2974	NA	NA	19.6581	NA	NA	19.709	NA	NA	NA	NA	NA	NA	NA	NA	NA	NA
P41208	Centrin-2	CETN2	sp|P41208|CETN2_HUMAN Centrin-2 OS=Homo sapiens (Human) OX=9606 GN=CETN2 PE=1 SV=1	1	1	1	1	12	9.9	19.738	0	6.442	23.95	21.6089	NA	20.2174	20.4534	19.5692	NA	NA	20.804	20.2167	20.7801	18.439	NA	17.0474	17.2835	16.3992	NA	NA	17.634	17.0467	20.8855	NA	20.1332	19.8677	19.5678	NA	NA	20.457	20.4973	NA	NA	NA	NA	NA	NA	NA	NA
P56282	DNA polymerase epsilon subunit 2	POLE2	sp|P56282|DPOE2_HUMAN DNA polymerase epsilon subunit 2 OS=Homo sapiens (Human) OX=9606 GN=POLE2 PE=1 SV=2	1	3	3	3	4	10.6	59.536	0	3.8181	22.2418	21.6033	NA	19.8675	NA	NA	18.3763	NA	18.8628	NA	17.5979	16.9595	NA	15.2237	NA	NA	13.7324	NA	14.2189	NA	19.4953	NA	NA	NA	NA	18.3712	NA	18.7235	NA	NA	NA	NA	NA	NA	NA	NA	NA
P04156	Major prion protein	PRNP	sp|P04156|PRIO_HUMAN Major prion protein OS=Homo sapiens (Human) OX=9606 GN=PRNP PE=1 SV=1	1	1	1	1	10	4	27.661	0.0025887	2.1852	23.5505	21.5843	NA	20.8981	20.9769	20.8495	20.8382	NA	NA	NA	19.9655	17.9993	NA	17.3131	17.3919	17.2645	17.2533	NA	NA	NA	20.2526	NA	20.1845	19.7778	20.2365	19.9675	NA	NA	NA	NA	NA	NA	NA	NA	NA	NA	NA
O43818	U3 small nucleolar RNA-interacting protein 2	RRP9	sp|O43818|U3IP2_HUMAN U3 small nucleolar RNA-interacting protein 2 OS=Homo sapiens (Human) OX=9606 GN=RRP9 PE=1 SV=1	1	1	1	1	12	2.1	51.84	0.0076336	1.5138	23.6977	21.582	20.9543	20.6811	NA	NA	21.0662	20.3862	NA	20.0522	19.1742	17.0584	16.4307	16.1576	NA	NA	16.5427	15.8626	NA	15.5286	20.2503	20.1847	19.9675	NA	NA	20.1956	19.6073	NA	19.6093	NA	NA	NA	NA	NA	NA	NA	NA
Q16533	snRNA-activating protein complex subunit 1	SNAPC1	sp|Q16533|SNPC1_HUMAN snRNA-activating protein complex subunit 1 OS=Homo sapiens (Human) OX=9606 GN=SNAPC1 PE=1 SV=1	1	3	3	3	3	10.9	42.994	0.00054885	2.6914	21.6227	21.5609	NA	NA	NA	NA	NA	17.048	NA	NA	17.2304	17.1685	NA	NA	NA	NA	NA	12.6558	NA	NA	19.6005	NA	NA	NA	NA	NA	18.4974	NA	NA	NA	NA	NA	NA	NA	NA	NA	NA
Q9BT78	COP9 signalosome complex subunit 4	COPS4	sp|Q9BT78|CSN4_HUMAN COP9 signalosome complex subunit 4 OS=Homo sapiens (Human) OX=9606 GN=COPS4 PE=1 SV=1	1	3	3	3	7	10.3	46.268	0.0008058	2.5183	22.1743	21.5567	NA	20.6524	NA	NA	NA	NA	NA	NA	17.4739	16.8564	NA	15.9519	NA	NA	NA	NA	NA	NA	NA	NA	NA	NA	NA	NA	NA	NA	NA	NA	NA	NA	NA	NA	NA	NA	NA
O14832	Phytanoyl-CoA dioxygenase, peroxisomal	PHYH	sp|O14832|PAHX_HUMAN Phytanoyl-CoA dioxygenase, peroxisomal OS=Homo sapiens (Human) OX=9606 GN=PHYH PE=1 SV=1	1	3	3	3	5	8.6	38.538	0.003995	1.8758	22.6168	21.5287	NA	NA	21.4436	NA	19.08	NA	NA	NA	18.3689	17.2808	NA	NA	17.1957	NA	14.8321	NA	NA	NA	20.7979	NA	NA	20.8506	NA	NA	NA	NA	NA	NA	NA	NA	NA	NA	NA	NA	NA
Q86UL3;Q53EU6	Glycerol-3-phosphate acyltransferase 4	GPAT4	sp|Q86UL3|GPAT4_HUMAN Glycerol-3-phosphate acyltransferase 4 OS=Homo sapiens (Human) OX=9606 GN=GPAT4 PE=1 SV=1	2	3	3	3	18	6.8	52.07	0	5.8814	23.1181	21.5173	NA	NA	21.0111	NA	NA	NA	19.4777	NA	18.6586	17.0579	NA	NA	16.5516	NA	NA	NA	15.0183	NA	19.4091	NA	NA	19.812	NA	NA	NA	NA	NA	NA	NA	NA	NA	NA	NA	NA	NA
Q9H869	YY1-associated protein 1	YY1AP1	sp|Q9H869|YYAP1_HUMAN YY1-associated protein 1 OS=Homo sapiens (Human) OX=9606 GN=YY1AP1 PE=1 SV=2	1	6	6	3	5	11.7	87.943	0	9.0458	22.3394	21.5116	NA	20.851	18.6987	NA	NA	NA	NA	NA	17.3852	16.5574	NA	15.8969	13.7445	NA	NA	NA	NA	NA	19.4144	NA	NA	18.2081	NA	NA	NA	NA	NA	NA	NA	NA	NA	NA	NA	NA	NA
O14593	DNA-binding protein RFXANK	RFXANK	sp|O14593|RFXK_HUMAN DNA-binding protein RFXANK OS=Homo sapiens (Human) OX=9606 GN=RFXANK PE=1 SV=2	1	1	1	1	8	4.2	28.102	0.0094429	1.4385	23.2334	21.5113	21.4038	21.2247	NA	NA	NA	NA	20.6517	NA	19.774	18.0519	17.9444	17.7653	NA	NA	NA	NA	17.1922	NA	20.1796	20.6343	20.511	NA	NA	NA	NA	19.6496	NA	NA	NA	NA	NA	NA	NA	NA	NA
Q96FC9	ATP-dependent DNA helicase DDX11	DDX11	sp|Q96FC9|DDX11_HUMAN ATP-dependent DNA helicase DDX11 OS=Homo sapiens (Human) OX=9606 GN=DDX11 PE=1 SV=1	1	9	2	2	2	12.6	108.31	0.0037936	1.9772	21.6944	21.5022	NA	NA	18.6918	NA	NA	NA	NA	NA	16.1095	15.9172	NA	NA	13.1068	NA	NA	NA	NA	NA	19.4695	NA	NA	18.5838	NA	NA	NA	NA	NA	NA	NA	NA	NA	NA	NA	NA	NA
O00566	U3 small nucleolar ribonucleoprotein protein MPP10	MPHOSPH10	sp|O00566|MPP10_HUMAN U3 small nucleolar ribonucleoprotein protein MPP10 OS=Homo sapiens (Human) OX=9606 GN=MPHOSPH10 PE=1 SV=2	1	2	2	2	5	4.6	78.863	0	4.4057	23.2036	21.499	NA	NA	20.8438	NA	21.4245	NA	NA	NA	18.3962	16.6917	NA	NA	16.0364	NA	16.6171	NA	NA	NA	20.1673	NA	NA	NA	NA	20.5537	NA	NA	NA	NA	NA	NA	NA	NA	NA	NA	NA
Q9UHR6	Zinc finger HIT domain-containing protein 2	ZNHIT2	sp|Q9UHR6|ZNHI2_HUMAN Zinc finger HIT domain-containing protein 2 OS=Homo sapiens (Human) OX=9606 GN=ZNHIT2 PE=1 SV=1	1	2	2	2	5	9.4	42.883	0	7.1882	23.4257	21.4599	NA	NA	NA	NA	NA	22	NA	NA	19.1778	17.2119	NA	NA	NA	NA	NA	17.7521	NA	NA	20.7045	NA	NA	NA	NA	NA	22.0736	NA	NA	NA	NA	NA	NA	NA	NA	NA	NA
B7Z6K7;Q9H707	Zinc finger protein 814;Zinc finger protein 552	ZNF814;ZNF552	sp|B7Z6K7|ZN814_HUMAN Zinc finger protein 814 OS=Homo sapiens (Human) OX=9606 GN=ZNF814 PE=1 SV=2;sp|Q9H707|ZN552_HUMAN Zinc finger protein 552 OS=Homo sapiens (Human) OX=9606 GN=ZNF552 PE=1 SV=2	2	1	1	1	26	0.9	97.336	0.0069578	1.5608	25.0623	21.4519	20.5019	20.1144	20.6181	20.6559	20.2405	20.2626	20.939	20.0922	19.3899	15.7794	14.8295	14.442	14.9457	14.9834	14.5681	14.5902	15.2666	14.4198	20.721	19.7324	20.023	19.419	20.7211	20.0204	20.4472	20.5847	20.3655	NA	NA	NA	NA	NA	NA	NA	NA
Q96BJ3	Axin interactor, dorsalization-associated protein	AIDA	sp|Q96BJ3|AIDA_HUMAN Axin interactor, dorsalization-associated protein OS=Homo sapiens (Human) OX=9606 GN=AIDA PE=1 SV=1	1	1	1	1	3	6.2	35.023	0	3.9869	22.8368	21.4366	20.8392	21.4051	NA	NA	NA	NA	NA	NA	18.9299	17.5297	16.9323	17.4983	NA	NA	NA	NA	NA	NA	20.105	20.0696	20.6915	NA	NA	NA	NA	NA	NA	NA	NA	NA	NA	NA	NA	NA	NA
Q53FT3	Protein Hikeshi	HIKESHI	sp|Q53FT3|HIKES_HUMAN Protein Hikeshi OS=Homo sapiens (Human) OX=9606 GN=HIKESHI PE=1 SV=2	1	1	1	1	10	6.6	21.627	0	5.9955	23.1443	21.4251	20.2897	19.9601	19.5914	19.4866	NA	NA	19.7292	NA	20.8224	19.1032	17.9678	17.6382	17.2695	17.1647	NA	NA	17.4073	NA	20.6943	20.1453	19.8687	18.9984	19.5517	NA	NA	19.3749	NA	NA	NA	NA	NA	NA	NA	NA	NA
Q9Y315	Deoxyribose-phosphate aldolase	DERA	sp|Q9Y315|DEOC_HUMAN Deoxyribose-phosphate aldolase OS=Homo sapiens (Human) OX=9606 GN=DERA PE=1 SV=2	1	2	2	2	4	11	35.23	0	4.9838	21.4062	21.4062	NA	NA	NA	NA	NA	NA	NA	NA	17.1583	17.1583	NA	NA	NA	NA	NA	NA	NA	NA	NA	NA	NA	NA	NA	NA	NA	NA	NA	NA	NA	NA	NA	NA	NA	NA	NA
Q04446	1,4-alpha-glucan-branching enzyme	GBE1	sp|Q04446|GLGB_HUMAN 1,4-alpha-glucan-branching enzyme OS=Homo sapiens (Human) OX=9606 GN=GBE1 PE=1 SV=3	1	4	4	4	9	5.3	80.473	0.0037879	1.9611	23.8244	21.404	21.4649	NA	21.8741	NA	NA	NA	NA	NA	18.6952	16.2747	16.3356	NA	16.7449	NA	NA	NA	NA	NA	20.6731	NA	NA	NA	NA	NA	NA	NA	NA	NA	NA	NA	NA	NA	NA	NA	NA
P17213	Bactericidal permeability-increasing protein	BPI	sp|P17213|BPI_HUMAN Bactericidal permeability-increasing protein OS=Homo sapiens (Human) OX=9606 GN=BPI PE=1 SV=4	1	1	1	1	23	1.8	53.899	0.0076464	1.5212	24.8347	21.3981	20.6882	20.2157	21.0054	20.8515	20.563	20.603	20.3394	20.152	20.5128	17.0762	16.3663	15.8938	16.6835	16.5295	16.2411	16.281	16.0175	15.83	20.6673	20.5438	20.1244	20.4124	20.9166	20.3429	20.7876	19.9851	20.4252	NA	NA	NA	NA	NA	NA	NA	NA
Q9NPL8	Complex I assembly factor TIMMDC1, mitochondrial	TIMMDC1	sp|Q9NPL8|TIDC1_HUMAN Complex I assembly factor TIMMDC1, mitochondrial OS=Homo sapiens (Human) OX=9606 GN=TIMMDC1 PE=1 SV=2	1	1	1	1	18	5.3	32.177	0	13.987	24.1822	21.3952	20.5222	20.2989	20.2532	19.9781	19.9728	NA	NA	19.407	20.1822	17.3952	16.5222	16.2989	16.2531	15.9781	15.9728	NA	NA	15.407	20.6644	20.3778	20.2075	19.6601	20.0433	19.7527	NA	NA	19.6803	NA	NA	NA	NA	NA	NA	NA	NA
Q14914	Prostaglandin reductase 1	PTGR1	sp|Q14914|PTGR1_HUMAN Prostaglandin reductase 1 OS=Homo sapiens (Human) OX=9606 GN=PTGR1 PE=1 SV=2	1	4	4	4	16	16.7	35.869	0	10.383	23.8519	21.3939	21.6411	20.578	20.8123	19.5899	20.105	20.298	20.0716	NA	20.0445	17.5866	17.8337	16.7706	17.0049	15.7826	16.2975	16.4907	16.2641	NA	19.9032	NA	NA	NA	NA	18.9843	NA	19.0362	NA	NA	NA	NA	NA	NA	NA	NA	NA
Q6P4A7	Sideroflexin-4	SFXN4	sp|Q6P4A7|SFXN4_HUMAN Sideroflexin-4 OS=Homo sapiens (Human) OX=9606 GN=SFXN4 PE=1 SV=1	1	1	1	1	9	4.2	37.998	0.003556	2.015	24.1777	21.3733	21.4709	20.2578	21.1881	NA	20.9965	NA	NA	NA	20.2708	17.4664	17.564	16.3509	17.2812	NA	17.0896	NA	NA	NA	20.0171	20.7051	19.548	19.993	NA	20.1296	NA	NA	NA	NA	NA	NA	NA	NA	NA	NA	NA
Q02809	Procollagen-lysine,2-oxoglutarate 5-dioxygenase 1	PLOD1	sp|Q02809|PLOD1_HUMAN Procollagen-lysine,2-oxoglutarate 5-dioxygenase 1 OS=Homo sapiens (Human) OX=9606 GN=PLOD1 PE=1 SV=2	1	3	3	3	6	5.2	83.549	0.00079702	2.4289	21.9076	21.3703	NA	NA	NA	NA	NA	NA	NA	NA	16.4482	15.9109	NA	NA	NA	NA	NA	NA	NA	NA	19.7719	NA	NA	NA	NA	NA	NA	NA	NA	NA	NA	NA	NA	NA	NA	NA	NA
Q8TF65	PDZ domain-containing protein GIPC2	GIPC2	sp|Q8TF65|GIPC2_HUMAN PDZ domain-containing protein GIPC2 OS=Homo sapiens (Human) OX=9606 GN=GIPC2 PE=1 SV=1	1	1	1	1	3	5.4	34.354	0.00057323	3.121	21.8672	21.3502	NA	NA	NA	NA	NA	NA	18.8945	NA	18.4078	17.8908	NA	NA	NA	NA	NA	NA	15.435	NA	20.0186	NA	NA	NA	NA	NA	NA	17.8923	NA	NA	NA	NA	NA	NA	NA	NA	NA
Q92530	Proteasome inhibitor PI31 subunit	PSMF1	sp|Q92530|PSMF1_HUMAN Proteasome inhibitor PI31 subunit OS=Homo sapiens (Human) OX=9606 GN=PSMF1 PE=1 SV=2	1	1	1	1	3	5.5	29.816	0.0046833	1.7716	22.7875	21.3463	NA	NA	NA	NA	NA	21.1969	21.0491	NA	19.3281	17.8869	NA	NA	NA	NA	NA	17.7375	17.5897	NA	20.0147	NA	NA	NA	NA	NA	20.418	20.047	NA	NA	NA	NA	NA	NA	NA	NA	NA
O75528	Transcriptional adapter 3	TADA3	sp|O75528|TADA3_HUMAN Transcriptional adapter 3 OS=Homo sapiens (Human) OX=9606 GN=TADA3 PE=1 SV=1	1	1	1	1	6	2.5	48.902	0.004674	1.7586	23.3231	21.3398	20.7597	20.5794	NA	NA	NA	NA	20.8855	20.1834	18.8637	16.8803	16.3003	16.12	NA	NA	NA	NA	16.426	15.7239	20.609	20.6153	20.488	NA	NA	NA	NA	20.5312	20.4566	NA	NA	NA	NA	NA	NA	NA	NA
P03928	ATP synthase protein 8	MT-ATP8	sp|P03928|ATP8_HUMAN ATP synthase protein 8 OS=Homo sapiens (Human) OX=9606 GN=MT-ATP8 PE=1 SV=1	1	1	1	1	76	16.2	7.9916	0.0074198	1.5359	25.5879	21.3375	20.972	21.8741	20.4297	21.4777	21.835	21.254	NA	NA	24.003	19.7526	19.3871	20.2892	18.8448	19.8927	20.25	19.669	NA	NA	20.6067	20.8276	20.9438	19.8367	20.6201	20.9914	21.4386	NA	NA	NA	NA	NA	NA	NA	NA	NA	NA
P11166	Solute carrier family 2, facilitated glucose transporter member 1	SLC2A1	sp|P11166|GTR1_HUMAN Solute carrier family 2, facilitated glucose transporter member 1 OS=Homo sapiens (Human) OX=9606 GN=SLC2A1 PE=1 SV=2	1	1	1	1	20	3	54.083	0	13.079	25.3314	21.3267	20.7355	20.87	21.0863	20.7874	20.9136	20.6075	21.5431	20.8289	21.631	17.6262	17.0351	17.1696	17.3859	17.0869	17.2131	16.907	17.8427	17.1285	20.5959	20.5911	20.7786	20.4934	20.8525	20.6935	20.792	21.1888	21.1022	NA	NA	NA	NA	NA	NA	NA	NA
O75530	Polycomb protein EED	EED	sp|O75530|EED_HUMAN Polycomb protein EED OS=Homo sapiens (Human) OX=9606 GN=EED PE=1 SV=2	1	1	1	1	16	2.9	50.197	0.0005618	2.9136	23.9949	21.3259	20.7824	20.7903	20.4012	NA	20.7445	20.9483	20.6949	20.1121	19.351	16.6821	16.1386	16.1464	15.7573	NA	16.1007	16.3044	16.0511	15.4682	19.9942	20.0129	20.0765	19.2022	NA	19.8738	20.1694	19.6928	19.6693	NA	NA	NA	NA	NA	NA	NA	NA
P34810	Macrosialin	CD68	sp|P34810|CD68_HUMAN Macrosialin OS=Homo sapiens (Human) OX=9606 GN=CD68 PE=1 SV=2	1	1	1	1	10	6.8	37.408	0	16.931	23.7345	21.3241	20.8024	20.8097	21.0118	NA	NA	NA	NA	19.8179	20.9272	18.5167	17.995	18.0023	18.2044	NA	NA	NA	NA	17.0105	19.9924	20.0328	20.0961	19.8127	NA	NA	NA	NA	19.3751	NA	NA	NA	NA	NA	NA	NA	NA
Q8N9M1	Uncharacterized protein C19orf47	C19orf47	sp|Q8N9M1|CS047_HUMAN Uncharacterized protein C19orf47 OS=Homo sapiens (Human) OX=9606 GN=C19orf47 PE=1 SV=1	1	1	1	1	15	2.1	44.746	0.004013	1.9086	23.4004	21.3239	21.5899	19.9941	NA	NA	NA	NA	NA	NA	18.9409	16.8645	17.1305	15.5347	NA	NA	NA	NA	NA	NA	19.4216	20.1021	19.2805	NA	NA	NA	NA	NA	NA	NA	NA	NA	NA	NA	NA	NA	NA
P60604	Ubiquitin-conjugating enzyme E2 G2	UBE2G2	sp|P60604|UB2G2_HUMAN Ubiquitin-conjugating enzyme E2 G2 OS=Homo sapiens (Human) OX=9606 GN=UBE2G2 PE=1 SV=1	1	3	3	3	7	26.7	18.566	0	3.4983	23.4679	21.3121	NA	21.4575	21.8101	NA	NA	NA	NA	NA	21.1459	18.9902	NA	19.1356	19.4882	NA	NA	NA	NA	NA	20.5813	NA	NA	NA	NA	NA	NA	NA	NA	NA	NA	NA	NA	NA	NA	NA	NA
O43379	WD repeat-containing protein 62	WDR62	sp|O43379|WDR62_HUMAN WD repeat-containing protein 62 OS=Homo sapiens (Human) OX=9606 GN=WDR62 PE=1 SV=4	1	4	4	4	8	3.6	165.95	0	5.2768	22.5753	21.2945	20.642	20.1081	NA	NA	NA	NA	NA	NA	16.3658	15.0851	14.4326	13.8987	NA	NA	NA	NA	NA	NA	NA	20.4977	NA	NA	NA	NA	NA	NA	NA	NA	NA	NA	NA	NA	NA	NA	NA
P33778;Q16778;P23527;Q8N257;P06899;Q6DRA6;Q6DN03	Histone H2B type 1-B;Histone H2B type 2-E;Histone H2B type 1-O	HIST1H2BB;HIST2H2BE;p|P23527|H2B1O_HUMAN	sp|P33778|H2B1B_HUMAN Histone H2B type 1-B OS=Homo sapiens (Human) OX=9606 GN=HIST1H2BB PE=1 SV=2;sp|Q16778|H2B2E_HUMAN Histone H2B type 2-E OS=Homo sapiens (Human) OX=9606 GN=HIST2H2BE PE=1 SV=3;sp|P23527|H2B1O_HUMAN Histone H2B type 1-O OS=Homo sapiens (	7	4	1	1	7	34.9	13.95	1	-2	24.7354	21.2929	NA	NA	22.8366	NA	NA	NA	NA	NA	21.9281	18.4856	NA	NA	20.0292	NA	NA	NA	NA	NA	19.9613	NA	NA	21.6375	NA	NA	NA	NA	NA	NA	NA	NA	NA	NA	NA	NA	NA
Q9BY27;Q14129	Protein DGCR6L;Protein DGCR6	DGCR6L;DGCR6	sp|Q9BY27|DGC6L_HUMAN Protein DGCR6L OS=Homo sapiens (Human) OX=9606 GN=DGCR6L PE=1 SV=2;sp|Q14129|DGCR6_HUMAN Protein DGCR6 OS=Homo sapiens (Human) OX=9606 GN=DGCR6 PE=1 SV=3	2	1	1	1	4	4.5	24.932	0.0005401	2.5732	22.266	21.2894	20.3877	NA	NA	NA	20.0802	NA	NA	NA	18.944	17.9675	17.0658	NA	NA	NA	16.7582	NA	NA	NA	19.9577	19.6182	NA	NA	NA	19.2095	NA	NA	NA	NA	NA	NA	NA	NA	NA	NA	NA
P24844	Myosin regulatory light polypeptide 9	MYL9	sp|P24844|MYL9_HUMAN Myosin regulatory light polypeptide 9 OS=Homo sapiens (Human) OX=9606 GN=MYL9 PE=1 SV=4	1	7	1	1	1	50	19.827	0	8.7393	21.2519	21.2519	NA	NA	NA	NA	NA	NA	NA	NA	18.082	18.082	NA	NA	NA	NA	NA	NA	NA	NA	NA	NA	NA	NA	NA	NA	NA	NA	NA	NA	NA	NA	NA	NA	NA	NA	NA
Q9Y576	Ankyrin repeat and SOCS box protein 1	ASB1	sp|Q9Y576|ASB1_HUMAN Ankyrin repeat and SOCS box protein 1 OS=Homo sapiens (Human) OX=9606 GN=ASB1 PE=1 SV=1	1	1	1	1	3	4.2	37.014	0.0046902	1.7814	22.1158	21.2355	20.9852	NA	NA	NA	NA	NA	NA	NA	17.9459	17.0656	16.8153	NA	NA	NA	NA	NA	NA	NA	19.9038	20.2156	NA	NA	NA	NA	NA	NA	NA	NA	NA	NA	NA	NA	NA	NA	NA
O95147	Dual specificity protein phosphatase 14	DUSP14	sp|O95147|DUS14_HUMAN Dual specificity protein phosphatase 14 OS=Homo sapiens (Human) OX=9606 GN=DUSP14 PE=1 SV=1	1	2	2	2	2	18.2	22.255	0	3.7356	21.2292	21.2292	NA	NA	NA	NA	NA	NA	NA	NA	17.6442	17.6442	NA	NA	NA	NA	NA	NA	NA	NA	NA	NA	NA	NA	NA	NA	NA	NA	NA	NA	NA	NA	NA	NA	NA	NA	NA
P04632	Calpain small subunit 1	CAPNS1	sp|P04632|CPNS1_HUMAN Calpain small subunit 1 OS=Homo sapiens (Human) OX=9606 GN=CAPNS1 PE=1 SV=1	1	1	1	1	4	4.9	28.315	0.00054496	2.6312	21.715	21.2125	NA	NA	19.9493	NA	NA	NA	NA	NA	18.2555	17.7531	NA	NA	16.4899	NA	NA	NA	NA	NA	19.4019	NA	NA	19.3563	NA	NA	NA	NA	NA	NA	NA	NA	NA	NA	NA	NA	NA
Q8N8Y2	V-type proton ATPase subunit d 2	ATP6V0D2	sp|Q8N8Y2|VA0D2_HUMAN V-type proton ATPase subunit d 2 OS=Homo sapiens (Human) OX=9606 GN=ATP6V0D2 PE=2 SV=1	1	1	1	1	8	4.3	40.426	0	13.138	22.662	21.2094	18.6866	NA	19.392	NA	NA	19.6877	19.8333	NA	18.5746	17.1219	14.5992	NA	15.3046	NA	NA	15.6002	15.7458	NA	20.4785	18.5422	NA	18.799	NA	NA	19.8722	19.479	NA	NA	NA	NA	NA	NA	NA	NA	NA
P61326	Protein mago nashi homolog	MAGOH	sp|P61326|MGN_HUMAN Protein mago nashi homolog OS=Homo sapiens (Human) OX=9606 GN=MAGOH PE=1 SV=1	1	10	1	1	32	71.9	17.163	1	-2	24.7256	21.199	21.0432	20.6538	20.8102	21.1219	21.6087	NA	19.778	19.316	21.4037	17.8771	17.7213	17.3318	17.4882	17.8	18.2868	NA	16.456	15.994	20.4465	20.093	19.1182	20.1954	21.0191	20.5157	NA	19.402	19.5676	NA	NA	NA	NA	NA	NA	NA	NA
Q99622	Protein C10	C12orf57	sp|Q99622|C10_HUMAN Protein C10 OS=Homo sapiens (Human) OX=9606 GN=C12orf57 PE=1 SV=1	1	1	1	1	13	11.9	13.178	0	4.678	24.5066	21.1911	21.0601	21.3391	21.3863	20.8023	20.9486	NA	21.2565	NA	21.6993	18.3838	18.2528	18.5318	18.579	17.995	18.1413	NA	18.4491	NA	20.4602	20.9158	21.2477	20.7933	20.8675	20.7285	NA	20.9022	NA	NA	NA	NA	NA	NA	NA	NA	NA
Q96CW5	Gamma-tubulin complex component 3	TUBGCP3	sp|Q96CW5|GCP3_HUMAN Gamma-tubulin complex component 3 OS=Homo sapiens (Human) OX=9606 GN=TUBGCP3 PE=1 SV=2	1	6	6	6	8	8.6	103.57	0	4.3553	23.6403	21.1841	NA	NA	20.8344	NA	20.3901	NA	NA	NA	18.0553	15.5991	NA	NA	15.2494	NA	14.8051	NA	NA	NA	20.4532	NA	NA	20.2413	NA	NA	NA	NA	NA	NA	NA	NA	NA	NA	NA	NA	NA
Q96Q07	BTB/POZ domain-containing protein 9	BTBD9	sp|Q96Q07|BTBD9_HUMAN BTB/POZ domain-containing protein 9 OS=Homo sapiens (Human) OX=9606 GN=BTBD9 PE=1 SV=2	1	3	3	3	6	8.5	69.187	0	9.5475	21.9868	21.1729	NA	NA	20.7731	NA	NA	NA	NA	NA	16.9868	16.1728	NA	NA	15.7731	NA	NA	NA	NA	NA	NA	NA	NA	NA	NA	NA	NA	NA	NA	NA	NA	NA	NA	NA	NA	NA	NA
Q8NFH3	Nucleoporin Nup43	NUP43	sp|Q8NFH3|NUP43_HUMAN Nucleoporin Nup43 OS=Homo sapiens (Human) OX=9606 GN=NUP43 PE=1 SV=1	1	1	1	1	8	3.7	42.15	0.0030809	2.0906	23.3059	21.1677	20.2087	20.0642	20.6867	20.0751	19.9092	NA	20.3146	NA	19.721	17.5827	16.6237	16.4793	17.1018	16.4901	16.3242	NA	16.7296	NA	20.4368	20.0643	19.9728	20.0936	20.1402	19.6891	NA	19.9603	NA	NA	NA	NA	NA	NA	NA	NA	NA
Q9BU70	tRNA (adenine(37)-N6)-methyltransferase	TRMO	sp|Q9BU70|TRMO_HUMAN tRNA (adenine(37)-N6)-methyltransferase OS=Homo sapiens (Human) OX=9606 GN=TRMO PE=2 SV=2	1	1	1	1	3	3.2	48.586	0.0023334	2.1941	22.4418	21.1657	20.8196	NA	NA	20.5111	NA	NA	NA	NA	17.9183	16.6422	16.296	NA	NA	15.9875	NA	NA	NA	NA	19.8341	20.0499	NA	NA	19.8981	NA	NA	NA	NA	NA	NA	NA	NA	NA	NA	NA	NA
Q9H9Y4	GPN-loop GTPase 2	GPN2	sp|Q9H9Y4|GPN2_HUMAN GPN-loop GTPase 2 OS=Homo sapiens (Human) OX=9606 GN=GPN2 PE=1 SV=2	1	1	1	1	5	5.2	34.56	0.0035452	1.9949	22.8966	21.1576	20.8658	20.8601	NA	NA	20.6587	NA	NA	NA	19.0893	17.3502	17.0584	17.0527	NA	NA	16.8514	NA	NA	NA	20.4268	20.7214	20.7686	NA	NA	20.4386	NA	NA	NA	NA	NA	NA	NA	NA	NA	NA	NA
O14733	Dual specificity mitogen-activated protein kinase kinase 7	MAP2K7	sp|O14733|MP2K7_HUMAN Dual specificity mitogen-activated protein kinase kinase 7 OS=Homo sapiens (Human) OX=9606 GN=MAP2K7 PE=1 SV=2	1	2	2	2	4	7.6	47.484	0	8.838	21.6737	21.1571	NA	19.9415	NA	NA	NA	NA	NA	NA	17.2143	16.6976	NA	15.482	NA	NA	NA	NA	NA	NA	NA	NA	NA	NA	NA	NA	NA	NA	NA	NA	NA	NA	NA	NA	NA	NA	NA
Q96K62	Zinc finger and BTB domain-containing protein 45	ZBTB45	sp|Q96K62|ZBT45_HUMAN Zinc finger and BTB domain-containing protein 45 OS=Homo sapiens (Human) OX=9606 GN=ZBTB45 PE=2 SV=1	1	1	1	1	4	3.1	54.007	0.0015773	2.3235	22.4499	21.1538	19.7106	19.5279	NA	19.8785	19.6426	NA	NA	NA	18.128	16.8318	15.3887	15.206	NA	15.5566	15.3207	NA	NA	NA	20.423	19.5662	19.4365	NA	19.9436	19.4225	NA	NA	NA	NA	NA	NA	NA	NA	NA	NA	NA
Q86XP1	Diacylglycerol kinase eta	DGKH	sp|Q86XP1|DGKH_HUMAN Diacylglycerol kinase eta OS=Homo sapiens (Human) OX=9606 GN=DGKH PE=1 SV=1	1	3	3	3	5	3.9	134.86	0.0028387	2.151	21.6748	21.138	19.1181	NA	NA	NA	NA	NA	NA	NA	15.9469	15.4101	13.3902	NA	NA	NA	NA	NA	NA	NA	19.8229	NA	NA	NA	NA	NA	NA	NA	NA	NA	NA	NA	NA	NA	NA	NA	NA
Q96JI7	Spatacsin	SPG11	sp|Q96JI7|SPTCS_HUMAN Spatacsin OS=Homo sapiens (Human) OX=9606 GN=SPG11 PE=1 SV=3	1	7	7	7	8	3.8	278.86	0.00055036	2.7109	21.681	21.1299	18.2234	NA	NA	NA	19.5384	NA	NA	NA	14.7269	14.1758	11.2692	NA	NA	NA	12.5842	NA	NA	NA	19.4236	NA	NA	NA	NA	19.0292	NA	NA	NA	NA	NA	NA	NA	NA	NA	NA	NA
P52298	Nuclear cap-binding protein subunit 2	NCBP2	sp|P52298|NCBP2_HUMAN Nuclear cap-binding protein subunit 2 OS=Homo sapiens (Human) OX=9606 GN=NCBP2 PE=1 SV=1	1	1	1	1	23	7.1	18.001	0	3.7873	25.1453	21.099	20.6858	20.9665	21.6493	21.7352	21.2575	NA	NA	20.27	21.9754	17.9291	17.5158	17.7966	18.4794	18.5653	18.0876	NA	NA	17.1001	19.7673	19.9162	20.2528	20.4503	21.1222	20.3868	NA	NA	19.8272	NA	NA	NA	NA	NA	NA	NA	NA
P42126	Enoyl-CoA delta isomerase 1, mitochondrial	ECI1	sp|P42126|ECI1_HUMAN Enoyl-CoA delta isomerase 1, mitochondrial OS=Homo sapiens (Human) OX=9606 GN=ECI1 PE=1 SV=1	1	1	1	1	8	4.3	32.816	0.0060577	1.6219	22.7568	21.0969	19.7188	19.8806	NA	NA	19.7064	NA	NA	19.5036	18.8499	17.19	15.8119	15.9737	NA	NA	15.7995	NA	NA	15.5967	20.3661	19.5743	19.7891	NA	NA	19.4863	NA	NA	19.7768	NA	NA	NA	NA	NA	NA	NA	NA
Q9NWL6	Asparagine synthetase domain-containing protein 1	ASNSD1	sp|Q9NWL6|ASND1_HUMAN Asparagine synthetase domain-containing protein 1 OS=Homo sapiens (Human) OX=9606 GN=ASNSD1 PE=2 SV=2	1	1	1	1	3	1.9	72.079	0.0035524	2.0083	22.2721	21.0855	20.7163	NA	NA	NA	NA	NA	NA	NA	17.1847	15.9981	15.6288	NA	NA	NA	NA	NA	NA	NA	19.7539	19.9468	NA	NA	NA	NA	NA	NA	NA	NA	NA	NA	NA	NA	NA	NA	NA
Q13352	Centromere protein R	ITGB3BP	sp|Q13352|CENPR_HUMAN Centromere protein R OS=Homo sapiens (Human) OX=9606 GN=ITGB3BP PE=1 SV=2	1	3	3	3	4	23.2	20.194	0	3.8084	21.4342	21.0793	NA	NA	19.2371	NA	NA	NA	NA	NA	18.2643	17.9094	NA	NA	16.0671	NA	NA	NA	NA	NA	NA	NA	NA	NA	NA	NA	NA	NA	NA	NA	NA	NA	NA	NA	NA	NA	NA
Q9BPX6	Calcium uptake protein 1, mitochondrial	MICU1	sp|Q9BPX6|MICU1_HUMAN Calcium uptake protein 1, mitochondrial OS=Homo sapiens (Human) OX=9606 GN=MICU1 PE=1 SV=1	1	1	1	1	11	2.5	54.351	0.0020942	2.2855	24.1676	21.0689	20.7663	21.0098	20.8037	20.8152	20.7528	20.0511	20.2627	19.8634	19.4127	16.314	16.0114	16.2549	16.0488	16.0603	15.9979	15.2963	15.5078	15.1085	19.752	20.0115	20.3109	19.6194	20.2169	19.8968	19.287	19.2754	19.4353	NA	NA	NA	NA	NA	NA	NA	NA
Q8TEA8	D-aminoacyl-tRNA deacylase 1	DTD1	sp|Q8TEA8|DTD1_HUMAN D-aminoacyl-tRNA deacylase 1 OS=Homo sapiens (Human) OX=9606 GN=DTD1 PE=1 SV=2	1	1	1	1	14	7.7	23.423	0	4.2245	24.4007	21.0632	20.8487	20.5882	21.6352	20.5033	20.6403	NA	20.4929	19.566	21.4007	18.0632	17.8487	17.5882	18.6352	17.5033	17.6403	NA	17.4929	16.566	20.3346	20.7067	20.4991	21.0445	20.5707	20.4224	NA	20.141	19.8416	NA	NA	NA	NA	NA	NA	NA	NA
P15531	Nucleoside diphosphate kinase A	NME1	sp|P15531|NDKA_HUMAN Nucleoside diphosphate kinase A OS=Homo sapiens (Human) OX=9606 GN=NME1 PE=1 SV=1	1	5	3	3	7	33.6	17.149	0.00056354	2.9343	22.875	21.0584	NA	NA	NA	NA	NA	19.5367	NA	NA	19.7051	17.8885	NA	NA	NA	NA	NA	16.3668	NA	NA	NA	NA	NA	NA	NA	NA	19.7213	NA	NA	NA	NA	NA	NA	NA	NA	NA	NA
Q9C0I1	Myotubularin-related protein 12	MTMR12	sp|Q9C0I1|MTMRC_HUMAN Myotubularin-related protein 12 OS=Homo sapiens (Human) OX=9606 GN=MTMR12 PE=1 SV=2	1	4	4	4	6	6.7	86.147	0	6.7359	21.6578	21.0441	NA	NA	NA	NA	19.5746	NA	NA	NA	16.3359	15.7222	NA	NA	NA	NA	14.2527	NA	NA	NA	19.3211	NA	NA	NA	NA	19.005	NA	NA	NA	NA	NA	NA	NA	NA	NA	NA	NA
Q9BPZ3	Polyadenylate-binding protein-interacting protein 2	PAIP2	sp|Q9BPZ3|PAIP2_HUMAN Polyadenylate-binding protein-interacting protein 2 OS=Homo sapiens (Human) OX=9606 GN=PAIP2 PE=1 SV=1	1	1	1	1	5	15	14.984	0	6.3015	22.8197	21.0262	NA	NA	20.7704	NA	20.8524	NA	NA	NA	20.4978	18.7043	NA	NA	18.4485	NA	18.5304	NA	NA	NA	20.2954	NA	NA	20.1773	NA	20.6323	NA	NA	NA	NA	NA	NA	NA	NA	NA	NA	NA
P32929	Cystathionine gamma-lyase	CTH	sp|P32929|CGL_HUMAN Cystathionine gamma-lyase OS=Homo sapiens (Human) OX=9606 GN=CTH PE=1 SV=3	1	3	3	3	4	9.4	44.508	0.00054318	2.612	22.0429	21.0247	NA	NA	NA	20.3829	NA	NA	NA	NA	17.5835	16.5652	NA	NA	NA	15.9234	NA	NA	NA	NA	NA	NA	NA	NA	NA	NA	NA	NA	NA	NA	NA	NA	NA	NA	NA	NA	NA
Q9HCU9	Breast cancer metastasis-suppressor 1	BRMS1	sp|Q9HCU9|BRMS1_HUMAN Breast cancer metastasis-suppressor 1 OS=Homo sapiens (Human) OX=9606 GN=BRMS1 PE=1 SV=1	1	1	1	1	3	5.7	28.46	0.0005571	2.8276	21.0169	21.0169	NA	NA	NA	NA	NA	NA	NA	NA	17.11	17.11	NA	NA	NA	NA	NA	NA	NA	NA	NA	NA	NA	NA	NA	NA	NA	NA	NA	NA	NA	NA	NA	NA	NA	NA	NA
Q96RN5	Mediator of RNA polymerase II transcription subunit 15	MED15	sp|Q96RN5|MED15_HUMAN Mediator of RNA polymerase II transcription subunit 15 OS=Homo sapiens (Human) OX=9606 GN=MED15 PE=1 SV=2	1	1	1	1	21	1.4	86.753	0.0076427	1.5203	23.4992	21.0137	19.1084	NA	19.493	18.6774	19.1172	19.2399	19.6151	18.9558	19.2514	16.7658	14.8604	NA	15.2451	14.4295	14.8693	14.992	15.3671	14.7078	20.2894	18.9705	NA	18.9065	18.7491	18.9036	19.431	19.2673	19.2356	NA	NA	NA	NA	NA	NA	NA	NA
Q96NB2	Sideroflexin-2	SFXN2	sp|Q96NB2|SFXN2_HUMAN Sideroflexin-2 OS=Homo sapiens (Human) OX=9606 GN=SFXN2 PE=1 SV=2	1	1	1	1	8	3.7	36.231	0.0030706	2.0729	23.232	21.0137	20.9959	20.7892	20.9743	19.9441	NA	NA	NA	19.5413	19.1446	16.9262	16.9084	16.7018	16.8868	15.8566	NA	NA	NA	15.4538	20.2829	20.8515	20.6978	20.3813	20.0092	NA	NA	NA	19.8145	NA	NA	NA	NA	NA	NA	NA	NA
Q9BYD6	39S ribosomal protein L1, mitochondrial	MRPL1	sp|Q9BYD6|RM01_HUMAN 39S ribosomal protein L1, mitochondrial OS=Homo sapiens (Human) OX=9606 GN=MRPL1 PE=1 SV=2	1	1	1	1	18	3.7	36.908	0.00054437	2.6238	24.2566	20.9997	20.5262	NA	21.4407	NA	NA	20.2497	NA	20.1488	20.2566	16.9996	16.5262	NA	17.4406	NA	NA	16.2497	NA	16.1488	20.2689	20.3817	NA	20.8476	NA	NA	20.4342	NA	20.422	NA	NA	NA	NA	NA	NA	NA	NA
P51648	Aldehyde dehydrogenase family 3 member A2	ALDH3A2	sp|P51648|AL3A2_HUMAN Aldehyde dehydrogenase family 3 member A2 OS=Homo sapiens (Human) OX=9606 GN=ALDH3A2 PE=1 SV=1	1	2	2	2	6	5.8	54.847	0.002331	2.1907	23.808	20.9982	21.1645	NA	20.5879	NA	21.0469	NA	21.7364	NA	19.3486	16.5388	16.7051	NA	16.1285	NA	16.5875	NA	17.2769	NA	NA	20.395	NA	NA	NA	20.1762	NA	20.7343	NA	NA	NA	NA	NA	NA	NA	NA	NA
Q96K37	Solute carrier family 35 member E1	SLC35E1	sp|Q96K37|S35E1_HUMAN Solute carrier family 35 member E1 OS=Homo sapiens (Human) OX=9606 GN=SLC35E1 PE=1 SV=2	1	1	1	1	10	2.9	44.772	0.0098154	1.3787	23.377	20.9762	NA	20.9552	NA	NA	20.6663	NA	NA	NA	19.4702	17.0694	NA	17.0484	NA	NA	16.7594	NA	NA	NA	19.6446	NA	20.2417	NA	NA	19.7956	NA	NA	NA	NA	NA	NA	NA	NA	NA	NA	NA
Q96P48	Arf-GAP with Rho-GAP domain, ANK repeat and PH domain-containing protein 1	ARAP1	sp|Q96P48|ARAP1_HUMAN Arf-GAP with Rho-GAP domain, ANK repeat and PH domain-containing protein 1 OS=Homo sapiens (Human) OX=9606 GN=ARAP1 PE=1 SV=3	1	5	5	5	11	5.3	162.19	0.00055188	2.7307	22.2522	20.9478	NA	20.0375	NA	19.7884	18.5058	NA	NA	NA	16.2299	14.9255	NA	14.0152	NA	13.7661	12.4834	NA	NA	NA	19.1297	NA	NA	NA	NA	18.1802	NA	NA	NA	NA	NA	NA	NA	NA	NA	NA	NA
Q8TC44	POC1 centriolar protein homolog B	POC1B	sp|Q8TC44|POC1B_HUMAN POC1 centriolar protein homolog B OS=Homo sapiens (Human) OX=9606 GN=POC1B PE=1 SV=1	1	2	2	2	3	5.2	53.667	0.00057159	3.0938	21.5418	20.947	NA	NA	NA	NA	NA	19.9763	NA	NA	17.0182	16.4234	NA	NA	NA	NA	NA	15.4528	NA	NA	20.2161	NA	NA	NA	NA	NA	20.1609	NA	NA	NA	NA	NA	NA	NA	NA	NA	NA
P22059	Oxysterol-binding protein 1	OSBP	sp|P22059|OSBP1_HUMAN Oxysterol-binding protein 1 OS=Homo sapiens (Human) OX=9606 GN=OSBP PE=1 SV=1	1	1	1	1	6	2.1	89.42	0.00055448	2.7854	22.5489	20.9423	20.5257	20.4701	NA	NA	20.1446	NA	NA	NA	17.1913	15.5848	15.1682	15.1126	NA	NA	14.787	NA	NA	NA	20.2116	20.3813	20.3787	NA	NA	19.9244	NA	NA	NA	NA	NA	NA	NA	NA	NA	NA	NA
Q8WVC6	Dephospho-CoA kinase domain-containing protein	DCAKD	sp|Q8WVC6|DCAKD_HUMAN Dephospho-CoA kinase domain-containing protein OS=Homo sapiens (Human) OX=9606 GN=DCAKD PE=1 SV=1	1	1	1	1	8	4.3	26.55	0.00053821	2.5385	23.1308	20.94	20.6342	20.5351	20.7213	20.2036	20.0558	NA	NA	NA	19.4304	17.2396	16.9338	16.8347	17.0208	16.5032	16.3553	NA	NA	NA	19.6083	19.8647	19.8215	19.5223	19.5907	19.185	NA	NA	NA	NA	NA	NA	NA	NA	NA	NA	NA
P62310	U6 snRNA-associated Sm-like protein LSm3	LSM3	sp|P62310|LSM3_HUMAN U6 snRNA-associated Sm-like protein LSm3 OS=Homo sapiens (Human) OX=9606 GN=LSM3 PE=1 SV=2	1	1	1	1	3	20.6	11.845	0	6.4225	22.1352	20.9203	NA	NA	20.3843	NA	NA	NA	NA	NA	20.5503	19.3354	NA	NA	18.7993	NA	NA	NA	NA	NA	19.5887	NA	NA	19.1853	NA	NA	NA	NA	NA	NA	NA	NA	NA	NA	NA	NA	NA
Q92567	Protein FAM168A	FAM168A	sp|Q92567|F168A_HUMAN Protein FAM168A OS=Homo sapiens (Human) OX=9606 GN=FAM168A PE=1 SV=2	1	1	1	1	11	7.4	26.184	0	4.0624	23.4147	20.8977	19.9557	20.0257	21.3507	21.2413	20.9246	NA	NA	NA	20.8297	18.3128	17.3708	17.4407	18.7657	18.6564	18.3397	NA	NA	NA	20.304	19.9484	20.0712	20.8947	19.953	20.8415	NA	NA	NA	NA	NA	NA	NA	NA	NA	NA	NA
Q9P2G9	Kelch-like protein 8	KLHL8	sp|Q9P2G9|KLHL8_HUMAN Kelch-like protein 8 OS=Homo sapiens (Human) OX=9606 GN=KLHL8 PE=1 SV=4	1	1	1	1	11	2.1	68.801	0.00055172	2.7293	23.6619	20.8954	20.4461	20.3705	20.2915	20.6161	20.016	NA	20.0222	NA	18.3764	15.61	15.1607	15.0851	15.0061	15.3307	14.7307	NA	14.7368	NA	20.1646	20.3016	20.2791	19.6985	20.6812	19.7959	NA	19.6679	NA	NA	NA	NA	NA	NA	NA	NA	NA
P30046;A6NHG4	D-dopachrome decarboxylase;D-dopachrome decarboxylase-like protein	DDT;DDTL	sp|P30046|DOPD_HUMAN D-dopachrome decarboxylase OS=Homo sapiens (Human) OX=9606 GN=DDT PE=1 SV=3;sp|A6NHG4|DDTL_HUMAN D-dopachrome decarboxylase-like protein OS=Homo sapiens (Human) OX=9606 GN=DDTL PE=2 SV=1	2	1	1	1	6	10.2	12.712	0.0028416	2.1606	22.7208	20.8906	19.5954	NA	NA	19.9189	20.0523	NA	NA	NA	19.9134	18.0832	16.788	NA	NA	17.1116	17.2449	NA	NA	NA	19.5589	18.8259	NA	NA	19.3059	19.1815	NA	NA	NA	NA	NA	NA	NA	NA	NA	NA	NA
Q9Y6Y0	Influenza virus NS1A-binding protein	IVNS1ABP	sp|Q9Y6Y0|NS1BP_HUMAN Influenza virus NS1A-binding protein OS=Homo sapiens (Human) OX=9606 GN=IVNS1ABP PE=1 SV=3	1	1	1	1	18	2	71.729	0.004007	1.8904	24.1467	20.8878	21.1328	19.9739	20.7718	20.7011	21.014	NA	NA	NA	19.1925	15.9337	16.1786	15.0198	15.8176	15.7469	16.0598	NA	NA	NA	20.1571	20.9884	19.8826	20.1788	20.7663	20.7938	NA	NA	NA	NA	NA	NA	NA	NA	NA	NA	NA
Q96CM3	Mitochondrial RNA pseudouridine synthase RPUSD4	RPUSD4	sp|Q96CM3|RUSD4_HUMAN Mitochondrial RNA pseudouridine synthase RPUSD4 OS=Homo sapiens (Human) OX=9606 GN=RPUSD4 PE=1 SV=1	1	2	2	2	5	5.3	42.205	0.0076391	1.5189	21.6842	20.8758	NA	NA	NA	NA	18.5777	NA	18.7512	NA	17.1606	16.3523	NA	NA	NA	NA	14.0542	NA	14.2276	NA	19.4559	NA	NA	NA	NA	18.3576	NA	18.3969	NA	NA	NA	NA	NA	NA	NA	NA	NA
Q9P1F3	Costars family protein ABRACL	ABRACL	sp|Q9P1F3|ABRAL_HUMAN Costars family protein ABRACL OS=Homo sapiens (Human) OX=9606 GN=ABRACL PE=1 SV=1	1	1	1	1	4	19.8	9.0564	0.00057455	3.1477	21.7379	20.8684	NA	NA	NA	NA	NA	20.5946	NA	NA	20.153	19.2834	NA	NA	NA	NA	NA	19.0096	NA	NA	19.5367	NA	NA	NA	NA	NA	19.8157	NA	NA	NA	NA	NA	NA	NA	NA	NA	NA
Q8TF76	Serine/threonine-protein kinase haspin	HASPIN	sp|Q8TF76|HASP_HUMAN Serine/threonine-protein kinase haspin OS=Homo sapiens (Human) OX=9606 GN=HASPIN PE=1 SV=3	1	1	1	1	13	2.1	88.494	0	4.0549	23.6689	20.848	20.7546	20.4352	20.6353	20.0289	20.1876	NA	19.9703	19.5758	18.421	15.6001	15.5066	15.1872	15.3874	14.7809	14.9398	NA	14.7224	14.3278	20.1172	20.6101	20.3438	20.0423	20.094	19.9676	NA	19.616	19.8491	NA	NA	NA	NA	NA	NA	NA	NA
Q99614	Tetratricopeptide repeat protein 1	TTC1	sp|Q99614|TTC1_HUMAN Tetratricopeptide repeat protein 1 OS=Homo sapiens (Human) OX=9606 GN=TTC1 PE=1 SV=1	1	1	1	1	1	4.5	33.526	0.0087699	1.4738	20.8341	20.8341	NA	NA	NA	NA	NA	NA	NA	NA	16.8342	16.8342	NA	NA	NA	NA	NA	NA	NA	NA	NA	NA	NA	NA	NA	NA	NA	NA	NA	NA	NA	NA	NA	NA	NA	NA	NA
O15350	Tumor protein p73	TP73	sp|O15350|P73_HUMAN Tumor protein p73 OS=Homo sapiens (Human) OX=9606 GN=TP73 PE=1 SV=1	1	1	1	1	14	1.6	69.623	0.0030753	2.0829	22.9836	20.8294	20.6352	NA	NA	18.8767	19.2759	19.8371	19.5239	19.8006	18.2832	16.1289	15.9348	NA	NA	14.1763	14.5755	15.1366	14.8235	15.1001	20.0985	20.4908	NA	NA	18.9419	19.0558	20.0216	19.1696	20.0738	NA	NA	NA	NA	NA	NA	NA	NA
P28062	Proteasome subunit beta type-8	PSMB8	sp|P28062|PSB8_HUMAN Proteasome subunit beta type-8 OS=Homo sapiens (Human) OX=9606 GN=PSMB8 PE=1 SV=3	1	1	1	1	5	5.1	30.354	0.00053865	2.5411	22.7727	20.8273	20.3006	NA	NA	20.4053	20.0525	NA	20.5522	NA	18.6028	16.6575	16.1307	NA	NA	16.2354	15.8826	NA	16.3822	NA	19.4957	19.5311	NA	NA	19.7924	19.1818	NA	19.55	NA	NA	NA	NA	NA	NA	NA	NA	NA
P50897	Palmitoyl-protein thioesterase 1	PPT1	sp|P50897|PPT1_HUMAN Palmitoyl-protein thioesterase 1 OS=Homo sapiens (Human) OX=9606 GN=PPT1 PE=1 SV=1	1	1	1	1	7	4.9	34.193	0.0030761	2.0844	22.5872	20.803	20.473	20.6684	NA	20.3645	NA	NA	NA	NA	19.0023	17.2181	16.888	17.0834	NA	16.7796	NA	NA	NA	NA	20.0722	20.3286	20.5769	NA	20.4297	NA	NA	NA	NA	NA	NA	NA	NA	NA	NA	NA	NA
Q9UJ71	C-type lectin domain family 4 member K	CD207	sp|Q9UJ71|CLC4K_HUMAN C-type lectin domain family 4 member K OS=Homo sapiens (Human) OX=9606 GN=CD207 PE=1 SV=2	1	1	1	1	1	4.3	36.725	0.0092133	1.4429	21.8427	20.8003	NA	NA	NA	NA	NA	NA	20.884	NA	17.3833	16.3408	NA	NA	NA	NA	NA	NA	16.4245	NA	20.0695	NA	NA	NA	NA	NA	NA	20.5296	NA	NA	NA	NA	NA	NA	NA	NA	NA
Q96I51	RCC1-like G exchanging factor-like protein	RCC1L	sp|Q96I51|RCC1L_HUMAN RCC1-like G exchanging factor-like protein OS=Homo sapiens (Human) OX=9606 GN=RCC1L PE=1 SV=2	1	2	2	2	4	7.3	49.996	0.0040333	1.9467	22.6734	20.7993	NA	NA	21.6751	NA	NA	NA	NA	NA	18.1499	16.2757	NA	NA	17.1516	NA	NA	NA	NA	NA	19.5079	NA	NA	19.4319	NA	NA	NA	NA	NA	NA	NA	NA	NA	NA	NA	NA	NA
Q9UER7	Death domain-associated protein 6	DAXX	sp|Q9UER7|DAXX_HUMAN Death domain-associated protein 6 OS=Homo sapiens (Human) OX=9606 GN=DAXX PE=1 SV=2	1	1	1	1	8	2.2	81.372	0.0048948	1.7089	22.8838	20.7884	NA	20.4065	NA	NA	NA	19.6759	19.9286	19.5359	18.4244	16.3289	NA	15.9471	NA	NA	NA	15.2164	15.4692	15.0764	20.0575	NA	20.3151	NA	NA	NA	19.8604	19.5743	19.8091	NA	NA	NA	NA	NA	NA	NA	NA
O60346	PH domain leucine-rich repeat-containing protein phosphatase 1	PHLPP1	sp|O60346|PHLP1_HUMAN PH domain leucine-rich repeat-containing protein phosphatase 1 OS=Homo sapiens (Human) OX=9606 GN=PHLPP1 PE=1 SV=3	1	3	3	3	3	2.3	184.67	0.0037955	1.9833	21.7376	20.7884	NA	NA	NA	NA	18.8226	NA	NA	NA	15.3801	14.4308	NA	NA	NA	NA	12.465	NA	NA	NA	20.0576	NA	NA	NA	NA	18.6024	NA	NA	NA	NA	NA	NA	NA	NA	NA	NA	NA
Q9UDR5	Alpha-aminoadipic semialdehyde synthase, mitochondrial	AASS	sp|Q9UDR5|AASS_HUMAN Alpha-aminoadipic semialdehyde synthase, mitochondrial OS=Homo sapiens (Human) OX=9606 GN=AASS PE=1 SV=1	1	6	6	6	9	8.6	102.13	0.00057029	3.0685	22.4925	20.7766	19.8912	20.6792	NA	20.017	NA	NA	NA	NA	17.0331	15.3172	14.4318	15.2197	NA	14.5575	NA	NA	NA	NA	NA	19.7468	NA	NA	20.0821	NA	NA	NA	NA	NA	NA	NA	NA	NA	NA	NA	NA
Q5SQH8	Uncharacterized protein C6orf136	C6orf136	sp|Q5SQH8|CF136_HUMAN Uncharacterized protein C6orf136 OS=Homo sapiens (Human) OX=9606 GN=C6orf136 PE=2 SV=1	1	1	1	1	1	3.8	35.794	0.0033206	2.0561	20.7731	20.7731	NA	NA	NA	NA	NA	NA	NA	NA	17.3137	17.3137	NA	NA	NA	NA	NA	NA	NA	NA	NA	NA	NA	NA	NA	NA	NA	NA	NA	NA	NA	NA	NA	NA	NA	NA	NA
Q9P2T1	GMP reductase 2	GMPR2	sp|Q9P2T1|GMPR2_HUMAN GMP reductase 2 OS=Homo sapiens (Human) OX=9606 GN=GMPR2 PE=1 SV=1	1	2	2	2	6	8.3	37.874	0	29.232	21.3692	20.7695	NA	NA	18.93	NA	NA	NA	NA	NA	17.2817	16.6821	NA	NA	14.8425	NA	NA	NA	NA	NA	20.0387	NA	NA	18.337	NA	NA	NA	NA	NA	NA	NA	NA	NA	NA	NA	NA	NA
Q9GZN8	UPF0687 protein C20orf27	C20orf27	sp|Q9GZN8|CT027_HUMAN UPF0687 protein C20orf27 OS=Homo sapiens (Human) OX=9606 GN=C20orf27 PE=1 SV=3	1	1	1	1	15	8	19.291	0.0042142	1.8213	23.5221	20.7693	20.4187	NA	NA	NA	20.1645	NA	20.7914	19.7018	20.3521	17.5993	17.2489	NA	NA	NA	16.9946	NA	17.6215	16.5318	20.0385	20.2744	NA	NA	NA	19.9444	NA	20.4372	19.9751	NA	NA	NA	NA	NA	NA	NA	NA
Q92800	Histone-lysine N-methyltransferase EZH1	EZH1	sp|Q92800|EZH1_HUMAN Histone-lysine N-methyltransferase EZH1 OS=Homo sapiens (Human) OX=9606 GN=EZH1 PE=1 SV=2	1	2	1	1	13	4.4	85.27	0	5.3006	23.9234	20.7482	20.7551	20.5124	NA	20.3933	NA	NA	21.2729	20.5062	18.7941	15.6189	15.6258	15.3831	NA	15.264	NA	NA	16.1437	15.3769	20.0207	20.614	20.4243	NA	20.4617	NA	NA	20.9219	20.7827	NA	NA	NA	NA	NA	NA	NA	NA
Q9BSF4	Mitochondrial import inner membrane translocase subunit Tim29	TIMM29	sp|Q9BSF4|TIM29_HUMAN Mitochondrial import inner membrane translocase subunit Tim29 OS=Homo sapiens (Human) OX=9606 GN=TIMM29 PE=1 SV=2	1	1	1	1	2	8.8	29.233	0	5.3742	21.4448	20.6948	NA	20.1421	NA	NA	NA	NA	NA	NA	17.7443	16.9944	NA	16.4416	NA	NA	NA	NA	NA	NA	19.3631	NA	19.4284	NA	NA	NA	NA	NA	NA	NA	NA	NA	NA	NA	NA	NA	NA
P48553	Trafficking protein particle complex subunit 10	TRAPPC10	sp|P48553|TPC10_HUMAN Trafficking protein particle complex subunit 10 OS=Homo sapiens (Human) OX=9606 GN=TRAPPC10 PE=1 SV=2	1	4	4	4	7	3.7	142.19	0.00053967	2.5691	21.4693	20.694	NA	NA	NA	NA	NA	NA	NA	NA	15.6364	14.8612	NA	NA	NA	NA	NA	NA	NA	NA	19.3624	NA	NA	NA	NA	NA	NA	NA	NA	NA	NA	NA	NA	NA	NA	NA	NA
Q9NXX6	Non-structural maintenance of chromosomes element 4 homolog A	NSMCE4A	sp|Q9NXX6|NSE4A_HUMAN Non-structural maintenance of chromosomes element 4 homolog A OS=Homo sapiens (Human) OX=9606 GN=NSMCE4A PE=1 SV=2	1	1	1	1	5	3.6	44.301	0.0046626	1.7336	22.7074	20.693	20.2926	20.1446	20.0033	NA	NA	NA	20.6622	NA	18.3855	16.3711	15.9706	15.8226	15.6813	NA	NA	NA	16.3403	NA	19.9401	20.1259	20.1138	19.388	NA	NA	NA	20.3049	NA	NA	NA	NA	NA	NA	NA	NA	NA
Q9Y2H1	Serine/threonine-protein kinase 38-like	STK38L	sp|Q9Y2H1|ST38L_HUMAN Serine/threonine-protein kinase 38-like OS=Homo sapiens (Human) OX=9606 GN=STK38L PE=1 SV=3	1	2	2	2	4	6.7	54.002	0	5.834	22.8905	20.6656	NA	NA	21.4891	NA	NA	20.6353	NA	NA	18.3055	16.0806	NA	NA	16.9042	NA	NA	16.0503	NA	NA	19.3339	NA	NA	19.8746	NA	NA	19.8564	NA	NA	NA	NA	NA	NA	NA	NA	NA	NA
Q68DK7	Male-specific lethal 1 homolog	MSL1	sp|Q68DK7|MSL1_HUMAN Male-specific lethal 1 homolog OS=Homo sapiens (Human) OX=9606 GN=MSL1 PE=1 SV=3	1	1	1	1	2	3.1	67.128	0	4.7944	20.6634	20.6634	NA	NA	NA	NA	NA	NA	NA	NA	16.1399	16.1399	NA	NA	NA	NA	NA	NA	NA	NA	NA	NA	NA	NA	NA	NA	NA	NA	NA	NA	NA	NA	NA	NA	NA	NA	NA
P17029	Zinc finger protein with KRAB and SCAN domains 1	ZKSCAN1	sp|P17029|ZKSC1_HUMAN Zinc finger protein with KRAB and SCAN domains 1 OS=Homo sapiens (Human) OX=9606 GN=ZKSCAN1 PE=1 SV=3	1	4	3	3	4	7.5	63.629	0.0042131	1.8181	21.6005	20.6494	20.55	NA	NA	NA	NA	NA	NA	NA	16.7932	15.8421	15.7427	NA	NA	NA	NA	NA	NA	NA	NA	NA	NA	NA	NA	NA	NA	NA	NA	NA	NA	NA	NA	NA	NA	NA	NA
A1X283	SH3 and PX domain-containing protein 2B	SH3PXD2B	sp|A1X283|SPD2B_HUMAN SH3 and PX domain-containing protein 2B OS=Homo sapiens (Human) OX=9606 GN=SH3PXD2B PE=1 SV=3	1	6	6	6	11	9.8	101.58	0	6.7086	21.9412	20.6485	NA	NA	20.5296	NA	NA	NA	NA	NA	16.4176	15.125	NA	NA	15.0061	NA	NA	NA	NA	NA	19.5773	NA	NA	NA	NA	NA	NA	NA	NA	NA	NA	NA	NA	NA	NA	NA	NA
Q9UBK9	Protein UXT	UXT	sp|Q9UBK9|UXT_HUMAN Protein UXT OS=Homo sapiens (Human) OX=9606 GN=UXT PE=1 SV=1	1	1	1	1	10	8.3	18.246	0.00057504	3.1536	22.9889	20.6426	19.908	19.6547	20.1163	NA	19.5976	NA	20.327	NA	19.989	17.6426	16.9081	16.6547	17.1163	NA	16.5976	NA	17.3269	NA	19.9118	19.7636	19.5633	19.5233	NA	19.3774	NA	19.9727	NA	NA	NA	NA	NA	NA	NA	NA	NA
Q9NV96	Cell cycle control protein 50A	TMEM30A	sp|Q9NV96|CC50A_HUMAN Cell cycle control protein 50A OS=Homo sapiens (Human) OX=9606 GN=TMEM30A PE=1 SV=1	1	1	1	1	8	4.4	40.683	0.003088	2.1194	22.706	20.6246	20.4372	19.8591	NA	NA	NA	NA	19.4632	19.0088	18.706	16.6246	16.4372	15.8591	NA	NA	NA	NA	15.4632	15.0088	19.8938	20.2928	19.7676	NA	NA	NA	NA	19.1089	19.2821	NA	NA	NA	NA	NA	NA	NA	NA
Q9HCU5	Prolactin regulatory element-binding protein	PREB	sp|Q9HCU5|PREB_HUMAN Prolactin regulatory element-binding protein OS=Homo sapiens (Human) OX=9606 GN=PREB PE=1 SV=2	1	2	2	2	3	5.5	45.468	0.0020839	2.2448	21.2854	20.612	NA	NA	NA	19.8625	NA	NA	NA	NA	17.1154	16.4421	NA	NA	NA	15.6926	NA	NA	NA	NA	19.8812	NA	NA	NA	19.9277	NA	NA	NA	NA	NA	NA	NA	NA	NA	NA	NA	NA
O95070	Protein YIF1A	YIF1A	sp|O95070|YIF1A_HUMAN Protein YIF1A OS=Homo sapiens (Human) OX=9606 GN=YIF1A PE=1 SV=2	1	1	1	1	3	4.1	32.011	0.00054142	2.5939	21.7111	20.6098	19.42	NA	19.738	NA	NA	NA	NA	17.9718	18.7111	17.6098	16.42	NA	16.7381	NA	NA	NA	NA	14.9718	19.879	19.2756	NA	19.145	NA	NA	NA	NA	18.2451	NA	NA	NA	NA	NA	NA	NA	NA
Q13033	Striatin-3	STRN3	sp|Q13033|STRN3_HUMAN Striatin-3 OS=Homo sapiens (Human) OX=9606 GN=STRN3 PE=1 SV=3	1	3	3	3	5	6.3	87.208	0	4.0315	22.3899	20.6042	NA	NA	NA	20.1933	NA	NA	NA	NA	17.5319	15.7462	NA	NA	NA	15.3353	NA	NA	NA	NA	19.8734	NA	NA	NA	NA	NA	NA	NA	NA	NA	NA	NA	NA	NA	NA	NA	NA
Q14586	Zinc finger protein 267	ZNF267	sp|Q14586|ZN267_HUMAN Zinc finger protein 267 OS=Homo sapiens (Human) OX=9606 GN=ZNF267 PE=1 SV=3	1	1	1	1	4	2	87.375	0.00053981	2.571	20.5862	20.5862	NA	NA	NA	NA	NA	NA	NA	NA	15.2643	15.2643	NA	NA	NA	NA	NA	NA	NA	NA	NA	NA	NA	NA	NA	NA	NA	NA	NA	NA	NA	NA	NA	NA	NA	NA	NA
Q9NPB8	Glycerophosphocholine phosphodiesterase GPCPD1	GPCPD1	sp|Q9NPB8|GPCP1_HUMAN Glycerophosphocholine phosphodiesterase GPCPD1 OS=Homo sapiens (Human) OX=9606 GN=GPCPD1 PE=1 SV=2	1	4	4	4	6	8.9	76.034	0	4.8603	22.3318	20.5833	NA	18.4807	21.1616	18.0118	NA	NA	NA	NA	17.1223	15.3738	NA	13.2712	15.9522	12.8024	NA	NA	NA	NA	19.8524	NA	NA	NA	NA	NA	NA	NA	NA	NA	NA	NA	NA	NA	NA	NA	NA
Q13432	Protein unc-119 homolog A	UNC119	sp|Q13432|U119A_HUMAN Protein unc-119 homolog A OS=Homo sapiens (Human) OX=9606 GN=UNC119 PE=1 SV=1	1	1	1	1	4	6.2	26.962	0.008103	1.5099	22.0228	20.5718	NA	20.735	NA	NA	NA	NA	NA	NA	18.7009	17.2499	NA	17.4131	NA	NA	NA	NA	NA	NA	19.841	NA	20.6436	NA	NA	NA	NA	NA	NA	NA	NA	NA	NA	NA	NA	NA	NA
Q9H9A7	RecQ-mediated genome instability protein 1	RMI1	sp|Q9H9A7|RMI1_HUMAN RecQ-mediated genome instability protein 1 OS=Homo sapiens (Human) OX=9606 GN=RMI1 PE=1 SV=3	1	1	1	1	1	2.7	70.144	0.0083037	1.4835	20.5701	20.5701	NA	NA	NA	NA	NA	NA	NA	NA	15.6631	15.6631	NA	NA	NA	NA	NA	NA	NA	NA	NA	NA	NA	NA	NA	NA	NA	NA	NA	NA	NA	NA	NA	NA	NA	NA	NA
P49840	Glycogen synthase kinase-3 alpha	GSK3A	sp|P49840|GSK3A_HUMAN Glycogen synthase kinase-3 alpha OS=Homo sapiens (Human) OX=9606 GN=GSK3A PE=1 SV=2	1	2	1	1	9	5	50.98	0.00054825	2.6868	23.0167	20.5687	19.5766	19.7831	20.7965	NA	19.9728	NA	NA	NA	18.7688	16.3207	15.3287	15.5352	16.5486	NA	15.7249	NA	NA	NA	19.8378	19.4322	19.6916	20.2035	NA	19.7527	NA	NA	NA	NA	NA	NA	NA	NA	NA	NA	NA
Q8WWI1	LIM domain only protein 7	LMO7	sp|Q8WWI1|LMO7_HUMAN LIM domain only protein 7 OS=Homo sapiens (Human) OX=9606 GN=LMO7 PE=1 SV=3	1	4	4	4	11	2.8	192.69	0.00057127	3.0897	21.85	20.5633	NA	NA	NA	NA	NA	NA	NA	NA	15.2651	13.9783	NA	NA	NA	NA	NA	NA	NA	NA	19.8324	NA	NA	NA	NA	NA	NA	NA	NA	NA	NA	NA	NA	NA	NA	NA	NA
Q14667	Protein KIAA0100	KIAA0100	sp|Q14667|K0100_HUMAN Protein KIAA0100 OS=Homo sapiens (Human) OX=9606 GN=KIAA0100 PE=1 SV=3	1	2	2	2	6	1.3	253.7	0	3.5473	21.8755	20.5517	19.686	19.0554	NA	NA	NA	NA	NA	NA	15.134	13.8102	12.9445	12.3139	NA	NA	NA	NA	NA	NA	19.8208	NA	NA	NA	NA	NA	NA	NA	NA	NA	NA	NA	NA	NA	NA	NA	NA
Q9UPQ3;Q96P47	Arf-GAP with GTPase, ANK repeat and PH domain-containing protein 1;Arf-GAP with GTPase, ANK repeat and PH domain-containing protein 3	AGAP1;p|Q96P47|AGAP3_HUMAN	sp|Q9UPQ3|AGAP1_HUMAN Arf-GAP with GTPase, ANK repeat and PH domain-containing protein 1 OS=Homo sapiens (Human) OX=9606 GN=AGAP1 PE=1 SV=4;sp|Q96P47|AGAP3_HUMAN Arf-GAP with GTPase, ANK repeat and PH domain-containing protein 3 OS=Homo sapiens (Human) OX=	2	1	1	1	8	1.9	94.469	0.00056497	2.9727	22.8642	20.5515	19.6591	19.7435	20.4057	NA	19.7671	NA	19.4739	NA	17.8198	15.5071	14.6147	14.6991	15.3613	NA	14.7227	NA	14.4295	NA	19.8207	19.5147	19.6521	19.8127	NA	19.547	NA	19.1196	NA	NA	NA	NA	NA	NA	NA	NA	NA
P27144	Adenylate kinase 4, mitochondrial	AK4	sp|P27144|KAD4_HUMAN Adenylate kinase 4, mitochondrial OS=Homo sapiens (Human) OX=9606 GN=AK4 PE=1 SV=1	1	1	1	1	20	4.9	25.268	0.0046683	1.7445	24.2703	20.549	20.3043	19.9818	20.5377	19.8735	20.1273	19.7823	19.7082	19.7903	20.3635	16.642	16.3974	16.0748	16.6308	15.9666	16.2204	15.8754	15.8013	15.8834	19.8168	20.1584	19.8889	19.9434	19.9373	19.9058	19.9655	19.3526	20.0622	NA	NA	NA	NA	NA	NA	NA	NA
Q7Z3K3	Pogo transposable element with ZNF domain	POGZ	sp|Q7Z3K3|POGZ_HUMAN Pogo transposable element with ZNF domain OS=Homo sapiens (Human) OX=9606 GN=POGZ PE=1 SV=2	1	5	5	5	6	4.9	155.34	0	5.3198	22.5293	20.5477	20.2307	NA	19.7401	NA	NA	NA	NA	NA	16.7479	14.7664	14.4493	NA	13.9587	NA	NA	NA	NA	NA	19.8169	NA	NA	19.147	NA	NA	NA	NA	NA	NA	NA	NA	NA	NA	NA	NA	NA
Q7Z5L2	Coiled-coil domain-containing protein R3HCC1L	R3HCC1L	sp|Q7Z5L2|R3HCL_HUMAN Coiled-coil domain-containing protein R3HCC1L OS=Homo sapiens (Human) OX=9606 GN=R3HCC1L PE=1 SV=3	1	2	2	2	7	3.2	87.882	0.005132	1.6986	22.3159	20.5398	NA	20.0453	NA	NA	19.866	NA	19.6742	NA	17.146	15.3698	NA	14.8754	NA	NA	14.696	NA	14.5043	NA	NA	NA	NA	NA	NA	19.6459	NA	19.3199	NA	NA	NA	NA	NA	NA	NA	NA	NA
Q13610	Periodic tryptophan protein 1 homolog	PWP1	sp|Q13610|PWP1_HUMAN Periodic tryptophan protein 1 homolog OS=Homo sapiens (Human) OX=9606 GN=PWP1 PE=1 SV=1	1	3	3	3	5	9.2	55.827	0.0013154	2.3357	22.8056	20.539	NA	19.5854	20.0637	21.144	NA	NA	20.6167	NA	18.282	16.0154	NA	15.0618	15.5402	16.6204	NA	NA	16.0931	NA	NA	NA	18.8717	18.8647	NA	NA	NA	NA	NA	NA	NA	NA	NA	NA	NA	NA	NA
Q7Z5G4	Golgin subfamily A member 7	GOLGA7	sp|Q7Z5G4|GOGA7_HUMAN Golgin subfamily A member 7 OS=Homo sapiens (Human) OX=9606 GN=GOLGA7 PE=1 SV=2	1	1	1	1	15	8	15.824	0.0060416	1.6101	23.47	20.521	20.3052	20.0567	NA	18.8617	19.745	20.1746	19.413	19.6025	20.3001	17.3511	17.1353	16.8867	NA	15.6918	16.5751	17.0047	16.2431	16.4326	19.7902	20.1608	19.9652	NA	18.9269	19.5249	20.3593	19.0587	19.8758	NA	NA	NA	NA	NA	NA	NA	NA
Q9Y366	Intraflagellar transport protein 52 homolog	IFT52	sp|Q9Y366|IFT52_HUMAN Intraflagellar transport protein 52 homolog OS=Homo sapiens (Human) OX=9606 GN=IFT52 PE=1 SV=3	1	1	1	1	1	2.5	49.706	0.005127	1.6889	20.5004	20.5004	NA	NA	NA	NA	NA	NA	NA	NA	16.2524	16.2524	NA	NA	NA	NA	NA	NA	NA	NA	NA	NA	NA	NA	NA	NA	NA	NA	NA	NA	NA	NA	NA	NA	NA	NA	NA
Q8N8U3	Retrotransposon Gag-like protein 3	RTL3	sp|Q8N8U3|RTL3_HUMAN Retrotransposon Gag-like protein 3 OS=Homo sapiens (Human) OX=9606 GN=RTL3 PE=2 SV=1	1	2	2	2	2	5.9	52.816	1	-2	20.4858	20.4858	NA	NA	NA	NA	NA	NA	NA	NA	17.1639	17.1639	NA	NA	NA	NA	NA	NA	NA	NA	NA	NA	NA	NA	NA	NA	NA	NA	NA	NA	NA	NA	NA	NA	NA	NA	NA
P17181	Interferon alpha/beta receptor 1	IFNAR1	sp|P17181|INAR1_HUMAN Interferon alpha/beta receptor 1 OS=Homo sapiens (Human) OX=9606 GN=IFNAR1 PE=1 SV=3	1	1	1	1	12	2.3	63.525	0.0087657	1.4719	24.4615	20.4803	21.3375	NA	NA	21.135	NA	NA	NA	19.9543	19.2915	15.3104	16.1676	NA	NA	15.965	NA	NA	NA	14.7844	19.7495	21.1931	NA	NA	21.2001	NA	NA	NA	20.2276	NA	NA	NA	NA	NA	NA	NA	NA
Q9BQP7	Mitochondrial genome maintenance exonuclease 1	MGME1	sp|Q9BQP7|MGME1_HUMAN Mitochondrial genome maintenance exonuclease 1 OS=Homo sapiens (Human) OX=9606 GN=MGME1 PE=1 SV=1	1	2	2	2	4	7	39.42	0.0020981	2.2941	20.471	20.471	NA	NA	NA	NA	NA	NA	NA	NA	16.223	16.223	NA	NA	NA	NA	NA	NA	NA	NA	NA	NA	NA	NA	NA	NA	NA	NA	NA	NA	NA	NA	NA	NA	NA	NA	NA
Q9Y580	RNA-binding protein 7	RBM7	sp|Q9Y580|RBM7_HUMAN RNA-binding protein 7 OS=Homo sapiens (Human) OX=9606 GN=RBM7 PE=1 SV=1	1	1	1	1	1	6.8	30.503	0	3.5918	20.4461	20.4461	NA	NA	NA	NA	NA	NA	NA	NA	16.6388	16.6388	NA	NA	NA	NA	NA	NA	NA	NA	NA	NA	NA	NA	NA	NA	NA	NA	NA	NA	NA	NA	NA	NA	NA	NA	NA
O76095	Protein JTB	JTB	sp|O76095|JTB_HUMAN Protein JTB OS=Homo sapiens (Human) OX=9606 GN=JTB PE=1 SV=1	1	1	1	1	7	8.2	16.358	0.0025846	2.1683	22.1567	20.4318	19.9992	19.768	NA	19.5612	NA	NA	NA	NA	18.9867	17.2619	16.8292	16.5981	NA	16.3913	NA	NA	NA	NA	19.7009	19.8548	19.6765	NA	19.6264	NA	NA	NA	NA	NA	NA	NA	NA	NA	NA	NA	NA
Q96C86	m7GpppX diphosphatase	DCPS	sp|Q96C86|DCPS_HUMAN m7GpppX diphosphatase OS=Homo sapiens (Human) OX=9606 GN=DCPS PE=1 SV=2	1	2	2	2	3	10.1	38.608	0	6.1773	20.9381	20.4074	NA	NA	NA	NA	NA	NA	NA	NA	16.7681	16.2375	NA	NA	NA	NA	NA	NA	NA	NA	NA	NA	NA	NA	NA	NA	NA	NA	NA	NA	NA	NA	NA	NA	NA	NA	NA
Q5TDH0	Protein DDI1 homolog 2	DDI2	sp|Q5TDH0|DDI2_HUMAN Protein DDI1 homolog 2 OS=Homo sapiens (Human) OX=9606 GN=DDI2 PE=1 SV=1	1	1	1	1	8	3.5	44.522	0.0060694	1.6344	22.8127	20.4024	19.9028	NA	20.1196	18.9168	NA	NA	19.9927	19.4697	18.4204	16.0101	15.5105	NA	15.7272	14.5245	NA	NA	15.6004	15.0774	19.6716	19.7584	NA	19.5265	18.982	NA	NA	19.6384	19.743	NA	NA	NA	NA	NA	NA	NA	NA
O14657	Torsin-1B	TOR1B	sp|O14657|TOR1B_HUMAN Torsin-1B OS=Homo sapiens (Human) OX=9606 GN=TOR1B PE=1 SV=2	1	1	1	1	3	4.2	37.978	0.0060665	1.6302	22.0199	20.3875	19.9112	NA	20.0699	NA	19.5993	NA	NA	NA	17.9324	16.3001	15.8237	NA	15.9825	NA	15.5118	NA	NA	NA	19.6567	19.7668	NA	19.4769	NA	19.3791	NA	NA	NA	NA	NA	NA	NA	NA	NA	NA	NA
Q13415	Origin recognition complex subunit 1	ORC1	sp|Q13415|ORC1_HUMAN Origin recognition complex subunit 1 OS=Homo sapiens (Human) OX=9606 GN=ORC1 PE=1 SV=2	1	2	2	2	3	3.1	97.349	0.00080128	2.4785	20.8617	20.3856	NA	NA	NA	19.0309	NA	NA	NA	NA	15.3382	14.8621	NA	NA	NA	13.5073	NA	NA	NA	NA	NA	NA	NA	NA	NA	NA	NA	NA	NA	NA	NA	NA	NA	NA	NA	NA	NA
Q9UBL6	Copine-7	CPNE7	sp|Q9UBL6|CPNE7_HUMAN Copine-7 OS=Homo sapiens (Human) OX=9606 GN=CPNE7 PE=1 SV=1	1	1	1	1	9	2.5	70.293	0.009434	1.4336	22.5172	20.3602	20.3676	19.893	NA	NA	NA	NA	NA	NA	17.4729	15.3158	15.3232	14.8486	NA	NA	NA	NA	NA	NA	19.6294	20.2232	19.8016	NA	NA	NA	NA	NA	NA	NA	NA	NA	NA	NA	NA	NA	NA
O75446	Histone deacetylase complex subunit SAP30	SAP30	sp|O75446|SAP30_HUMAN Histone deacetylase complex subunit SAP30 OS=Homo sapiens (Human) OX=9606 GN=SAP30 PE=1 SV=1	1	1	1	1	7	5	23.306	0.0046546	1.7221	22.5957	20.3546	19.9016	NA	19.8473	NA	NA	19.8098	19.9998	NA	19.5957	17.3546	16.9016	NA	16.8473	NA	NA	16.8098	16.9996	NA	19.6238	19.7572	NA	19.2542	NA	NA	19.9944	19.6454	NA	NA	NA	NA	NA	NA	NA	NA	NA
Q9NXR1;Q9GZM8	Nuclear distribution protein nudE homolog 1;Nuclear distribution protein nudE-like 1	NDE1;NDEL1	sp|Q9NXR1|NDE1_HUMAN Nuclear distribution protein nudE homolog 1 OS=Homo sapiens (Human) OX=9606 GN=NDE1 PE=1 SV=3;sp|Q9GZM8|NDEL1_HUMAN Nuclear distribution protein nudE-like 1 OS=Homo sapiens (Human) OX=9606 GN=NDEL1 PE=1 SV=1	2	1	1	1	11	3.3	37.72	0.0005698	3.0655	22.9629	20.3417	19.8051	19.8373	19.7696	19.6929	19.5044	NA	NA	18.9374	18.319	15.6979	15.1613	15.1934	15.1257	15.049	14.8606	NA	NA	14.2935	19.6109	19.6607	19.7458	19.1766	19.7581	19.2843	NA	NA	19.2106	NA	NA	NA	NA	NA	NA	NA	NA
Q96KA5	Cleft lip and palate transmembrane protein 1-like protein	CLPTM1L	sp|Q96KA5|CLP1L_HUMAN Cleft lip and palate transmembrane protein 1-like protein OS=Homo sapiens (Human) OX=9606 GN=CLPTM1L PE=1 SV=1	1	1	1	1	7	3	62.228	0.00054054	2.5795	22.3171	20.3274	NA	18.9183	NA	18.1191	19.1563	18.6798	19.8	NA	17.6733	15.6836	NA	14.2745	NA	13.4752	14.5124	14.0359	15.1562	NA	19.0334	NA	18.2422	NA	17.5437	18.3232	17.9385	18.8355	NA	NA	NA	NA	NA	NA	NA	NA	NA
Q6XQN6	Nicotinate phosphoribosyltransferase	NAPRT	sp|Q6XQN6|PNCB_HUMAN Nicotinate phosphoribosyltransferase OS=Homo sapiens (Human) OX=9606 GN=NAPRT PE=1 SV=2	1	3	3	3	6	5.4	57.578	0.00055233	2.7372	21.668	20.3253	NA	NA	NA	NA	19.4761	NA	NA	NA	17.0831	15.7404	NA	NA	NA	NA	14.8911	NA	NA	NA	19.0197	NA	NA	NA	NA	19.2559	NA	NA	NA	NA	NA	NA	NA	NA	NA	NA	NA
O15062	Zinc finger and BTB domain-containing protein 5	ZBTB5	sp|O15062|ZBTB5_HUMAN Zinc finger and BTB domain-containing protein 5 OS=Homo sapiens (Human) OX=9606 GN=ZBTB5 PE=1 SV=1	1	1	1	1	3	2.2	74.277	0.0087595	1.466	21.716	20.3094	19.7985	19.6331	NA	NA	NA	NA	NA	18.6815	17.1311	15.7245	15.2136	15.0481	NA	NA	NA	NA	NA	14.0966	19.5786	19.6541	19.5417	NA	NA	NA	NA	NA	18.9548	NA	NA	NA	NA	NA	NA	NA	NA
Q9UHB4	NADPH-dependent diflavin oxidoreductase 1	NDOR1	sp|Q9UHB4|NDOR1_HUMAN NADPH-dependent diflavin oxidoreductase 1 OS=Homo sapiens (Human) OX=9606 GN=NDOR1 PE=1 SV=1	1	3	3	3	3	9	66.762	0	4.2965	21.351	20.2987	18.7361	NA	19.8551	NA	NA	NA	NA	NA	16.766	15.7137	14.1511	NA	15.2701	NA	NA	NA	NA	NA	19.5679	NA	NA	19.262	NA	NA	NA	NA	NA	NA	NA	NA	NA	NA	NA	NA	NA
O75787	Renin receptor	ATP6AP2	sp|O75787|RENR_HUMAN Renin receptor OS=Homo sapiens (Human) OX=9606 GN=ATP6AP2 PE=1 SV=2	1	1	1	1	2	5.4	39.008	0.0060445	1.6142	21.1686	20.2933	19.5491	NA	NA	18.2186	NA	NA	NA	NA	17.2617	16.3864	15.6422	NA	NA	14.3117	NA	NA	NA	NA	19.5625	19.4046	NA	NA	18.2838	NA	NA	NA	NA	NA	NA	NA	NA	NA	NA	NA	NA
Q9HAF1	Chromatin modification-related protein MEAF6	MEAF6	sp|Q9HAF1|EAF6_HUMAN Chromatin modification-related protein MEAF6 OS=Homo sapiens (Human) OX=9606 GN=MEAF6 PE=1 SV=1	1	1	1	1	10	11.5	21.635	0.004703	1.8048	22.933	20.2906	18.9731	19.0824	NA	18.9479	19.531	19.9774	19.3883	NA	20.348	17.7056	16.3881	16.4975	NA	16.3629	16.946	17.3925	16.8033	NA	19.5628	18.8317	18.994	NA	19.0161	19.3139	20.1651	19.037	NA	NA	NA	NA	NA	NA	NA	NA	NA
Q92966	snRNA-activating protein complex subunit 3	SNAPC3	sp|Q92966|SNPC3_HUMAN snRNA-activating protein complex subunit 3 OS=Homo sapiens (Human) OX=9606 GN=SNAPC3 PE=1 SV=1	1	1	1	1	1	2.9	46.752	0.0013158	2.3373	20.2865	20.2865	NA	NA	NA	NA	NA	NA	NA	NA	15.7629	15.7629	NA	NA	NA	NA	NA	NA	NA	NA	NA	NA	NA	NA	NA	NA	NA	NA	NA	NA	NA	NA	NA	NA	NA	NA	NA
A7KAX9	Rho GTPase-activating protein 32	ARHGAP32	sp|A7KAX9|RHG32_HUMAN Rho GTPase-activating protein 32 OS=Homo sapiens (Human) OX=9606 GN=ARHGAP32 PE=1 SV=1	1	1	1	1	3	0.7	230.53	0.0053528	1.6607	21.0621	20.2764	NA	NA	NA	19.8104	NA	NA	NA	NA	14.4327	13.647	NA	NA	NA	13.181	NA	NA	NA	NA	19.5455	NA	NA	NA	19.8755	NA	NA	NA	NA	NA	NA	NA	NA	NA	NA	NA	NA
O14880	Microsomal glutathione S-transferase 3	MGST3	sp|O14880|MGST3_HUMAN Microsomal glutathione S-transferase 3 OS=Homo sapiens (Human) OX=9606 GN=MGST3 PE=1 SV=1	1	1	1	1	4	8.6	16.516	0.00056038	2.879	21.3296	20.2526	NA	NA	19.0123	NA	17.806	NA	19.261	NA	18.5223	17.4452	NA	NA	16.2049	NA	14.9987	NA	16.4537	NA	19.5218	NA	NA	18.4193	NA	17.5859	NA	18.9067	NA	NA	NA	NA	NA	NA	NA	NA	NA
P54278;A4D2B8;Q13401;Q13670	Mismatch repair endonuclease PMS2	PMS2	sp|P54278|PMS2_HUMAN Mismatch repair endonuclease PMS2 OS=Homo sapiens (Human) OX=9606 GN=PMS2 PE=1 SV=2	4	3	3	3	4	4.5	95.796	0	3.7673	21.2229	20.2496	NA	NA	20.1957	NA	NA	NA	NA	NA	15.8653	14.892	NA	NA	14.8382	NA	NA	NA	NA	NA	19.5187	NA	NA	19.6027	NA	NA	NA	NA	NA	NA	NA	NA	NA	NA	NA	NA	NA
Q7Z5Y7	BTB/POZ domain-containing protein KCTD20	KCTD20	sp|Q7Z5Y7|KCD20_HUMAN BTB/POZ domain-containing protein KCTD20 OS=Homo sapiens (Human) OX=9606 GN=KCTD20 PE=1 SV=1	1	2	2	2	4	6.2	47.48	0.0013168	2.3475	20.2413	20.2413	NA	NA	NA	NA	NA	NA	NA	NA	15.9934	15.9934	NA	NA	NA	NA	NA	NA	NA	NA	NA	NA	NA	NA	NA	NA	NA	NA	NA	NA	NA	NA	NA	NA	NA	NA	NA
Q15813	Tubulin-specific chaperone E	TBCE	sp|Q15813|TBCE_HUMAN Tubulin-specific chaperone E OS=Homo sapiens (Human) OX=9606 GN=TBCE PE=1 SV=1	1	1	1	1	3	2.7	59.345	0.0046569	1.7225	21.1867	20.2407	NA	19.7256	NA	NA	NA	NA	NA	NA	16.0168	15.0708	NA	14.5556	NA	NA	NA	NA	NA	NA	19.5099	NA	19.6341	NA	NA	NA	NA	NA	NA	NA	NA	NA	NA	NA	NA	NA	NA
Q00765	Receptor expression-enhancing protein 5	REEP5	sp|Q00765|REEP5_HUMAN Receptor expression-enhancing protein 5 OS=Homo sapiens (Human) OX=9606 GN=REEP5 PE=1 SV=3	1	1	1	1	25	5.3	21.493	0.0030675	2.0679	24.2588	20.239	19.843	19.8836	20.1683	19.9675	20.065	19.8715	19.9859	19.481	21.6738	17.6541	17.2581	17.2986	17.5833	17.3825	17.48	17.2865	17.4009	16.896	19.5082	19.6986	19.7921	19.5752	20.0325	19.8448	20.056	19.6316	19.7543	NA	NA	NA	NA	NA	NA	NA	NA
O00217	NADH dehydrogenase [ubiquinone] iron-sulfur protein 8, mitochondrial	NDUFS8	sp|O00217|NDUS8_HUMAN NADH dehydrogenase [ubiquinone] iron-sulfur protein 8, mitochondrial OS=Homo sapiens (Human) OX=9606 GN=NDUFS8 PE=1 SV=1	1	1	1	1	4	5.7	23.705	0.00054705	2.6686	22.4456	20.2202	NA	19.9512	20.7345	NA	NA	19.9258	NA	NA	18.7452	16.5198	NA	16.2507	17.034	NA	NA	16.2254	NA	NA	19.4894	NA	19.8597	20.1415	NA	NA	20.1104	NA	NA	NA	NA	NA	NA	NA	NA	NA	NA
Q9Y3D8	Adenylate kinase isoenzyme 6	AK6	sp|Q9Y3D8|KAD6_HUMAN Adenylate kinase isoenzyme 6 OS=Homo sapiens (Human) OX=9606 GN=AK6 PE=1 SV=1	1	1	1	1	16	9.3	20.061	0.003318	2.0482	23.0486	20.2181	19.0239	19.2215	19.8684	NA	19.447	NA	NA	18.7212	19.5891	16.7586	15.5644	15.762	16.409	NA	15.9876	NA	NA	15.2618	19.4872	18.8795	19.13	19.2754	NA	19.2269	NA	NA	18.9945	NA	NA	NA	NA	NA	NA	NA	NA
Q8IV32	Coiled-coil domain-containing protein 71	CCDC71	sp|Q8IV32|CCD71_HUMAN Coiled-coil domain-containing protein 71 OS=Homo sapiens (Human) OX=9606 GN=CCDC71 PE=1 SV=3	1	1	1	1	23	2.1	49.648	0	3.5706	24.7848	20.2063	20.3575	20.6323	NA	21.1722	20.7458	20.3795	20.7317	20.4599	20.2612	15.6828	15.834	16.1087	NA	16.6486	16.2223	15.856	16.2082	15.9364	19.4755	20.2131	20.5409	NA	21.2374	20.5257	20.5641	20.3774	20.7332	NA	NA	NA	NA	NA	NA	NA	NA
O75467;Q6AW86	Zinc finger protein 324A;Zinc finger protein 324B	ZNF324;ZNF324B	sp|O75467|Z324A_HUMAN Zinc finger protein 324A OS=Homo sapiens (Human) OX=9606 GN=ZNF324 PE=2 SV=1;sp|Q6AW86|Z324B_HUMAN Zinc finger protein 324B OS=Homo sapiens (Human) OX=9606 GN=ZNF324B PE=1 SV=1	2	2	2	2	2	5.8	61.103	0	4.1706	20.2047	20.2047	NA	NA	NA	NA	NA	NA	NA	NA	15.2978	15.2978	NA	NA	NA	NA	NA	NA	NA	NA	NA	NA	NA	NA	NA	NA	NA	NA	NA	NA	NA	NA	NA	NA	NA	NA	NA
Q8NBE8	Kelch-like protein 23	KLHL23	sp|Q8NBE8|KLH23_HUMAN Kelch-like protein 23 OS=Homo sapiens (Human) OX=9606 GN=KLHL23 PE=1 SV=1	1	1	1	1	1	4.3	63.922	0.0013151	2.3348	20.203	20.203	NA	NA	NA	NA	NA	NA	NA	NA	15.2961	15.2961	NA	NA	NA	NA	NA	NA	NA	NA	NA	NA	NA	NA	NA	NA	NA	NA	NA	NA	NA	NA	NA	NA	NA	NA	NA
Q9BZ95	Histone-lysine N-methyltransferase NSD3	NSD3	sp|Q9BZ95|NSD3_HUMAN Histone-lysine N-methyltransferase NSD3 OS=Homo sapiens (Human) OX=9606 GN=NSD3 PE=1 SV=1	1	2	2	2	6	2.2	161.61	0.0039841	1.8551	21.4072	20.19	NA	NA	NA	NA	NA	NA	19.5489	NA	15.2372	14.0201	NA	NA	NA	NA	NA	NA	13.379	NA	19.4592	NA	NA	NA	NA	NA	NA	19.1946	NA	NA	NA	NA	NA	NA	NA	NA	NA
O00411	DNA-directed RNA polymerase, mitochondrial	POLRMT	sp|O00411|RPOM_HUMAN DNA-directed RNA polymerase, mitochondrial OS=Homo sapiens (Human) OX=9606 GN=POLRMT PE=1 SV=2	1	3	3	3	4	3.6	138.62	0	4.5249	22.3236	20.1831	20.7828	NA	21.1043	NA	NA	NA	NA	NA	16.4409	14.3005	14.9001	NA	15.2217	NA	NA	NA	NA	NA	NA	20.6383	NA	20.5113	NA	NA	NA	NA	NA	NA	NA	NA	NA	NA	NA	NA	NA
Q9GZQ3	COMM domain-containing protein 5	COMMD5	sp|Q9GZQ3|COMD5_HUMAN COMM domain-containing protein 5 OS=Homo sapiens (Human) OX=9606 GN=COMMD5 PE=1 SV=1	1	2	2	2	3	12.9	24.67	0.00079576	2.411	20.5574	20.1762	NA	NA	NA	NA	18.4507	NA	NA	NA	16.75	16.3689	NA	NA	NA	NA	14.6433	NA	NA	NA	19.4454	NA	NA	NA	NA	18.2306	NA	NA	NA	NA	NA	NA	NA	NA	NA	NA	NA
Q9NTJ5	Phosphatidylinositide phosphatase SAC1	SACM1L	sp|Q9NTJ5|SAC1_HUMAN Phosphatidylinositide phosphatase SAC1 OS=Homo sapiens (Human) OX=9606 GN=SACM1L PE=1 SV=2	1	1	1	1	5	1.5	66.966	0.0098246	1.3858	22.5849	20.1733	NA	20.139	NA	NA	19.9886	19.7924	NA	19.3068	17.4556	15.044	NA	15.0097	NA	NA	14.8593	14.6631	NA	14.1775	19.3666	NA	20.062	NA	NA	19.7829	19.9913	NA	19.5945	NA	NA	NA	NA	NA	NA	NA	NA
Q9Y2M5	Kelch-like protein 20	KLHL20	sp|Q9Y2M5|KLH20_HUMAN Kelch-like protein 20 OS=Homo sapiens (Human) OX=9606 GN=KLHL20 PE=1 SV=4	1	1	1	1	4	2.1	67.954	0.0030912	2.1271	21.1026	20.1481	20.0558	NA	NA	NA	NA	NA	NA	NA	15.9327	14.9782	14.8858	NA	NA	NA	NA	NA	NA	NA	18.8164	19.2862	NA	NA	NA	NA	NA	NA	NA	NA	NA	NA	NA	NA	NA	NA	NA
P56377	AP-1 complex subunit sigma-2	AP1S2	sp|P56377|AP1S2_HUMAN AP-1 complex subunit sigma-2 OS=Homo sapiens (Human) OX=9606 GN=AP1S2 PE=1 SV=1	1	1	1	1	5	10.2	18.615	0	9.0174	21.6359	20.1338	20.2019	NA	NA	19.7831	NA	NA	NA	NA	18.3139	16.8119	16.88	NA	NA	16.4611	NA	NA	NA	NA	19.403	20.0575	NA	NA	19.8482	NA	NA	NA	NA	NA	NA	NA	NA	NA	NA	NA	NA
Q9UKU7	Isobutyryl-CoA dehydrogenase, mitochondrial	ACAD8	sp|Q9UKU7|ACAD8_HUMAN Isobutyryl-CoA dehydrogenase, mitochondrial OS=Homo sapiens (Human) OX=9606 GN=ACAD8 PE=1 SV=1	1	3	3	3	3	8.9	45.069	0	3.5256	20.1312	20.1312	NA	NA	NA	NA	NA	NA	NA	NA	15.4873	15.4873	NA	NA	NA	NA	NA	NA	NA	NA	NA	NA	NA	NA	NA	NA	NA	NA	NA	NA	NA	NA	NA	NA	NA	NA	NA
P14061	Estradiol 17-beta-dehydrogenase 1	HSD17B1	sp|P14061|DHB1_HUMAN Estradiol 17-beta-dehydrogenase 1 OS=Homo sapiens (Human) OX=9606 GN=HSD17B1 PE=1 SV=3	1	1	1	1	11	6.4	34.95	0	13.77	23.0055	20.1265	19.8645	20.0895	19.7018	19.7866	19.7781	NA	18.8612	18.3748	19.305	16.4261	16.164	16.3891	16.0013	16.0862	16.0777	NA	15.1607	14.6744	19.3957	19.7201	19.9981	19.1087	19.8518	19.558	NA	18.5069	18.648	NA	NA	NA	NA	NA	NA	NA	NA
Q9GZP9	Derlin-2	DERL2	sp|Q9GZP9|DERL2_HUMAN Derlin-2 OS=Homo sapiens (Human) OX=9606 GN=DERL2 PE=1 SV=1	1	1	1	1	9	12.6	27.567	0	4.3267	22.803	20.112	NA	19.6835	NA	NA	19.9262	NA	NA	19.2194	20.218	17.527	NA	17.0986	NA	NA	17.3412	NA	NA	16.6344	19.3812	NA	19.5921	NA	NA	19.7061	NA	NA	19.4927	NA	NA	NA	NA	NA	NA	NA	NA
Q9P2N6	KAT8 regulatory NSL complex subunit 3	KANSL3	sp|Q9P2N6|KANL3_HUMAN KAT8 regulatory NSL complex subunit 3 OS=Homo sapiens (Human) OX=9606 GN=KANSL3 PE=1 SV=2	1	1	1	1	1	1.7	95.991	0.0094406	1.4348	20.8204	20.1043	NA	NA	NA	NA	NA	19.4666	NA	NA	15.3285	14.6125	NA	NA	NA	NA	NA	13.9747	NA	NA	19.3735	NA	NA	NA	NA	NA	19.6511	NA	NA	NA	NA	NA	NA	NA	NA	NA	NA
Q8TDX7	Serine/threonine-protein kinase Nek7	NEK7	sp|Q8TDX7|NEK7_HUMAN Serine/threonine-protein kinase Nek7 OS=Homo sapiens (Human) OX=9606 GN=NEK7 PE=1 SV=1	1	1	1	1	3	4	34.551	0.0096131	1.4	21.0612	20.103	NA	NA	NA	NA	NA	NA	NA	NA	16.8913	15.9332	NA	NA	NA	NA	NA	NA	NA	NA	19.4086	NA	NA	NA	NA	NA	NA	NA	NA	NA	NA	NA	NA	NA	NA	NA	NA
Q6P587	Acylpyruvase FAHD1, mitochondrial	FAHD1	sp|Q6P587|FAHD1_HUMAN Acylpyruvase FAHD1, mitochondrial OS=Homo sapiens (Human) OX=9606 GN=FAHD1 PE=1 SV=2	1	1	1	1	2	6.2	24.843	0.004006	1.8903	21.5815	20.1001	NA	NA	NA	NA	NA	NA	NA	NA	17.8811	16.3997	NA	NA	NA	NA	NA	NA	NA	NA	19.3234	NA	NA	NA	NA	NA	NA	NA	NA	NA	NA	NA	NA	NA	NA	NA	NA
Q8IZL8	Proline-, glutamic acid- and leucine-rich protein 1	PELP1	sp|Q8IZL8|PELP1_HUMAN Proline-, glutamic acid- and leucine-rich protein 1 OS=Homo sapiens (Human) OX=9606 GN=PELP1 PE=1 SV=2	1	3	3	3	3	5	119.7	0	5.1052	21.595	20.0939	20.9663	NA	NA	NA	NA	NA	NA	NA	16.3471	14.846	15.7184	NA	NA	NA	NA	NA	NA	NA	NA	NA	NA	NA	NA	NA	NA	NA	NA	NA	NA	NA	NA	NA	NA	NA	NA
Q14094	Cyclin-I	CCNI	sp|Q14094|CCNI_HUMAN Cyclin-I OS=Homo sapiens (Human) OX=9606 GN=CCNI PE=1 SV=1	1	4	4	4	5	16.2	42.557	0.00057061	3.0804	22.8008	20.0921	21.6557	NA	NA	NA	21.4601	NA	NA	NA	18.3413	15.6327	17.1963	NA	NA	NA	17.0006	NA	NA	NA	NA	NA	NA	NA	NA	NA	NA	NA	NA	NA	NA	NA	NA	NA	NA	NA	NA
Q641Q2;Q5SRD0	WASH complex subunit 2A	WASHC2A	sp|Q641Q2|WAC2A_HUMAN WASH complex subunit 2A OS=Homo sapiens (Human) OX=9606 GN=WASHC2A PE=1 SV=3	2	20	1	1	5	23.9	147.18	0.0035506	2.0063	21.6439	20.0825	NA	19.4766	NA	NA	NA	NA	NA	NA	15.5995	14.0381	NA	13.4323	NA	NA	NA	NA	NA	NA	18.7508	NA	18.763	NA	NA	NA	NA	NA	NA	NA	NA	NA	NA	NA	NA	NA	NA
Q9Y256	CAAX prenyl protease 2	RCE1	sp|Q9Y256|FACE2_HUMAN CAAX prenyl protease 2 OS=Homo sapiens (Human) OX=9606 GN=RCE1 PE=1 SV=1	1	1	1	1	1	4	35.832	0.0083214	1.4974	20.7897	20.0748	NA	NA	NA	NA	NA	NA	19.1442	NA	17.7897	17.0748	NA	NA	NA	NA	NA	NA	16.1442	NA	19.4548	NA	NA	NA	NA	NA	NA	18.4956	NA	NA	NA	NA	NA	NA	NA	NA	NA
P36406	E3 ubiquitin-protein ligase TRIM23	TRIM23	sp|P36406|TRI23_HUMAN E3 ubiquitin-protein ligase TRIM23 OS=Homo sapiens (Human) OX=9606 GN=TRIM23 PE=1 SV=1	1	1	1	1	10	1.7	64.066	0.0048912	1.7034	22.5451	20.0667	18.6361	NA	18.8851	NA	NA	19.6053	19.2312	NA	17.8447	15.3663	13.9356	NA	14.1846	NA	NA	14.9048	14.5308	NA	19.343	18.4987	NA	18.2991	NA	NA	19.7969	18.884	NA	NA	NA	NA	NA	NA	NA	NA	NA
Q9BSY9	Deubiquitinase DESI2	DESI2	sp|Q9BSY9|DESI2_HUMAN Deubiquitinase DESI2 OS=Homo sapiens (Human) OX=9606 GN=DESI2 PE=1 SV=1	1	1	1	1	5	8.8	21.444	0.0042121	1.8159	21.9845	20.0506	19.9913	NA	19.6896	NA	20.1648	NA	NA	NA	19.3995	17.4656	17.4064	NA	17.1046	NA	17.5799	NA	NA	NA	19.3197	19.8469	NA	19.0966	NA	19.9448	NA	NA	NA	NA	NA	NA	NA	NA	NA	NA	NA
O60296	Trafficking kinesin-binding protein 2	TRAK2	sp|O60296|TRAK2_HUMAN Trafficking kinesin-binding protein 2 OS=Homo sapiens (Human) OX=9606 GN=TRAK2 PE=1 SV=2	1	1	1	1	6	2	101.42	0	10.503	21.7167	20.0405	19.8605	NA	NA	NA	NA	NA	NA	NA	16.3244	14.6481	14.4682	NA	NA	NA	NA	NA	NA	NA	19.3096	19.7161	NA	NA	NA	NA	NA	NA	NA	NA	NA	NA	NA	NA	NA	NA	NA
P52926	High mobility group protein HMGI-C	HMGA2	sp|P52926|HMGA2_HUMAN High mobility group protein HMGI-C OS=Homo sapiens (Human) OX=9606 GN=HMGA2 PE=1 SV=1	1	1	1	1	13	20.2	11.832	0	3.3697	23.0935	20.0354	19.1278	19.2609	NA	NA	19.5923	NA	19.6064	18.6768	20.7715	17.7134	16.8059	16.9389	NA	NA	17.2704	NA	17.2845	16.3548	19.3045	18.9834	19.1694	NA	NA	19.3722	NA	19.2521	18.95	NA	NA	NA	NA	NA	NA	NA	NA
Q15034	Probable E3 ubiquitin-protein ligase HERC3	HERC3	sp|Q15034|HERC3_HUMAN Probable E3 ubiquitin-protein ligase HERC3 OS=Homo sapiens (Human) OX=9606 GN=HERC3 PE=1 SV=1	1	1	1	1	2	2.5	117.19	0	5.004	20.6925	20.0238	19.2616	NA	NA	NA	NA	NA	NA	NA	15.2662	14.5976	13.8354	NA	NA	NA	NA	NA	NA	NA	19.293	19.1172	NA	NA	NA	NA	NA	NA	NA	NA	NA	NA	NA	NA	NA	NA	NA
Q96C34	RUN domain-containing protein 1	RUNDC1	sp|Q96C34|RUND1_HUMAN RUN domain-containing protein 1 OS=Homo sapiens (Human) OX=9606 GN=RUNDC1 PE=1 SV=3	1	1	1	1	2	3.1	67.642	0.00056196	2.9138	20.5633	20.0118	NA	NA	18.9087	NA	NA	NA	NA	NA	15.5189	14.9675	NA	NA	13.8644	NA	NA	NA	NA	NA	18.6802	NA	NA	17.7097	NA	NA	NA	NA	NA	NA	NA	NA	NA	NA	NA	NA	NA
Q6PJ69	Tripartite motif-containing protein 65	TRIM65	sp|Q6PJ69|TRI65_HUMAN Tripartite motif-containing protein 65 OS=Homo sapiens (Human) OX=9606 GN=TRIM65 PE=1 SV=3	1	1	1	1	9	1.5	57.353	0.0046695	1.7447	22.512	20.0103	19.4591	19.3181	19.7765	19.358	19.8545	NA	NA	19.0689	18.0526	15.5509	14.9996	14.8587	15.3171	14.8986	15.3951	NA	NA	14.6095	19.2795	19.3146	19.2266	19.1835	19.4232	19.6344	NA	NA	19.3422	NA	NA	NA	NA	NA	NA	NA	NA
Q9H2F3	3 beta-hydroxysteroid dehydrogenase type 7	HSD3B7	sp|Q9H2F3|3BHS7_HUMAN 3 beta-hydroxysteroid dehydrogenase type 7 OS=Homo sapiens (Human) OX=9606 GN=HSD3B7 PE=1 SV=2	1	2	2	2	3	6.2	41.016	0.00055386	2.7688	21.3577	20.0055	NA	NA	18.6108	NA	NA	NA	NA	NA	17.0359	15.6836	NA	NA	14.2889	NA	NA	NA	NA	NA	19.2747	NA	NA	18.0178	NA	NA	NA	NA	NA	NA	NA	NA	NA	NA	NA	NA	NA
Q7LGA3	Heparan sulfate 2-O-sulfotransferase 1	HS2ST1	sp|Q7LGA3|HS2ST_HUMAN Heparan sulfate 2-O-sulfotransferase 1 OS=Homo sapiens (Human) OX=9606 GN=HS2ST1 PE=1 SV=1	1	2	2	2	4	7.6	41.881	0.0020866	2.2574	21.2721	20.0051	NA	NA	19.6622	NA	NA	NA	NA	NA	17.1847	15.9177	NA	NA	15.5747	NA	NA	NA	NA	NA	NA	NA	NA	19.0692	NA	NA	NA	NA	NA	NA	NA	NA	NA	NA	NA	NA	NA
Q9BWL3	Uncharacterized protein C1orf43	C1orf43	sp|Q9BWL3|CA043_HUMAN Uncharacterized protein C1orf43 OS=Homo sapiens (Human) OX=9606 GN=C1orf43 PE=2 SV=1	1	1	1	1	9	5.5	28.779	0.0005629	2.9257	22.1407	20.004	19.3419	19.0411	19.3677	18.2575	18.5965	NA	NA	NA	18.5558	16.4191	15.7569	15.4562	15.7827	14.6725	15.0115	NA	NA	NA	19.2732	19.1975	18.9497	18.7747	18.3226	18.3764	NA	NA	NA	NA	NA	NA	NA	NA	NA	NA	NA
Q5W0Q7	SUMO-specific isopeptidase USPL1	USPL1	sp|Q5W0Q7|USPL1_HUMAN SUMO-specific isopeptidase USPL1 OS=Homo sapiens (Human) OX=9606 GN=USPL1 PE=1 SV=1	1	2	2	2	2	2.9	120.44	0.0096064	1.3963	20.8622	20.0011	NA	19.7084	NA	NA	NA	NA	NA	NA	15.2183	14.3573	NA	14.0645	NA	NA	NA	NA	NA	NA	NA	NA	NA	NA	NA	NA	NA	NA	NA	NA	NA	NA	NA	NA	NA	NA	NA
P51946	Cyclin-H	CCNH	sp|P51946|CCNH_HUMAN Cyclin-H OS=Homo sapiens (Human) OX=9606 GN=CCNH PE=1 SV=1	1	2	2	2	2	6.5	37.643	0.0023328	2.1933	20.3388	19.987	NA	NA	NA	NA	18.1304	NA	NA	NA	16.0169	15.6651	NA	NA	NA	NA	13.8085	NA	NA	NA	19.2562	NA	NA	NA	NA	17.9103	NA	NA	NA	NA	NA	NA	NA	NA	NA	NA	NA
Q155Q3	Dixin	DIXDC1	sp|Q155Q3|DIXC1_HUMAN Dixin OS=Homo sapiens (Human) OX=9606 GN=DIXDC1 PE=1 SV=2	1	3	3	3	6	5	77.477	0.003547	2.0002	19.9795	19.9795	NA	NA	NA	NA	NA	NA	NA	NA	14.6942	14.6942	NA	NA	NA	NA	NA	NA	NA	NA	NA	NA	NA	NA	NA	NA	NA	NA	NA	NA	NA	NA	NA	NA	NA	NA	NA
Q3LXA3	Triokinase/FMN cyclase	TKFC	sp|Q3LXA3|TKFC_HUMAN Triokinase/FMN cyclase OS=Homo sapiens (Human) OX=9606 GN=TKFC PE=1 SV=2	1	1	1	1	12	2.1	58.946	0.00132	2.3611	22.5436	19.9759	19.3122	19.2811	19.4905	19.1843	18.9685	20.2272	NA	NA	17.5894	15.0217	14.358	14.3269	14.5363	14.23	14.0144	15.2729	NA	NA	18.6442	18.5426	18.5674	18.2915	18.5713	18.0978	19.4482	NA	NA	NA	NA	NA	NA	NA	NA	NA	NA
Q15051	IQ calmodulin-binding motif-containing protein 1	IQCB1	sp|Q15051|IQCB1_HUMAN IQ calmodulin-binding motif-containing protein 1 OS=Homo sapiens (Human) OX=9606 GN=IQCB1 PE=1 SV=1	1	1	1	1	9	2.3	68.928	0.003993	1.8691	22.5072	19.9717	19.2934	19.1794	19.5361	18.8885	19.3181	NA	NA	NA	17.6492	15.1137	14.4353	14.3214	14.6781	14.0306	14.4601	NA	NA	NA	19.2408	19.1489	19.0879	18.9431	18.9537	19.098	NA	NA	NA	NA	NA	NA	NA	NA	NA	NA	NA
Q8NFF5	FAD synthase	FLAD1	sp|Q8NFF5|FAD1_HUMAN FAD synthase OS=Homo sapiens (Human) OX=9606 GN=FLAD1 PE=1 SV=1	1	1	1	1	5	3.9	65.265	0.00028918	3.221	21.9285	19.9651	18.804	18.9222	19.5402	NA	20.2547	NA	NA	NA	16.8841	14.9207	13.7597	13.8778	14.4958	NA	15.2103	NA	NA	NA	18.6335	18.0345	18.2085	18.3411	NA	19.384	NA	NA	NA	NA	NA	NA	NA	NA	NA	NA	NA
Q8WYA6	Beta-catenin-like protein 1	CTNNBL1	sp|Q8WYA6|CTBL1_HUMAN Beta-catenin-like protein 1 OS=Homo sapiens (Human) OX=9606 GN=CTNNBL1 PE=1 SV=1	1	1	1	1	3	3	65.173	0.0046649	1.74	20.6875	19.9576	NA	19.355	NA	NA	NA	NA	NA	NA	15.9871	15.2572	NA	14.6545	NA	NA	NA	NA	NA	NA	19.2268	NA	19.2635	NA	NA	NA	NA	NA	NA	NA	NA	NA	NA	NA	NA	NA	NA
Q14011	Cold-inducible RNA-binding protein	CIRBP	sp|Q14011|CIRBP_HUMAN Cold-inducible RNA-binding protein OS=Homo sapiens (Human) OX=9606 GN=CIRBP PE=1 SV=1	1	1	1	1	18	8.1	18.648	0.0040252	1.9291	24.075	19.9399	19.8819	NA	20.4883	20.0201	19.8603	19.918	NA	NA	20.7531	16.618	16.56	NA	17.1663	16.6982	16.5384	16.596	NA	NA	19.2091	19.7375	NA	19.8953	20.0852	19.6402	20.1025	NA	NA	NA	NA	NA	NA	NA	NA	NA	NA
Q9BT73	Proteasome assembly chaperone 3	PSMG3	sp|Q9BT73|PSMG3_HUMAN Proteasome assembly chaperone 3 OS=Homo sapiens (Human) OX=9606 GN=PSMG3 PE=1 SV=1	1	1	1	1	1	12.3	13.104	0.0060709	1.6359	19.9048	19.9048	NA	NA	NA	NA	NA	NA	NA	NA	17.3199	17.3199	NA	NA	NA	NA	NA	NA	NA	NA	NA	NA	NA	NA	NA	NA	NA	NA	NA	NA	NA	NA	NA	NA	NA	NA	NA
P48060	Glioma pathogenesis-related protein 1	GLIPR1	sp|P48060|GLIP1_HUMAN Glioma pathogenesis-related protein 1 OS=Homo sapiens (Human) OX=9606 GN=GLIPR1 PE=1 SV=3	1	1	1	1	5	3.8	30.366	0.0039851	1.856	22.0863	19.9044	19.6644	20.1865	NA	NA	19.8478	NA	NA	NA	18.7644	16.5824	16.3425	16.8646	NA	NA	16.5259	NA	NA	NA	19.1735	19.52	20.0951	NA	NA	19.6277	NA	NA	NA	NA	NA	NA	NA	NA	NA	NA	NA
Q6ZN30;Q01954	Zinc finger protein basonuclin-2	BNC2	sp|Q6ZN30|BNC2_HUMAN Zinc finger protein basonuclin-2 OS=Homo sapiens (Human) OX=9606 GN=BNC2 PE=1 SV=1	2	7	7	7	8	7.7	122.33	0	5.4658	20.2781	19.9022	NA	NA	NA	NA	NA	NA	NA	NA	14.8518	14.4759	NA	NA	NA	NA	NA	NA	NA	NA	19.1713	NA	NA	NA	NA	NA	NA	NA	NA	NA	NA	NA	NA	NA	NA	NA	NA
Q6PEV8	Protein FAM199X	FAM199X	sp|Q6PEV8|F199X_HUMAN Protein FAM199X OS=Homo sapiens (Human) OX=9606 GN=FAM199X PE=1 SV=1	1	3	3	3	4	10.3	42.801	0.00055294	2.7505	21.9971	19.9011	20.9039	NA	20.2475	NA	NA	NA	NA	NA	18.6752	16.5792	17.582	NA	16.9256	NA	NA	NA	NA	NA	19.1703	NA	NA	19.6545	NA	NA	NA	NA	NA	NA	NA	NA	NA	NA	NA	NA	NA
Q06124	Tyrosine-protein phosphatase non-receptor type 11	PTPN11	sp|Q06124|PTN11_HUMAN Tyrosine-protein phosphatase non-receptor type 11 OS=Homo sapiens (Human) OX=9606 GN=PTPN11 PE=1 SV=3	1	4	4	4	4	9.4	68.01	0	6.1935	21.6335	19.885	NA	20.576	NA	NA	19.4618	NA	NA	NA	16.3856	14.6371	NA	15.328	NA	NA	14.2139	NA	NA	NA	NA	NA	NA	NA	NA	NA	NA	NA	NA	NA	NA	NA	NA	NA	NA	NA	NA
Q9BRK4	Leucine zipper putative tumor suppressor 2	LZTS2	sp|Q9BRK4|LZTS2_HUMAN Leucine zipper putative tumor suppressor 2 OS=Homo sapiens (Human) OX=9606 GN=LZTS2 PE=1 SV=2	1	1	1	1	3	2.4	72.759	0.0020871	2.2589	21.1809	19.8846	19.2526	NA	19.5818	NA	NA	NA	NA	NA	16.0516	14.7554	14.1233	NA	14.4525	NA	NA	NA	NA	NA	18.553	18.483	NA	18.3828	NA	NA	NA	NA	NA	NA	NA	NA	NA	NA	NA	NA	NA
Q9H1A3	Methyltransferase-like protein 9	METTL9	sp|Q9H1A3|METL9_HUMAN Methyltransferase-like protein 9 OS=Homo sapiens (Human) OX=9606 GN=METTL9 PE=2 SV=1	1	2	2	2	5	8.2	36.536	0.0040363	1.9542	20.7131	19.8796	NA	NA	19.5249	NA	NA	NA	NA	NA	16.6257	15.7921	NA	NA	15.4374	NA	NA	NA	NA	NA	19.1487	NA	NA	18.9319	NA	NA	NA	NA	NA	NA	NA	NA	NA	NA	NA	NA	NA
Q8IUX1	Complex I assembly factor TMEM126B, mitochondrial	TMEM126B	sp|Q8IUX1|T126B_HUMAN Complex I assembly factor TMEM126B, mitochondrial OS=Homo sapiens (Human) OX=9606 GN=TMEM126B PE=1 SV=2	1	1	1	1	2	6.1	25.943	0.00765	1.5279	20.2775	19.8697	NA	NA	18.2554	NA	NA	NA	NA	NA	16.818	16.4103	NA	NA	14.796	NA	NA	NA	NA	NA	19.1389	NA	NA	17.6624	NA	NA	NA	NA	NA	NA	NA	NA	NA	NA	NA	NA	NA
Q9Y3C7	Mediator of RNA polymerase II transcription subunit 31	MED31	sp|Q9Y3C7|MED31_HUMAN Mediator of RNA polymerase II transcription subunit 31 OS=Homo sapiens (Human) OX=9606 GN=MED31 PE=1 SV=1	1	1	1	1	2	13	15.805	0	4.1746	20.6907	19.8366	18.9254	NA	NA	NA	NA	NA	NA	17.9789	17.8833	17.0293	16.118	NA	NA	NA	NA	NA	NA	15.1715	19.1058	18.781	NA	NA	NA	NA	NA	NA	18.2521	NA	NA	NA	NA	NA	NA	NA	NA
Q92551	Inositol hexakisphosphate kinase 1	IP6K1	sp|Q92551|IP6K1_HUMAN Inositol hexakisphosphate kinase 1 OS=Homo sapiens (Human) OX=9606 GN=IP6K1 PE=1 SV=3	1	1	1	1	12	3.4	50.235	0.0035587	2.024	22.9345	19.8225	19.4403	NA	20.0438	NA	19.5336	NA	19.6302	19.2485	18.4751	15.3631	14.9808	NA	15.5843	NA	15.0742	NA	15.1707	14.789	19.0917	19.2958	NA	19.4507	NA	19.3135	NA	19.2759	19.5217	NA	NA	NA	NA	NA	NA	NA	NA
Q96S44	EKC/KEOPS complex subunit TP53RK	TP53RK	sp|Q96S44|PRPK_HUMAN EKC/KEOPS complex subunit TP53RK OS=Homo sapiens (Human) OX=9606 GN=TP53RK PE=1 SV=2	1	3	3	3	4	19	28.16	0.0020877	2.2596	21.9162	19.8173	NA	NA	NA	NA	NA	20.1073	19.5691	20.1033	18.3312	16.2323	NA	NA	NA	NA	NA	16.5223	15.9842	16.5184	18.4856	NA	NA	NA	NA	NA	NA	18.567	NA	NA	NA	NA	NA	NA	NA	NA	NA
O75718	Cartilage-associated protein	CRTAP	sp|O75718|CRTAP_HUMAN Cartilage-associated protein OS=Homo sapiens (Human) OX=9606 GN=CRTAP PE=1 SV=1	1	1	1	1	9	2.7	46.561	0.0085389	1.4802	22.4739	19.8134	NA	19.9625	19.9376	NA	19.747	NA	18.9548	NA	17.83	15.1695	NA	15.3187	15.2938	NA	15.1032	NA	14.311	NA	19.0942	NA	19.8828	19.3563	NA	19.5386	NA	18.6122	NA	NA	NA	NA	NA	NA	NA	NA	NA
Q49AM3	Tetratricopeptide repeat protein 31	TTC31	sp|Q49AM3|TTC31_HUMAN Tetratricopeptide repeat protein 31 OS=Homo sapiens (Human) OX=9606 GN=TTC31 PE=1 SV=3	1	1	1	1	6	4	57.104	0.0013228	2.3846	21.8283	19.8096	18.3169	NA	19.8689	NA	18.8252	NA	NA	NA	17.1845	15.1657	13.6731	NA	15.2251	NA	14.1814	NA	NA	NA	19.0787	18.1725	NA	19.2759	NA	18.6051	NA	NA	NA	NA	NA	NA	NA	NA	NA	NA	NA
Q8NBT0	POC1 centriolar protein homolog A	POC1A	sp|Q8NBT0|POC1A_HUMAN POC1 centriolar protein homolog A OS=Homo sapiens (Human) OX=9606 GN=POC1A PE=1 SV=2	1	1	1	1	2	2.9	45.008	0.0060591	1.6222	21.0404	19.801	NA	19.0596	NA	NA	19.4105	NA	NA	NA	16.953	15.7135	NA	14.9722	NA	NA	15.3231	NA	NA	NA	19.0701	NA	18.9682	NA	NA	19.1904	NA	NA	NA	NA	NA	NA	NA	NA	NA	NA	NA
Q9BYD2	39S ribosomal protein L9, mitochondrial	MRPL9	sp|Q9BYD2|RM09_HUMAN 39S ribosomal protein L9, mitochondrial OS=Homo sapiens (Human) OX=9606 GN=MRPL9 PE=1 SV=2	1	1	1	1	1	6.4	30.243	0.00056148	2.9059	19.7751	19.7751	NA	NA	NA	NA	NA	NA	NA	NA	15.7751	15.7751	NA	NA	NA	NA	NA	NA	NA	NA	NA	NA	NA	NA	NA	NA	NA	NA	NA	NA	NA	NA	NA	NA	NA	NA	NA
Q9HCI6	E3 SUMO-protein ligase KIAA1586	KIAA1586	sp|Q9HCI6|K1586_HUMAN E3 SUMO-protein ligase KIAA1586 OS=Homo sapiens (Human) OX=9606 GN=KIAA1586 PE=1 SV=2	1	2	2	2	3	3.3	89.672	0.004003	1.8867	20.4461	19.7735	NA	NA	19.0218	NA	NA	NA	NA	NA	15.2761	14.6036	NA	NA	13.8518	NA	NA	NA	NA	NA	NA	NA	NA	NA	NA	NA	NA	NA	NA	NA	NA	NA	NA	NA	NA	NA	NA
Q6VY07	Phosphofurin acidic cluster sorting protein 1	PACS1	sp|Q6VY07|PACS1_HUMAN Phosphofurin acidic cluster sorting protein 1 OS=Homo sapiens (Human) OX=9606 GN=PACS1 PE=1 SV=2	1	5	5	5	15	7.3	104.9	0	3.6314	22.9817	19.7696	NA	19.0039	NA	18.7878	NA	NA	20.4715	NA	17.7723	14.5602	NA	13.7944	NA	13.5784	NA	NA	15.262	NA	NA	NA	18.2903	NA	18.1749	NA	NA	NA	NA	NA	NA	NA	NA	NA	NA	NA	NA
Q13409;O14576	Cytoplasmic dynein 1 intermediate chain 2	DYNC1I2	sp|Q13409|DC1I2_HUMAN Cytoplasmic dynein 1 intermediate chain 2 OS=Homo sapiens (Human) OX=9606 GN=DYNC1I2 PE=1 SV=3	2	3	3	3	8	9.7	71.456	0	7.9771	22.8462	19.7566	NA	21.3064	19.4077	NA	21.6823	NA	NA	NA	18.5242	15.4347	NA	16.9845	15.0858	NA	17.3604	NA	NA	NA	19.0258	NA	NA	18.8147	NA	NA	NA	NA	NA	NA	NA	NA	NA	NA	NA	NA	NA
Q6P087	Mitochondrial mRNA pseudouridine synthase RPUSD3	RPUSD3	sp|Q6P087|RUSD3_HUMAN Mitochondrial mRNA pseudouridine synthase RPUSD3 OS=Homo sapiens (Human) OX=9606 GN=RPUSD3 PE=1 SV=3	1	1	1	1	2	4.8	38.46	0.0037975	1.9916	20.6608	19.7418	NA	19.575	NA	NA	NA	NA	NA	NA	16.4909	15.5719	NA	15.4051	NA	NA	NA	NA	NA	NA	19.011	NA	19.4836	NA	NA	NA	NA	NA	NA	NA	NA	NA	NA	NA	NA	NA	NA
Q99942	E3 ubiquitin-protein ligase RNF5	RNF5	sp|Q99942|RNF5_HUMAN E3 ubiquitin-protein ligase RNF5 OS=Homo sapiens (Human) OX=9606 GN=RNF5 PE=1 SV=1	1	1	1	1	3	8.3	19.881	0.00079533	2.4023	20.3818	19.7292	18.9235	NA	NA	NA	NA	NA	NA	NA	18.06	17.4072	16.6016	NA	NA	NA	NA	NA	NA	NA	18.9984	18.7791	NA	NA	NA	NA	NA	NA	NA	NA	NA	NA	NA	NA	NA	NA	NA
Q9Y3A3	MOB-like protein phocein	MOB4	sp|Q9Y3A3|PHOCN_HUMAN MOB-like protein phocein OS=Homo sapiens (Human) OX=9606 GN=MOB4 PE=1 SV=1	1	1	1	1	18	6.2	26.032	0.0005531	2.7517	23.8065	19.7273	19.2489	19.7067	NA	19.5034	19.4823	NA	20.1644	19.4155	20.3471	16.2679	15.7895	16.2472	NA	16.0439	16.0228	NA	16.705	15.9561	18.9965	19.1045	19.6152	NA	19.5685	19.2622	NA	19.8101	19.6887	NA	NA	NA	NA	NA	NA	NA	NA
O60318	Germinal-center associated nuclear protein	MCM3AP	sp|O60318|GANP_HUMAN Germinal-center associated nuclear protein OS=Homo sapiens (Human) OX=9606 GN=MCM3AP PE=1 SV=2	1	4	4	4	7	4.2	218.4	0	5.2926	21.5426	19.715	20.5855	NA	NA	NA	NA	NA	NA	NA	15.2572	13.4295	14.3	NA	NA	NA	NA	NA	NA	NA	NA	18.9881	NA	NA	NA	NA	NA	NA	NA	NA	NA	NA	NA	NA	NA	NA	NA
Q8N344	Mesoderm induction early response protein 2	MIER2	sp|Q8N344|MIER2_HUMAN Mesoderm induction early response protein 2 OS=Homo sapiens (Human) OX=9606 GN=MIER2 PE=1 SV=2	1	1	1	1	2	3.5	59.944	0	6.3015	20.4463	19.665	NA	NA	NA	NA	NA	NA	NA	19.1883	16.0539	15.2727	NA	NA	NA	NA	NA	NA	NA	14.7959	18.3334	NA	NA	NA	NA	NA	NA	NA	18.7455	NA	NA	NA	NA	NA	NA	NA	NA
Q68D91	Metallo-beta-lactamase domain-containing protein 2	MBLAC2	sp|Q68D91|MBLC2_HUMAN Metallo-beta-lactamase domain-containing protein 2 OS=Homo sapiens (Human) OX=9606 GN=MBLAC2 PE=1 SV=3	1	1	1	1	5	3.2	31.371	0.0094473	1.4414	21.3536	19.6439	19.3393	19.1613	NA	NA	19.2202	NA	NA	NA	17.0317	15.322	15.0174	14.8394	NA	NA	14.8983	NA	NA	NA	18.9131	19.1949	19.0699	NA	NA	19.0001	NA	NA	NA	NA	NA	NA	NA	NA	NA	NA	NA
Q9Y4P3	Transducin beta-like protein 2	TBL2	sp|Q9Y4P3|TBL2_HUMAN Transducin beta-like protein 2 OS=Homo sapiens (Human) OX=9606 GN=TBL2 PE=1 SV=1	1	1	1	1	1	5.4	49.797	0.00054511	2.6326	20.7812	19.6328	NA	NA	NA	NA	NA	NA	19.9157	NA	16.0807	14.9323	NA	NA	NA	NA	NA	NA	15.2152	NA	18.9019	NA	NA	NA	NA	NA	NA	19.5614	NA	NA	NA	NA	NA	NA	NA	NA	NA
Q6IN85	Serine/threonine-protein phosphatase 4 regulatory subunit 3A	PPP4R3A	sp|Q6IN85|P4R3A_HUMAN Serine/threonine-protein phosphatase 4 regulatory subunit 3A OS=Homo sapiens (Human) OX=9606 GN=PPP4R3A PE=1 SV=1	1	2	1	1	4	3.6	95.367	0.0020833	2.2428	20.8601	19.6293	NA	NA	18.1055	NA	NA	NA	NA	18.5393	15.5382	14.3073	NA	NA	12.7836	NA	NA	NA	NA	13.2174	18.8984	NA	NA	17.5124	NA	NA	NA	NA	18.8126	NA	NA	NA	NA	NA	NA	NA	NA
O60551	Glycylpeptide N-tetradecanoyltransferase 2	NMT2	sp|O60551|NMT2_HUMAN Glycylpeptide N-tetradecanoyltransferase 2 OS=Homo sapiens (Human) OX=9606 GN=NMT2 PE=1 SV=1	1	1	1	1	1	2.6	56.98	0.0046914	1.783	21.6488	19.6214	19.8194	NA	19.6582	NA	19.4756	NA	NA	NA	17.0639	15.0364	15.2344	NA	15.0733	NA	14.8906	NA	NA	NA	18.9317	19.7774	NA	19.0191	NA	19.1142	NA	NA	NA	NA	NA	NA	NA	NA	NA	NA	NA
Q9UBB4	Ataxin-10	ATXN10	sp|Q9UBB4|ATX10_HUMAN Ataxin-10 OS=Homo sapiens (Human) OX=9606 GN=ATXN10 PE=1 SV=1	1	2	2	2	6	5.3	53.488	0.0076372	1.5167	21.4475	19.5396	NA	NA	18.6366	NA	NA	NA	NA	NA	16.747	14.8392	NA	NA	13.9362	NA	NA	NA	NA	NA	18.208	NA	NA	17.4375	NA	NA	NA	NA	NA	NA	NA	NA	NA	NA	NA	NA	NA
Q9H649	tRNA (cytosine(34)-C(5))-methyltransferase, mitochondrial	NSUN3	sp|Q9H649|NSUN3_HUMAN tRNA (cytosine(34)-C(5))-methyltransferase, mitochondrial OS=Homo sapiens (Human) OX=9606 GN=NSUN3 PE=1 SV=1	1	2	2	2	2	13.5	38.244	0	4.3951	20.8059	19.5377	NA	20.032	NA	NA	NA	NA	NA	NA	16.558	15.2898	NA	15.7841	NA	NA	NA	NA	NA	NA	NA	NA	NA	NA	NA	NA	NA	NA	NA	NA	NA	NA	NA	NA	NA	NA	NA
Q9NPA3	Mid1-interacting protein 1	MID1IP1	sp|Q9NPA3|M1IP1_HUMAN Mid1-interacting protein 1 OS=Homo sapiens (Human) OX=9606 GN=MID1IP1 PE=1 SV=1	1	1	1	1	4	6	20.201	0.0080914	1.5035	21.8189	19.5346	NA	19.9721	20.2249	NA	19.3883	NA	NA	NA	18.3595	16.0751	NA	16.5126	16.7655	NA	15.9289	NA	NA	NA	18.8037	NA	19.8806	19.6319	NA	19.1682	NA	NA	NA	NA	NA	NA	NA	NA	NA	NA	NA
Q9HCJ3	Ribonucleoprotein PTB-binding 2	RAVER2	sp|Q9HCJ3|RAVR2_HUMAN Ribonucleoprotein PTB-binding 2 OS=Homo sapiens (Human) OX=9606 GN=RAVER2 PE=1 SV=2	1	5	5	5	7	13.6	74.338	0	6.632	22.1124	19.5338	20.3183	NA	17.9898	NA	NA	NA	NA	NA	17.4686	14.8899	15.6744	NA	13.3458	NA	NA	NA	NA	NA	NA	20.1739	NA	NA	NA	NA	NA	NA	NA	NA	NA	NA	NA	NA	NA	NA	NA
Q9H977	WD repeat-containing protein 54	WDR54	sp|Q9H977|WDR54_HUMAN WD repeat-containing protein 54 OS=Homo sapiens (Human) OX=9606 GN=WDR54 PE=1 SV=1	1	1	1	1	3	3.9	35.891	0.0074323	1.5453	21.1788	19.5312	NA	NA	NA	NA	19.5354	NA	19.7079	NA	17.7194	16.0718	NA	NA	NA	NA	16.076	NA	16.2485	NA	18.8004	NA	NA	NA	NA	19.3153	NA	19.3536	NA	NA	NA	NA	NA	NA	NA	NA	NA
P16333	Cytoplasmic protein NCK1	NCK1	sp|P16333|NCK1_HUMAN Cytoplasmic protein NCK1 OS=Homo sapiens (Human) OX=9606 GN=NCK1 PE=1 SV=1	1	1	1	1	14	2.4	42.864	0.0062605	1.5847	22.8567	19.5175	20.017	NA	19.7054	NA	NA	NA	NA	NA	18.4644	15.1251	15.6247	NA	15.3131	NA	NA	NA	NA	NA	18.7866	19.8726	NA	19.1124	NA	NA	NA	NA	NA	NA	NA	NA	NA	NA	NA	NA	NA
P27448	MAP/microtubule affinity-regulating kinase 3	MARK3	sp|P27448|MARK3_HUMAN MAP/microtubule affinity-regulating kinase 3 OS=Homo sapiens (Human) OX=9606 GN=MARK3 PE=1 SV=5	1	3	2	2	3	5.6	84.428	0.0020921	2.281	20.8454	19.5088	NA	NA	19.5349	NA	NA	NA	18.5301	NA	15.4879	14.1513	NA	NA	14.1773	NA	NA	NA	13.1726	NA	18.7779	NA	NA	18.9419	NA	NA	NA	18.1758	NA	NA	NA	NA	NA	NA	NA	NA	NA
Q5T447	E3 ubiquitin-protein ligase HECTD3	HECTD3	sp|Q5T447|HECD3_HUMAN E3 ubiquitin-protein ligase HECTD3 OS=Homo sapiens (Human) OX=9606 GN=HECTD3 PE=1 SV=1	1	3	3	3	4	4.2	97.112	0.0010593	2.3955	19.9109	19.4889	NA	NA	NA	NA	17.9317	NA	NA	NA	14.419	13.997	NA	NA	NA	NA	12.4398	NA	NA	NA	18.758	NA	NA	NA	NA	17.7116	NA	NA	NA	NA	NA	NA	NA	NA	NA	NA	NA
Q9P1U1	Actin-related protein 3B	ACTR3B	sp|Q9P1U1|ARP3B_HUMAN Actin-related protein 3B OS=Homo sapiens (Human) OX=9606 GN=ACTR3B PE=2 SV=1	1	1	1	1	2	5.3	47.607	0.0046534	1.7212	19.4821	19.4821	NA	NA	NA	NA	NA	NA	NA	NA	15.1601	15.1601	NA	NA	NA	NA	NA	NA	NA	NA	NA	NA	NA	NA	NA	NA	NA	NA	NA	NA	NA	NA	NA	NA	NA	NA	NA
O15131	Importin subunit alpha-6	KPNA5	sp|O15131|IMA6_HUMAN Importin subunit alpha-6 OS=Homo sapiens (Human) OX=9606 GN=KPNA5 PE=1 SV=2	1	8	1	1	8	16.4	60.348	1	-2	21.7252	19.4515	NA	18.5038	NA	18.8194	NA	NA	NA	NA	17.2016	14.9279	NA	13.9802	NA	14.2958	NA	NA	NA	NA	18.1287	NA	17.7991	NA	18.2154	NA	NA	NA	NA	NA	NA	NA	NA	NA	NA	NA	NA
Q8TAT5	Endonuclease 8-like 3	NEIL3	sp|Q8TAT5|NEIL3_HUMAN Endonuclease 8-like 3 OS=Homo sapiens (Human) OX=9606 GN=NEIL3 PE=1 SV=3	1	3	3	3	4	6.3	67.768	0.00057488	3.1499	22.1265	19.4213	20.0197	20.8938	18.4407	18.9588	NA	NA	NA	NA	16.9566	14.2513	14.8498	15.7238	13.2708	13.7889	NA	NA	NA	NA	NA	19.8754	NA	NA	19.024	NA	NA	NA	NA	NA	NA	NA	NA	NA	NA	NA	NA
Q9UKY1	Zinc fingers and homeoboxes protein 1	ZHX1	sp|Q9UKY1|ZHX1_HUMAN Zinc fingers and homeoboxes protein 1 OS=Homo sapiens (Human) OX=9606 GN=ZHX1 PE=1 SV=1	1	2	2	2	6	3.8	98.096	0.0047006	1.8027	19.4192	19.4192	NA	NA	NA	NA	NA	NA	NA	NA	14.5124	14.5124	NA	NA	NA	NA	NA	NA	NA	NA	NA	NA	NA	NA	NA	NA	NA	NA	NA	NA	NA	NA	NA	NA	NA	NA	NA
Q13829	BTB/POZ domain-containing adapter for CUL3-mediated RhoA degradation protein 2	TNFAIP1	sp|Q13829|BACD2_HUMAN BTB/POZ domain-containing adapter for CUL3-mediated RhoA degradation protein 2 OS=Homo sapiens (Human) OX=9606 GN=TNFAIP1 PE=1 SV=1	1	1	1	1	2	4.1	36.204	0.0060606	1.6238	20.3168	19.4092	19.2182	NA	NA	NA	NA	NA	NA	NA	15.9246	15.0169	14.8259	NA	NA	NA	NA	NA	NA	NA	18.6784	19.0738	NA	NA	NA	NA	NA	NA	NA	NA	NA	NA	NA	NA	NA	NA	NA
Q86TI0	TBC1 domain family member 1	TBC1D1	sp|Q86TI0|TBCD1_HUMAN TBC1 domain family member 1 OS=Homo sapiens (Human) OX=9606 GN=TBC1D1 PE=1 SV=2	1	2	2	2	5	1.8	133.08	0.0048924	1.7051	20.9852	19.3745	18.7584	NA	18.5046	19.1473	NA	NA	NA	NA	15.0544	13.4439	12.8277	NA	12.5738	13.2165	NA	NA	NA	NA	18.6437	NA	NA	NA	19.2125	NA	NA	NA	NA	NA	NA	NA	NA	NA	NA	NA	NA
Q9UBU7	Protein DBF4 homolog A	DBF4	sp|Q9UBU7|DBF4A_HUMAN Protein DBF4 homolog A OS=Homo sapiens (Human) OX=9606 GN=DBF4 PE=1 SV=1	1	1	1	1	1	2.1	76.857	0.0076354	1.5138	19.3217	19.3217	NA	NA	NA	NA	NA	NA	NA	NA	14.0738	14.0738	NA	NA	NA	NA	NA	NA	NA	NA	NA	NA	NA	NA	NA	NA	NA	NA	NA	NA	NA	NA	NA	NA	NA	NA	NA
O95139	NADH dehydrogenase [ubiquinone] 1 beta subcomplex subunit 6	NDUFB6	sp|O95139|NDUB6_HUMAN NADH dehydrogenase [ubiquinone] 1 beta subcomplex subunit 6 OS=Homo sapiens (Human) OX=9606 GN=NDUFB6 PE=1 SV=3	1	2	2	2	2	21.1	15.489	0.0039801	1.8476	21.3383	19.3197	NA	NA	NA	20.9294	NA	NA	NA	NA	18.3383	16.3197	NA	NA	NA	17.9294	NA	NA	NA	NA	NA	NA	NA	NA	NA	NA	NA	NA	NA	NA	NA	NA	NA	NA	NA	NA	NA
P83436	Conserved oligomeric Golgi complex subunit 7	COG7	sp|P83436|COG7_HUMAN Conserved oligomeric Golgi complex subunit 7 OS=Homo sapiens (Human) OX=9606 GN=COG7 PE=1 SV=1	1	1	1	1	5	1.7	86.343	0.0018382	2.307	21.151	19.2825	18.8272	NA	19.3071	NA	NA	NA	NA	NA	15.7934	13.9249	13.4696	NA	13.9496	NA	NA	NA	NA	NA	18.5516	18.6828	NA	18.7141	NA	NA	NA	NA	NA	NA	NA	NA	NA	NA	NA	NA	NA
Q14679	Tubulin polyglutamylase TTLL4	TTLL4	sp|Q14679|TTLL4_HUMAN Tubulin polyglutamylase TTLL4 OS=Homo sapiens (Human) OX=9606 GN=TTLL4 PE=1 SV=2	1	4	4	4	7	4.8	133.38	0.0040312	1.9408	22.6776	19.2728	NA	NA	22.4188	NA	NA	NA	NA	NA	17.0051	13.6004	NA	NA	16.7464	NA	NA	NA	NA	NA	20.1708	NA	NA	20.3705	NA	NA	NA	NA	NA	NA	NA	NA	NA	NA	NA	NA	NA
Q9HA64	Ketosamine-3-kinase	FN3KRP	sp|Q9HA64|KT3K_HUMAN Ketosamine-3-kinase OS=Homo sapiens (Human) OX=9606 GN=FN3KRP PE=1 SV=2	1	3	3	3	6	14.6	34.412	0.00055096	2.7181	21.6041	19.2413	NA	NA	21.2922	NA	NA	NA	NA	NA	17.7968	15.4339	NA	NA	17.4849	NA	NA	NA	NA	NA	19.8312	NA	NA	18.7561	NA	NA	NA	NA	NA	NA	NA	NA	NA	NA	NA	NA	NA
O43292	Glycosylphosphatidylinositol anchor attachment 1 protein	GPAA1	sp|O43292|GPAA1_HUMAN Glycosylphosphatidylinositol anchor attachment 1 protein OS=Homo sapiens (Human) OX=9606 GN=GPAA1 PE=1 SV=3	1	4	4	4	4	6.8	67.622	0.0074269	1.5403	25.6537	19.194	NA	25.6311	NA	NA	NA	17.7498	NA	NA	21.4057	14.9461	NA	21.3832	NA	NA	NA	13.5018	NA	NA	18.4632	NA	NA	NA	NA	NA	17.9344	NA	NA	NA	NA	NA	NA	NA	NA	NA	NA
Q8TBX8	Phosphatidylinositol 5-phosphate 4-kinase type-2 gamma	PIP4K2C	sp|Q8TBX8|PI42C_HUMAN Phosphatidylinositol 5-phosphate 4-kinase type-2 gamma OS=Homo sapiens (Human) OX=9606 GN=PIP4K2C PE=1 SV=3	1	2	2	2	8	7.6	47.299	0	5.0277	21.9113	19.182	NA	NA	NA	NA	NA	NA	NA	20.7139	17.5894	14.8601	NA	NA	NA	NA	NA	NA	NA	16.3919	NA	NA	NA	NA	NA	NA	NA	NA	20.271	NA	NA	NA	NA	NA	NA	NA	NA
P09525	Annexin A4	ANXA4	sp|P09525|ANXA4_HUMAN Annexin A4 OS=Homo sapiens (Human) OX=9606 GN=ANXA4 PE=1 SV=4	1	1	1	1	1	5	35.882	0.0053619	1.669	19.5572	19.1727	17.4615	NA	NA	NA	NA	NA	NA	NA	15.0977	14.7132	13.0021	NA	NA	NA	NA	NA	NA	NA	18.4418	17.3171	NA	NA	NA	NA	NA	NA	NA	NA	NA	NA	NA	NA	NA	NA	NA
Q14CX7	N-alpha-acetyltransferase 25, NatB auxiliary subunit	NAA25	sp|Q14CX7|NAA25_HUMAN N-alpha-acetyltransferase 25, NatB auxiliary subunit OS=Homo sapiens (Human) OX=9606 GN=NAA25 PE=1 SV=1	1	5	5	5	8	6.6	112.29	0	6.1911	21.8221	19.1301	NA	NA	20.9546	NA	NA	NA	NA	NA	16.2675	13.5755	NA	NA	15.4	NA	NA	NA	NA	NA	19.5887	NA	NA	18.7573	NA	NA	NA	NA	NA	NA	NA	NA	NA	NA	NA	NA	NA
Q8TER5	Rho guanine nucleotide exchange factor 40	ARHGEF40	sp|Q8TER5|ARH40_HUMAN Rho guanine nucleotide exchange factor 40 OS=Homo sapiens (Human) OX=9606 GN=ARHGEF40 PE=1 SV=3	1	2	2	2	3	2.8	164.66	0.0013165	2.3463	20.7552	19.1215	NA	NA	NA	NA	20.1941	NA	NA	NA	14.6259	12.9922	NA	NA	NA	NA	14.0648	NA	NA	NA	NA	NA	NA	NA	NA	NA	NA	NA	NA	NA	NA	NA	NA	NA	NA	NA	NA
Q12800	Alpha-globin transcription factor CP2	TFCP2	sp|Q12800|TFCP2_HUMAN Alpha-globin transcription factor CP2 OS=Homo sapiens (Human) OX=9606 GN=TFCP2 PE=1 SV=2	1	1	1	1	1	2.4	57.255	0.0094362	1.4343	19.292	19.0468	NA	NA	NA	NA	NA	NA	NA	NA	15.1221	14.8769	NA	NA	NA	NA	NA	NA	NA	NA	18.316	NA	NA	NA	NA	NA	NA	NA	NA	NA	NA	NA	NA	NA	NA	NA	NA
Q96HA1;A8CG34;Q6PJE2;A6NF01	Nuclear envelope pore membrane protein POM 121;Nuclear envelope pore membrane protein POM 121C	POM121;POM121C	sp|Q96HA1|P121A_HUMAN Nuclear envelope pore membrane protein POM 121 OS=Homo sapiens (Human) OX=9606 GN=POM121 PE=1 SV=2;sp|A8CG34|P121C_HUMAN Nuclear envelope pore membrane protein POM 121C OS=Homo sapiens (Human) OX=9606 GN=POM121C PE=1 SV=3	4	4	4	4	14	5.5	127.72	0	9.8858	23.1486	18.8977	21.0804	20.6296	NA	NA	NA	NA	21.5817	20.5465	17.9392	13.6883	15.871	15.4201	NA	NA	NA	NA	16.3723	15.3371	NA	20.3109	NA	NA	NA	NA	NA	20.5796	NA	NA	NA	NA	NA	NA	NA	NA	NA
Q9H9J2	39S ribosomal protein L44, mitochondrial	MRPL44	sp|Q9H9J2|RM44_HUMAN 39S ribosomal protein L44, mitochondrial OS=Homo sapiens (Human) OX=9606 GN=MRPL44 PE=1 SV=1	1	2	2	2	2	8.4	37.535	0.0020844	2.2464	20.0422	18.782	NA	NA	NA	NA	NA	NA	NA	NA	15.9547	14.6945	NA	NA	NA	NA	NA	NA	NA	NA	NA	NA	NA	NA	NA	NA	NA	NA	NA	NA	NA	NA	NA	NA	NA	NA	NA
Q5JXC2	Migration and invasion-inhibitory protein	MIIP	sp|Q5JXC2|MIIP_HUMAN Migration and invasion-inhibitory protein OS=Homo sapiens (Human) OX=9606 GN=MIIP PE=1 SV=3	1	1	1	1	5	2.8	42.824	0.0080933	1.5035	20.3393	18.7453	18.1336	NA	18.593	NA	17.6393	NA	NA	NA	15.947	14.353	13.7413	NA	14.2007	NA	13.247	NA	NA	NA	18.0145	17.9892	NA	18	NA	17.4192	NA	NA	NA	NA	NA	NA	NA	NA	NA	NA	NA
O15211	Ral guanine nucleotide dissociation stimulator-like 2	RGL2	sp|O15211|RGL2_HUMAN Ral guanine nucleotide dissociation stimulator-like 2 OS=Homo sapiens (Human) OX=9606 GN=RGL2 PE=1 SV=1	1	1	1	1	4	2.4	83.548	0.0028351	2.1396	19.8553	18.7236	NA	NA	18.2201	NA	NA	NA	NA	NA	14.8109	13.6792	NA	NA	13.1757	NA	NA	NA	NA	NA	17.392	NA	NA	17.0211	NA	NA	NA	NA	NA	NA	NA	NA	NA	NA	NA	NA	NA
Q6UWP8	Suprabasin	SBSN	sp|Q6UWP8|SBSN_HUMAN Suprabasin OS=Homo sapiens (Human) OX=9606 GN=SBSN PE=1 SV=2	1	5	5	5	6	16.3	60.54	0	6.0265	22.3011	17.9017	NA	NA	NA	NA	NA	NA	22.2048	NA	17.3011	12.9017	NA	NA	NA	NA	NA	NA	17.2048	NA	14.867	NA	NA	NA	NA	NA	NA	20.2788	NA	NA	NA	NA	NA	NA	NA	NA	NA
Q8NEC7	Glutathione S-transferase C-terminal domain-containing protein	GSTCD	sp|Q8NEC7|GSTCD_HUMAN Glutathione S-transferase C-terminal domain-containing protein OS=Homo sapiens (Human) OX=9606 GN=GSTCD PE=1 SV=2	1	2	2	2	2	3.8	71.078	0.0060533	1.6183	19.5564	17.6097	NA	NA	19.1232	NA	NA	NA	NA	NA	14.9715	13.0247	NA	NA	14.5382	NA	NA	NA	NA	NA	NA	NA	NA	NA	NA	NA	NA	NA	NA	NA	NA	NA	NA	NA	NA	NA	NA
O95071	E3 ubiquitin-protein ligase UBR5	UBR5	sp|O95071|UBR5_HUMAN E3 ubiquitin-protein ligase UBR5 OS=Homo sapiens (Human) OX=9606 GN=UBR5 PE=1 SV=2	1	28	28	28	82	12.4	309.35	0	33.788	26.8532	25.2981	24.6064	24.7605	21.0011	19.0935	20.3872	21.0566	22.7466	20.9015	19.8197	18.2647	17.573	17.7271	13.9677	12.0601	13.3537	14.0232	15.7132	13.8681	22.9043	22.8196	23.0017	17.7934	17.9026	18.4777	18.1043	19.2466	18.5893	22.9043	22.8196	23.0017	17.7934	17.9026	18.4777	18.1043	19.2466
Q96GN5	Cell division cycle-associated 7-like protein	CDCA7L	sp|Q96GN5|CDA7L_HUMAN Cell division cycle-associated 7-like protein OS=Homo sapiens (Human) OX=9606 GN=CDCA7L PE=1 SV=2	1	3	3	3	21	9.3	52.206	0	4.1819	28.1683	20.9174	24.2344	23.6166	18.8914	NA	NA	23.9626	23.9527	19.2444	23.5834	16.3324	19.6494	19.0317	14.3064	NA	NA	19.3777	19.3677	14.6595	23.4559	23.3325	23.1082	22.8031	NA	NA	22.8126	22.6742	23.0203	23.4559	23.3325	23.1082	22.8031	17.4313	17.9216	22.8126	22.6742
Q6ZRI6	Uncharacterized protein C15orf39	C15orf39	sp|Q6ZRI6|CO039_HUMAN Uncharacterized protein C15orf39 OS=Homo sapiens (Human) OX=9606 GN=C15orf39 PE=1 SV=3	1	3	3	3	10	4.9	110.67	0	5.6622	23.5296	22.3471	21.4637	21.2643	NA	NA	NA	19.3932	NA	19.363	18.006	16.8235	15.9402	15.7407	NA	NA	NA	13.8696	NA	13.8394	20.33	20.5397	20.3971	NA	NA	NA	19.5224	NA	19.5808	20.33	20.5397	20.3971	17.3446	15.7601	17.1069	19.5224	17.6676
Q6ZU65	Ubinuclein-2	UBN2	sp|Q6ZU65|UBN2_HUMAN Ubinuclein-2 OS=Homo sapiens (Human) OX=9606 GN=UBN2 PE=1 SV=2	1	10	10	10	32	10.2	146.09	0	25.35	25.3973	23.6931	23.535	22.7473	20.1415	20.0151	20.2259	21.0577	19.2559	20.8605	19.5644	17.8602	17.7021	16.9144	14.3086	14.1822	14.393	15.2248	13.423	15.0276	22.2257	22.5452	21.489	17.956	18.9757	18.9012	19.9744	17.1009	19.573	22.2257	22.5452	21.489	17.956	18.9757	18.9012	19.9744	17.1009
Q9C099	Leucine-rich repeat and coiled-coil domain-containing protein 1	LRRCC1	sp|Q9C099|LRCC1_HUMAN Leucine-rich repeat and coiled-coil domain-containing protein 1 OS=Homo sapiens (Human) OX=9606 GN=LRRCC1 PE=1 SV=2	1	7	7	7	9	8.3	119.59	0	7.7958	23.6559	20.8992	20.9737	22.4307	NA	20.9309	NA	NA	17.5243	NA	18.012	15.2554	15.3299	16.7869	NA	15.2871	NA	NA	11.8804	NA	19.3164	19.9097	19.9186	NA	NA	NA	NA	19.072	NA	19.3164	19.9097	19.9186	16.2519	16.211	16.2865	17.1733	19.072
Q68EM7	Rho GTPase-activating protein 17	ARHGAP17	sp|Q68EM7|RHG17_HUMAN Rho GTPase-activating protein 17 OS=Homo sapiens (Human) OX=9606 GN=ARHGAP17 PE=1 SV=1	1	3	3	3	25	5	95.436	0	3.3737	25.9553	22.4704	21.5207	23.7421	21.5313	NA	NA	20.7369	20.8135	20.367	20.8679	17.383	16.4333	18.6547	16.4438	NA	NA	15.6495	15.726	15.2796	21.9402	21.9162	20.8566	21.4781	NA	NA	21.4613	20.9991	21.1802	21.9402	21.9162	20.8566	21.4781	16.2287	16.8957	21.4613	20.9991
Q9HCK8	Chromodomain-helicase-DNA-binding protein 8	CHD8	sp|Q9HCK8|CHD8_HUMAN Chromodomain-helicase-DNA-binding protein 8 OS=Homo sapiens (Human) OX=9606 GN=CHD8 PE=1 SV=5	1	14	6	6	14	7	290.52	0	14.858	23.8917	22.0009	21.524	21.5744	NA	NA	NA	NA	19.9055	19.3985	17.1235	15.2327	14.7558	14.8062	NA	NA	NA	NA	13.1373	12.6303	20.8433	20.5551	20.5826	NA	NA	NA	NA	20.4996	20.6202	20.8433	20.5551	20.5826	17.4169	17.4581	17.1415	16.4541	20.4996
Q86U44	N6-adenosine-methyltransferase catalytic subunit	METTL3	sp|Q86U44|MTA70_HUMAN N6-adenosine-methyltransferase catalytic subunit OS=Homo sapiens (Human) OX=9606 GN=METTL3 PE=1 SV=2	1	5	5	5	11	11.2	64.473	0	8.1495	23.9418	22.6287	21.5657	21.8819	NA	NA	NA	NA	NA	21.3428	19.0838	17.7708	16.7078	17.0239	NA	NA	NA	NA	NA	16.4848	20.342	20.7967	20.221	NA	NA	NA	NA	NA	20.6052	20.342	20.7967	20.221	16.9743	17.6514	16.8027	17.6319	18.321
Q9Y6J0	Calcineurin-binding protein cabin-1	CABIN1	sp|Q9Y6J0|CABIN_HUMAN Calcineurin-binding protein cabin-1 OS=Homo sapiens (Human) OX=9606 GN=CABIN1 PE=1 SV=1	1	9	9	9	27	5.6	246.35	0	23.08	24.9743	23.3498	22.4792	22.73	NA	19.3424	NA	20.7408	NA	22.4031	18.1541	16.5296	15.659	15.9098	NA	12.5222	NA	13.9206	NA	15.5829	21.0538	20.5056	20.8746	NA	18.6938	NA	20.0722	NA	20.6272	21.0538	20.5056	20.8746	17.712	18.6938	16.1387	20.0722	15.7715
P13533	Myosin-6	MYH6	sp|P13533|MYH6_HUMAN Myosin-6 OS=Homo sapiens (Human) OX=9606 GN=MYH6 PE=1 SV=5	1	4	3	1	11	2.1	223.73	0.001321	2.3689	26.4465	24.4107	23.8255	19.3959	NA	NA	23.2428	NA	NA	NA	19.7883	17.7524	17.1673	12.7376	NA	NA	16.5846	NA	NA	NA	22.7715	22.9148	22.2656	NA	NA	22.2564	NA	NA	NA	22.7715	22.9148	22.2656	18.6091	17.222	22.2564	17.8322	17.2738
O75607	Nucleoplasmin-3	NPM3	sp|O75607|NPM3_HUMAN Nucleoplasmin-3 OS=Homo sapiens (Human) OX=9606 GN=NPM3 PE=1 SV=3	1	3	3	3	6	26.4	19.343	0	7.7248	22.5295	22.0308	19.6401	19.8611	NA	NA	NA	NA	NA	NA	19.5295	19.0308	16.64	16.8611	NA	NA	NA	NA	NA	NA	19.7675	19.7691	20.0431	NA	NA	NA	NA	NA	NA	19.7675	19.7691	20.0431	16.7407	17.0395	16.1447	17.3481	18.2538
Q8WVJ2	NudC domain-containing protein 2	NUDCD2	sp|Q8WVJ2|NUDC2_HUMAN NudC domain-containing protein 2 OS=Homo sapiens (Human) OX=9606 GN=NUDCD2 PE=1 SV=1	1	4	4	4	23	29.3	17.676	0	40.207	25.1479	22.0979	22.1077	22.4288	NA	NA	NA	NA	NA	20.3504	22.3406	19.2905	19.3004	19.6215	NA	NA	NA	NA	NA	17.543	20.8192	20.799	21.1856	NA	NA	NA	NA	NA	20.5001	20.8192	20.799	21.1856	17.0388	18.6416	17.6866	17.3706	17.5613
P61289	Proteasome activator complex subunit 3	PSME3	sp|P61289|PSME3_HUMAN Proteasome activator complex subunit 3 OS=Homo sapiens (Human) OX=9606 GN=PSME3 PE=1 SV=1	1	7	7	7	59	31.9	29.506	0	11.337	27.0157	24.2234	23.019	22.4712	20.675	20.217	NA	24.8175	24.6286	23.7593	23.3153	20.523	19.3186	18.7708	16.9747	16.5166	NA	21.1171	20.9282	20.0588	21.6426	21.5386	21.3178	19.1171	19.1073	NA	23.0475	22.5414	22.2253	21.6426	21.5386	21.3178	19.1171	19.1073	16.9109	23.0475	22.5414
Q9NXG2	THUMP domain-containing protein 1	THUMPD1	sp|Q9NXG2|THUM1_HUMAN THUMP domain-containing protein 1 OS=Homo sapiens (Human) OX=9606 GN=THUMPD1 PE=1 SV=2	1	3	3	3	12	7.1	39.315	0.00080407	2.5045	24.5289	20.4791	23.7504	20.0935	NA	NA	NA	NA	20.0668	NA	19.9439	15.8942	19.1655	15.5086	NA	NA	NA	NA	15.4819	NA	21.051	21.1236	21.3049	NA	NA	NA	NA	21.0152	NA	21.051	21.1236	21.3049	18.3509	17.8669	17.9286	16.4822	21.0152
Q5SXM2	snRNA-activating protein complex subunit 4	SNAPC4	sp|Q5SXM2|SNPC4_HUMAN snRNA-activating protein complex subunit 4 OS=Homo sapiens (Human) OX=9606 GN=SNAPC4 PE=1 SV=1	1	8	8	8	18	6.9	159.43	0	11.957	25.5858	24.2989	23.6955	22.3171	23.2716	19.5812	NA	NA	NA	NA	19.396	18.1092	17.5057	16.1273	17.0817	13.3914	NA	NA	NA	NA	22.7561	23.1933	22.4897	21.6091	20.1453	NA	NA	NA	NA	22.7561	23.1933	22.4897	21.6091	20.1453	17.4529	16.6224	17.3494
O15318	DNA-directed RNA polymerase III subunit RPC7	POLR3G	sp|O15318|RPC7_HUMAN DNA-directed RNA polymerase III subunit RPC7 OS=Homo sapiens (Human) OX=9606 GN=POLR3G PE=1 SV=2	1	2	2	2	12	10.8	25.914	0	6.5382	23.4769	21.2236	20.6648	21.5174	NA	NA	NA	NA	20.7411	20.6865	20.4769	18.2235	17.6648	18.5174	NA	NA	NA	NA	17.7412	17.6865	20.4928	20.5205	20.6607	NA	NA	NA	NA	20.3869	20.9597	20.4928	20.5205	20.6607	17.2332	17.8332	17.4236	17.0795	20.3869
Q9UJ70	N-acetyl-D-glucosamine kinase	NAGK	sp|Q9UJ70|NAGK_HUMAN N-acetyl-D-glucosamine kinase OS=Homo sapiens (Human) OX=9606 GN=NAGK PE=1 SV=4	1	4	4	4	16	19.2	37.375	0	11.11	24.5857	23.0025	22.3882	21.907	NA	20.7828	NA	20.6075	19.7028	21.0089	20.4158	18.8326	18.2183	17.7371	NA	16.6128	NA	16.4375	15.5329	16.839	21.4547	21.3317	20.8587	NA	20.5428	NA	20.4545	19.9589	20.9771	21.4547	21.3317	20.8587	17.1235	20.5428	16.8039	20.4545	19.9589
Q9UKT7	F-box/LRR-repeat protein 3	FBXL3	sp|Q9UKT7|FBXL3_HUMAN F-box/LRR-repeat protein 3 OS=Homo sapiens (Human) OX=9606 GN=FBXL3 PE=1 SV=1	1	2	2	2	3	5.4	48.707	0.0095929	1.388	23.4242	22.2219	21.8841	21.2497	NA	NA	NA	NA	NA	NA	18.6693	17.467	17.1293	16.4948	NA	NA	NA	NA	NA	NA	20.8902	20.7898	20.5361	NA	NA	NA	NA	NA	NA	20.8902	20.7898	20.5361	17.7525	17.8021	17.5067	17.9501	17.9765
Q9Y620	DNA repair and recombination protein RAD54B	RAD54B	sp|Q9Y620|RA54B_HUMAN DNA repair and recombination protein RAD54B OS=Homo sapiens (Human) OX=9606 GN=RAD54B PE=1 SV=1	1	6	6	6	14	8.8	102.97	0	14.048	23.6212	21.8068	22.0747	19.6264	NA	NA	19.705	NA	21.5886	NA	18.0667	16.2522	16.5201	14.0718	NA	NA	14.1504	NA	16.034	NA	20.311	20.8502	20.2666	NA	NA	NA	NA	20.1463	NA	20.311	20.8502	20.2666	17.7434	17.1693	17.4523	18.9269	20.1463
P35269	General transcription factor IIF subunit 1	GTF2F1	sp|P35269|T2FA_HUMAN General transcription factor IIF subunit 1 OS=Homo sapiens (Human) OX=9606 GN=GTF2F1 PE=1 SV=2	1	2	2	2	12	5.8	58.24	0	6.9541	24.2488	21.4376	21.0926	20.9219	20.7237	NA	NA	NA	21.0253	20.3976	19.9269	17.1157	16.7706	16.6	16.4018	NA	NA	NA	16.7033	16.0756	20.7067	20.948	20.8304	20.1306	NA	NA	NA	20.6708	20.6706	20.7067	20.948	20.8304	20.1306	16.7085	16.8778	17.6403	20.6708
P46459	Vesicle-fusing ATPase	NSF	sp|P46459|NSF_HUMAN Vesicle-fusing ATPase OS=Homo sapiens (Human) OX=9606 GN=NSF PE=1 SV=3	1	9	9	9	35	14	82.593	0	7.5175	25.3189	24.5323	20.7732	20.2825	21.8059	NA	21.7802	NA	NA	NA	19.7643	18.9777	15.2187	14.728	16.2513	NA	16.2257	NA	NA	NA	21.3149	21.4653	21.0305	NA	NA	21.0863	NA	NA	NA	21.3149	21.4653	21.0305	17.1584	16.8343	21.0863	17.7511	16.218
Q9UKV5	E3 ubiquitin-protein ligase AMFR	AMFR	sp|Q9UKV5|AMFR_HUMAN E3 ubiquitin-protein ligase AMFR OS=Homo sapiens (Human) OX=9606 GN=AMFR PE=1 SV=2	1	4	4	4	7	7.2	72.995	0.002079	2.2167	23.6044	22.2801	20.9095	20.6173	NA	NA	NA	NA	NA	NA	18.7971	17.4727	16.1021	15.8099	NA	NA	NA	NA	NA	NA	20.2949	19.9989	19.5583	NA	NA	NA	NA	NA	NA	20.2949	19.9989	19.5583	17.3299	17.4566	16.3925	17.1873	17.303
Q8NCN4	E3 ubiquitin-protein ligase RNF169	RNF169	sp|Q8NCN4|RN169_HUMAN E3 ubiquitin-protein ligase RNF169 OS=Homo sapiens (Human) OX=9606 GN=RNF169 PE=1 SV=2	1	8	8	8	24	19.6	77.193	0	7.1237	24.6932	22.3885	22.8216	22.2299	20.6566	NA	NA	20.9671	21.2755	21.0534	19.3713	17.0666	17.4997	16.9079	15.3347	NA	NA	15.6452	15.9536	15.7315	20.2707	21.2053	20.8378	19.6298	NA	NA	19.7318	19.9738	20.5109	20.2707	21.2053	20.8378	19.6298	17.7541	16.3877	19.7318	19.9738
P32121	Beta-arrestin-2	ARRB2	sp|P32121|ARRB2_HUMAN Beta-arrestin-2 OS=Homo sapiens (Human) OX=9606 GN=ARRB2 PE=1 SV=2	1	3	3	3	11	8.6	46.105	0.00057274	3.1133	23.9979	22.0186	21.7599	NA	NA	NA	NA	NA	21.3972	NA	19.6056	17.6262	17.3676	NA	NA	NA	NA	NA	17.0049	NA	20.6869	20.9904	NA	NA	NA	NA	NA	20.3951	NA	20.6869	20.9904	18.4287	16.8767	17.1091	17.6246	17.9091	20.3951
O15078	Centrosomal protein of 290 kDa	CEP290	sp|O15078|CE290_HUMAN Centrosomal protein of 290 kDa OS=Homo sapiens (Human) OX=9606 GN=CEP290 PE=1 SV=2	1	11	11	11	19	5.4	290.38	0	3.4474	23.7452	19.2365	21.9012	20.864	NA	NA	NA	NA	NA	NA	16.5752	12.0666	14.7313	13.694	NA	NA	NA	NA	NA	NA	19.5462	21.1186	20.2655	NA	NA	NA	NA	NA	NA	19.5462	21.1186	20.2655	16.7799	17.425	18.2781	16.8784	17.7874
O75717	WD repeat and HMG-box DNA-binding protein 1	WDHD1	sp|O75717|WDHD1_HUMAN WD repeat and HMG-box DNA-binding protein 1 OS=Homo sapiens (Human) OX=9606 GN=WDHD1 PE=1 SV=1	1	9	9	9	30	11.6	125.97	0	23.973	24.6958	20.3167	20.7309	NA	NA	NA	NA	21.9501	20.9217	21.9011	18.8131	14.4341	14.8482	NA	NA	NA	NA	16.0674	15.0391	16.0184	20.6569	21.1236	NA	NA	NA	NA	21.186	21.2013	21.6467	20.6569	21.1236	19.1056	17.1644	17.4999	17.8458	21.186	21.2013
Q5VV67	Peroxisome proliferator-activated receptor gamma coactivator-related protein 1	PPRC1	sp|Q5VV67|PPRC1_HUMAN Peroxisome proliferator-activated receptor gamma coactivator-related protein 1 OS=Homo sapiens (Human) OX=9606 GN=PPRC1 PE=1 SV=1	1	16	16	16	31	12.9	177.54	0	19.678	25.5203	23.6466	23.8308	23.6582	21.022	19.3829	20.0581	20.3143	19.8668	NA	19.5431	17.6693	17.8536	17.6809	15.0448	13.4057	14.0808	14.3371	13.8895	NA	21.5843	22.3226	21.5529	19.1628	18.7725	19.1624	19.8233	17.9144	NA	21.5843	22.3226	21.5529	19.1628	18.7725	19.1624	19.8233	17.9144
P29590	Protein PML	PML	sp|P29590|PML_HUMAN Protein PML OS=Homo sapiens (Human) OX=9606 GN=PML PE=1 SV=3	1	8	8	8	36	12.5	97.55	0	21.905	25.6702	23.8314	22.9454	23.4571	21.7477	NA	19.9763	21.1263	22.7306	21.5904	20.0555	18.2167	17.3306	17.8424	16.133	NA	14.3615	15.5115	17.1159	15.9757	21.5444	21.5114	21.7521	19.9359	NA	18.9242	20.2705	20.8396	20.485	21.5444	21.5114	21.7521	19.9359	17.6029	18.9242	20.2705	20.8396
O95801	Tetratricopeptide repeat protein 4	TTC4	sp|O95801|TTC4_HUMAN Tetratricopeptide repeat protein 4 OS=Homo sapiens (Human) OX=9606 GN=TTC4 PE=1 SV=3	1	4	4	4	17	14.5	44.678	0	7.3403	24.5215	22.5021	22.183	21.5175	NA	NA	20.3678	NA	20.6044	NA	20.1292	18.1098	17.7907	17.1253	NA	NA	15.9755	NA	16.2121	NA	20.0507	20.199	20.2167	NA	NA	19.6282	NA	19.4334	NA	20.0507	20.199	20.2167	15.4019	17.1615	19.6282	16.594	19.4334
Q96ST3	Paired amphipathic helix protein Sin3a	SIN3A	sp|Q96ST3|SIN3A_HUMAN Paired amphipathic helix protein Sin3a OS=Homo sapiens (Human) OX=9606 GN=SIN3A PE=1 SV=2	1	7	7	7	17	5	145.17	0	7.2433	23.9888	22.0874	18.4912	21.9387	NA	NA	17.5552	20.493	NA	20.0453	18.156	16.2546	12.6583	16.1058	NA	NA	11.7223	14.6601	NA	14.2124	20.203	20.6591	20.8481	NA	NA	19.6473	20.4481	NA	20.5265	20.203	20.6591	20.8481	16.6115	17.1961	19.6473	20.4481	17.8455
O43396	Thioredoxin-like protein 1	TXNL1	sp|O43396|TXNL1_HUMAN Thioredoxin-like protein 1 OS=Homo sapiens (Human) OX=9606 GN=TXNL1 PE=1 SV=3	1	9	9	9	80	40.5	32.251	0	51.416	27.2983	24.4831	23.7128	23.1608	20.5904	NA	20.5874	21.8421	20.6581	20.1918	23.3914	20.5763	19.8059	19.254	16.6836	NA	16.6804	17.9353	16.7513	16.285	21.9292	21.78	20.8015	18.9472	NA	19.3171	19.9448	19.2537	19.4149	21.9292	21.78	20.8015	18.9472	18.0235	19.3171	19.9448	19.2537
O94782	Ubiquitin carboxyl-terminal hydrolase 1	USP1	sp|O94782|UBP1_HUMAN Ubiquitin carboxyl-terminal hydrolase 1 OS=Homo sapiens (Human) OX=9606 GN=USP1 PE=1 SV=1	1	12	12	12	37	18.1	88.206	0	13.072	24.8387	23.3015	22.5973	22.5724	NA	19.8666	20.7727	20.8703	20.7044	19.0949	19.4811	17.9439	17.2398	17.2149	NA	14.509	15.4152	15.5128	15.3468	13.7374	20.7276	21.1361	20.5833	NA	17.6887	18.6825	18.1934	18.4388	19.0526	20.7276	21.1361	20.5833	17.9008	17.6887	18.6825	18.1934	18.4388
Q9Y2K6	Ubiquitin carboxyl-terminal hydrolase 20	USP20	sp|Q9Y2K6|UBP20_HUMAN Ubiquitin carboxyl-terminal hydrolase 20 OS=Homo sapiens (Human) OX=9606 GN=USP20 PE=1 SV=2	1	4	4	4	8	6	102	0	6.0245	22.7068	20.5111	20.1535	20.2233	21.0019	19.7159	NA	NA	NA	NA	17.2806	15.0849	14.7273	14.7971	15.5756	14.2896	NA	NA	NA	NA	19.7803	20.0091	20.1319	NA	NA	NA	NA	NA	NA	19.7803	20.0091	20.1319	17.391	18.1641	16.2793	18.5349	18.1429
Q9NPJ6	Mediator of RNA polymerase II transcription subunit 4	MED4	sp|Q9NPJ6|MED4_HUMAN Mediator of RNA polymerase II transcription subunit 4 OS=Homo sapiens (Human) OX=9606 GN=MED4 PE=1 SV=1	1	4	4	4	20	18.5	29.745	0	6.3342	24.9248	23.1494	21.385	22.56	20.1904	NA	NA	20.5393	20.8728	20.7688	21.0179	19.2425	17.4781	18.6532	16.2835	NA	NA	16.6324	16.9659	16.8619	21.2301	20.9179	20.8311	20.1723	NA	NA	20.9431	21.0534	20.6996	21.2301	20.9179	20.8311	20.1723	17.2197	17.657	20.9431	21.0534
Q15025	TNFAIP3-interacting protein 1	TNIP1	sp|Q15025|TNIP1_HUMAN TNFAIP3-interacting protein 1 OS=Homo sapiens (Human) OX=9606 GN=TNIP1 PE=1 SV=2	1	6	6	6	13	10.5	71.863	0	8.3383	23.9052	22.1284	20.6015	21.8728	22.1813	NA	NA	NA	NA	NA	19.1503	17.3735	15.8466	17.1179	17.4264	NA	NA	NA	NA	NA	20.3565	20.4569	20.8778	20.5275	NA	NA	NA	NA	NA	20.3565	20.4569	20.8778	20.5275	16.6976	16.6208	17.4919	17.3534
Q9Y221	60S ribosome subunit biogenesis protein NIP7 homolog	NIP7	sp|Q9Y221|NIP7_HUMAN 60S ribosome subunit biogenesis protein NIP7 homolog OS=Homo sapiens (Human) OX=9606 GN=NIP7 PE=1 SV=1	1	8	8	8	30	56.1	20.462	0	12.219	25.6009	23.6683	23.3811	22.0707	NA	NA	22.5932	21.4515	21.8774	21.5026	22.279	20.3464	20.0592	18.7488	NA	NA	19.2713	18.1296	18.5555	18.1807	21.4391	21.7737	20.9973	NA	NA	20.9694	20.3129	20.5156	20.4037	21.4391	21.7737	20.9973	17.964	17.4642	20.9694	20.3129	20.5156
Q9NW82	WD repeat-containing protein 70	WDR70	sp|Q9NW82|WDR70_HUMAN WD repeat-containing protein 70 OS=Homo sapiens (Human) OX=9606 GN=WDR70 PE=1 SV=1	1	5	5	5	11	9.8	73.2	0	4.7368	22.4799	NA	20.6897	19.9474	NA	NA	NA	NA	NA	NA	17.5257	NA	15.7355	14.9932	NA	NA	NA	NA	NA	NA	NA	19.5885	19.856	NA	NA	NA	NA	NA	NA	19.1316	19.5885	19.856	17.0068	16.4873	17.2913	16.8861	17.2657
Q7Z589	BRCA2-interacting transcriptional repressor EMSY	EMSY	sp|Q7Z589|EMSY_HUMAN BRCA2-interacting transcriptional repressor EMSY OS=Homo sapiens (Human) OX=9606 GN=EMSY PE=1 SV=2	1	7	7	7	25	5.8	141.47	0	8.5863	23.7123	21.034	20.7216	21.9594	NA	NA	NA	NA	20.2384	18.7185	17.6249	14.9465	14.6341	15.872	NA	NA	NA	NA	14.1509	12.631	19.4821	19.8201	20.5519	NA	NA	NA	NA	19.748	18.8557	19.4821	19.8201	20.5519	17.5825	16.9482	17.5446	17.0402	19.748
P46020	Phosphorylase b kinase regulatory subunit alpha, skeletal muscle isoform	PHKA1	sp|P46020|KPB1_HUMAN Phosphorylase b kinase regulatory subunit alpha, skeletal muscle isoform OS=Homo sapiens (Human) OX=9606 GN=PHKA1 PE=1 SV=2	1	2	2	2	8	2.5	137.31	0	4.4867	23.5223	22.2337	21.321	20.2732	NA	NA	NA	NA	21.363	NA	17.6895	16.4008	15.4882	14.4403	NA	NA	NA	NA	15.5301	NA	20.5398	21.0462	20.4638	NA	NA	NA	NA	19.9631	NA	20.5398	21.0462	20.4638	17.8318	18.6282	17.8247	16.7509	19.9631
O94874	E3 UFM1-protein ligase 1	UFL1	sp|O94874|UFL1_HUMAN E3 UFM1-protein ligase 1 OS=Homo sapiens (Human) OX=9606 GN=UFL1 PE=1 SV=2	1	12	12	12	38	17.6	89.594	0	13.221	25.0656	23.096	22.8806	22.0139	19.2956	21.3448	NA	NA	19.4891	NA	19.511	17.5414	17.3261	16.4593	13.741	15.7902	NA	NA	13.9345	NA	21.167	21.2409	20.6053	18.7933	20.1032	NA	NA	18.7658	NA	21.167	21.2409	20.6053	18.7933	20.1032	16.4164	16.7687	18.7658
Q9NQZ5	StAR-related lipid transfer protein 7, mitochondrial	STARD7	sp|Q9NQZ5|STAR7_HUMAN StAR-related lipid transfer protein 7, mitochondrial OS=Homo sapiens (Human) OX=9606 GN=STARD7 PE=1 SV=2	1	2	2	2	8	10	43.113	0	7.2979	23.9219	22.0437	21.1791	21.636	21.6062	NA	NA	NA	21.3877	NA	19.3983	17.5201	16.6555	17.1124	17.0826	NA	NA	NA	16.8641	NA	20.712	20.4096	20.9223	20.4072	NA	NA	NA	20.3855	NA	20.712	20.4096	20.9223	20.4072	17.045	16.9802	17.1758	20.3855
Q96FJ2	Dynein light chain 2, cytoplasmic	DYNLL2	sp|Q96FJ2|DYL2_HUMAN Dynein light chain 2, cytoplasmic OS=Homo sapiens (Human) OX=9606 GN=DYNLL2 PE=1 SV=1	1	3	2	2	26	46.1	10.35	0	10.505	25.7203	20.7771	21.9734	22.3393	22.3922	NA	NA	21.2231	22.538	20.4505	23.3983	18.4552	19.6514	20.0174	20.0703	NA	NA	18.9012	20.2161	18.1286	20.3698	21.2566	20.982	20.6518	NA	NA	20.8354	21.1687	20.9321	20.3698	21.2566	20.982	20.6518	17.2726	17.0749	20.8354	21.1687
P38606	V-type proton ATPase catalytic subunit A	ATP6V1A	sp|P38606|VATA_HUMAN V-type proton ATPase catalytic subunit A OS=Homo sapiens (Human) OX=9606 GN=ATP6V1A PE=1 SV=2	1	6	6	6	12	12.6	68.303	0	6.1205	23.7719	21.89	20.917	21.298	NA	20.2855	21.1732	NA	21.0932	NA	18.6845	16.8025	15.8295	16.2105	NA	15.198	16.0857	NA	16.0058	NA	20.3561	20.6282	20.6673	NA	NA	20.2684	NA	20.0543	NA	20.3561	20.6282	20.6673	16.7938	16.9906	20.2684	17.0487	20.0543
O75113	NEDD4-binding protein 1	N4BP1	sp|O75113|N4BP1_HUMAN NEDD4-binding protein 1 OS=Homo sapiens (Human) OX=9606 GN=N4BP1 PE=1 SV=4	1	4	4	4	9	7.8	100.38	0	5.4856	22.1295	NA	20.5043	20.6379	NA	NA	20.0336	NA	NA	NA	16.5147	NA	14.8895	15.0233	NA	NA	14.4189	NA	NA	NA	NA	20.3598	20.5465	NA	NA	NA	NA	NA	NA	17.8498	20.3598	20.5465	17.3584	17.2799	16.5228	17.0673	17.5944
A5PLN9	Trafficking protein particle complex subunit 13	TRAPPC13	sp|A5PLN9|TPC13_HUMAN Trafficking protein particle complex subunit 13 OS=Homo sapiens (Human) OX=9606 GN=TRAPPC13 PE=1 SV=2	1	3	3	3	14	9.6	46.523	0	5.8069	23.8585	21.9369	20.9955	21.2949	NA	NA	20.1856	20.3831	NA	NA	19.5366	17.615	16.6736	16.973	NA	NA	15.8637	16.0612	NA	NA	19.678	20.2402	20.0703	NA	NA	19.3291	19.6184	NA	NA	19.678	20.2402	20.0703	16.8851	16.2939	19.3291	19.6184	16.19
Q8WYQ9	Zinc finger CCHC domain-containing protein 14	ZCCHC14	sp|Q8WYQ9|ZCH14_HUMAN Zinc finger CCHC domain-containing protein 14 OS=Homo sapiens (Human) OX=9606 GN=ZCCHC14 PE=2 SV=1	1	4	4	4	8	4.4	100.04	0.00053778	2.5336	21.7986	NA	20.9606	20.616	NA	NA	NA	NA	NA	NA	16.8444	NA	16.0064	15.6618	NA	NA	NA	NA	NA	NA	NA	20.8162	20.5246	NA	NA	NA	NA	NA	NA	18.9555	20.8162	20.5246	17.3825	17.5361	17.9092	16.8994	16.9557
P53816	Phospholipase A and acyltransferase 3	PLAAT3	sp|P53816|PLAT3_HUMAN Phospholipase A and acyltransferase 3 OS=Homo sapiens (Human) OX=9606 GN=PLAAT3 PE=1 SV=2	1	2	2	2	6	14.2	17.936	0.00055249	2.7399	23.2706	20.6542	21.3497	21.0092	NA	NA	NA	NA	NA	NA	20.4631	17.8468	18.5424	18.2019	NA	NA	NA	NA	NA	NA	19.3225	20.5802	20.2956	NA	NA	NA	NA	NA	NA	19.3225	20.5802	20.2956	17.4401	17.2699	18.0408	17.2201	17.2656
Q9Y2F5	Little elongation complex subunit 1	ICE1	sp|Q9Y2F5|ICE1_HUMAN Little elongation complex subunit 1 OS=Homo sapiens (Human) OX=9606 GN=ICE1 PE=1 SV=5	1	13	13	13	36	8.4	247.89	0	17.079	25.0544	23.2345	22.4882	22.7701	20.3219	NA	21.0027	20.9396	19.1398	19.2021	18.313	16.4931	15.7468	16.0286	13.5804	NA	14.2612	14.1981	12.3984	12.4607	20.3525	21.2691	20.8176	19.314	NA	19.2215	19.8354	19.2815	19.9031	20.3525	21.2691	20.8176	19.314	16.4598	19.2215	19.8354	19.2815
Q6W2J9	BCL-6 corepressor	BCOR	sp|Q6W2J9|BCOR_HUMAN BCL-6 corepressor OS=Homo sapiens (Human) OX=9606 GN=BCOR PE=1 SV=1	1	2	2	2	3	1.9	192.19	0.0046937	1.7897	22.4938	21.349	21.0652	19.9898	NA	NA	NA	NA	NA	NA	15.8939	14.7491	14.4653	13.3899	NA	NA	NA	NA	NA	NA	NA	20.9208	19.8983	NA	NA	NA	NA	NA	NA	18.7295	20.9208	19.8983	16.6485	17.0915	18.4354	16.7578	16.7046
Q96HI0	Sentrin-specific protease 5	SENP5	sp|Q96HI0|SENP5_HUMAN Sentrin-specific protease 5 OS=Homo sapiens (Human) OX=9606 GN=SENP5 PE=1 SV=3	1	3	3	3	5	6.6	86.692	0	8.8346	21.688	20.85	NA	20.5054	NA	NA	NA	NA	NA	NA	16.4026	15.5646	NA	15.22	NA	NA	NA	NA	NA	NA	20.1192	NA	20.414	NA	NA	NA	NA	NA	NA	20.1192	18.6401	20.414	18.6327	16.5788	16.6063	17.6774	16.6723
Q8WY91	THAP domain-containing protein 4	THAP4	sp|Q8WY91|THAP4_HUMAN THAP domain-containing protein 4 OS=Homo sapiens (Human) OX=9606 GN=THAP4 PE=1 SV=2	1	3	3	3	10	7.5	62.889	0	5.9862	22.0022	20.0616	20.5338	20.5991	NA	NA	NA	NA	NA	NA	17.5428	15.6022	16.0744	16.1397	NA	NA	NA	NA	NA	NA	20.0536	20.1155	19.5866	NA	NA	NA	NA	NA	NA	20.0536	20.1155	19.5866	17.5005	17.3256	17.5761	17.4104	16.7013
Q13685	Angio-associated migratory cell protein	AAMP	sp|Q13685|AAMP_HUMAN Angio-associated migratory cell protein OS=Homo sapiens (Human) OX=9606 GN=AAMP PE=1 SV=2	1	4	4	4	23	12.9	46.75	0	9.1792	23.8406	22.6233	20.8432	21.0574	20.5662	NA	NA	19.6226	NA	NA	20.1401	18.9229	17.1428	17.3569	16.8657	NA	NA	15.9222	NA	NA	20.85	20.8252	20.5482	20.0996	NA	NA	19.9336	NA	NA	20.85	20.8252	20.5482	20.0996	17.0892	17.6838	19.9336	17.4437
P78347	General transcription factor II-I	GTF2I	sp|P78347|GTF2I_HUMAN General transcription factor II-I OS=Homo sapiens (Human) OX=9606 GN=GTF2I PE=1 SV=2	1	11	11	11	103	16.9	112.42	0	57.636	28.1366	26.0888	22.8292	25.6141	20.8889	21.7564	21.0924	25.9052	23.4129	25.1772	22.5516	20.5038	17.2442	20.0292	15.3039	16.1715	15.5075	20.3203	17.8279	19.5922	24.0755	22.8635	24.09	20.6412	21.945	21.1076	23.6302	23.2605	24.2493	24.0755	22.8635	24.09	20.6412	21.945	21.1076	23.6302	23.2605
P54198	Protein HIRA	HIRA	sp|P54198|HIRA_HUMAN Protein HIRA OS=Homo sapiens (Human) OX=9606 GN=HIRA PE=1 SV=2	1	7	7	7	24	11.2	111.83	0	29.469	24.5918	22.6988	21.9811	22.9904	NA	NA	20.5667	NA	21.2193	20.9394	19.1324	17.2393	16.5217	17.531	NA	NA	15.1073	NA	15.7599	15.48	20.8326	20.4269	20.7865	NA	NA	19.9474	NA	20.0559	20.3219	20.8326	20.4269	20.7865	17.0319	17.7343	19.9474	16.6121	20.0559
Q96AV8	Transcription factor E2F7	E2F7	sp|Q96AV8|E2F7_HUMAN Transcription factor E2F7 OS=Homo sapiens (Human) OX=9606 GN=E2F7 PE=1 SV=3	1	4	4	4	11	7.1	99.887	0	8.025	23.832	22.4561	19.5066	22.2606	21.7013	NA	NA	NA	NA	NA	18.5466	17.1707	14.2211	16.9752	16.4159	NA	NA	NA	NA	NA	20.1712	20.235	20.7449	19.7632	NA	NA	NA	NA	NA	20.1712	20.235	20.7449	19.7632	16.9666	17.1226	17.4227	17.2327
Q9BYE7	Polycomb group RING finger protein 6	PCGF6	sp|Q9BYE7|PCGF6_HUMAN Polycomb group RING finger protein 6 OS=Homo sapiens (Human) OX=9606 GN=PCGF6 PE=1 SV=2	1	5	5	5	29	16.9	39.047	0	17.808	24.7291	22.3156	21.2761	20.5173	19.835	NA	NA	20.3474	20.5306	20.0975	20.7291	18.3156	17.276	16.5173	15.835	NA	NA	16.3474	16.5306	16.0975	20.7048	19.5245	19.4749	18.8822	NA	NA	19.8148	19.7747	19.3999	20.7048	19.5245	19.4749	18.8822	16.8906	16.6564	19.8148	19.7747
Q9Y4E5	E3 SUMO-protein ligase ZNF451	ZNF451	sp|Q9Y4E5|ZN451_HUMAN E3 SUMO-protein ligase ZNF451 OS=Homo sapiens (Human) OX=9606 GN=ZNF451 PE=1 SV=2	1	9	9	9	29	9.1	121.48	0	13.749	25.4139	23.7004	22.7598	23.201	21.607	NA	20.5309	20.9293	21.1172	20.9689	19.659	17.9455	17.0049	17.4461	15.8521	NA	14.776	15.1744	15.3623	15.214	21.8103	21.2857	22.0579	20.1153	NA	19.8089	20.612	19.9375	20.4278	21.8103	21.2857	22.0579	20.1153	18.0274	19.8089	20.612	19.9375
P55199	RNA polymerase II elongation factor ELL	ELL	sp|P55199|ELL_HUMAN RNA polymerase II elongation factor ELL OS=Homo sapiens (Human) OX=9606 GN=ELL PE=1 SV=1	1	3	3	3	10	5.3	68.264	0.00056386	2.9438	24.9045	23.1085	19.8741	NA	NA	NA	NA	NA	NA	NA	19.7752	17.9792	14.7448	NA	NA	NA	NA	NA	NA	NA	21.4011	NA	NA	NA	NA	NA	NA	NA	NA	21.4011	18.2086	17.4043	15.5227	17.6075	16.7388	17.4435	16.2699
Q7Z6L1	Tectonin beta-propeller repeat-containing protein 1	TECPR1	sp|Q7Z6L1|TCPR1_HUMAN Tectonin beta-propeller repeat-containing protein 1 OS=Homo sapiens (Human) OX=9606 GN=TECPR1 PE=1 SV=1	1	3	3	3	11	4.4	129.69	0	6.5701	22.8268	19.8661	20.8523	21.666	NA	NA	NA	NA	NA	NA	17.335	14.3742	15.3605	16.1742	NA	NA	NA	NA	NA	NA	19.084	19.7505	20.1471	NA	NA	NA	NA	NA	NA	19.084	19.7505	20.1471	18.1068	16.1955	17.5579	17.3364	17.3719
Q8IY67	Ribonucleoprotein PTB-binding 1	RAVER1	sp|Q8IY67|RAVR1_HUMAN Ribonucleoprotein PTB-binding 1 OS=Homo sapiens (Human) OX=9606 GN=RAVER1 PE=1 SV=1	1	6	6	6	11	12.9	63.876	0	3.7692	27.5879	20.5081	18.9469	20.0167	21.7856	20.6547	NA	NA	NA	NA	23.1284	16.0487	14.4875	15.5572	17.3261	16.1953	NA	NA	NA	NA	20.4998	19.768	19.9672	NA	NA	NA	NA	NA	NA	20.4998	19.768	19.9672	17.4217	17.0431	18.6504	17.5127	16.9705
Q13506	NGFI-A-binding protein 1	NAB1	sp|Q13506|NAB1_HUMAN NGFI-A-binding protein 1 OS=Homo sapiens (Human) OX=9606 GN=NAB1 PE=1 SV=2	1	3	3	3	19	8.8	54.401	0	10.423	24.4972	20.2242	19.6684	19.8972	NA	NA	NA	21.3635	21.1995	19.7547	19.7968	15.5238	14.9679	15.1967	NA	NA	NA	16.663	16.4991	15.0543	20.1332	19.7176	19.9993	NA	NA	NA	20.5986	20.202	20.6677	20.1332	19.7176	19.9993	18.4358	18.1718	16.1658	20.5986	20.202
Q9ULK4	Mediator of RNA polymerase II transcription subunit 23	MED23	sp|Q9ULK4|MED23_HUMAN Mediator of RNA polymerase II transcription subunit 23 OS=Homo sapiens (Human) OX=9606 GN=MED23 PE=1 SV=2	1	23	23	23	170	19.4	156.47	0	32.702	27.6188	24.2997	24.1729	23.3073	21.7693	20.1901	21.845	23.8307	24.093	23.0746	21.4895	18.1704	18.0436	17.1781	15.64	14.0608	15.7157	17.7014	17.9637	16.9454	21.079	21.0028	20.6123	18.7415	17.6869	19.2092	21.1157	21.124	20.5166	21.079	21.0028	20.6123	18.7415	17.6869	19.2092	21.1157	21.124
Q9Y5X0	Sorting nexin-10	SNX10	sp|Q9Y5X0|SNX10_HUMAN Sorting nexin-10 OS=Homo sapiens (Human) OX=9606 GN=SNX10 PE=1 SV=2	1	2	2	2	8	9	23.598	0.0062636	1.5874	24.0984	22.2095	21.5886	21.4931	21.3537	NA	NA	NA	21.1304	18.7521	20.7764	18.8875	18.2666	18.1712	18.0318	NA	NA	NA	17.8084	15.4301	20.4079	20.7108	20.3375	20.0465	NA	NA	NA	20.02	20.0655	20.4079	20.7108	20.3375	20.0465	16.7695	17.5879	17.1906	20.02
O15047;Q9UPS6	Histone-lysine N-methyltransferase SETD1A	SETD1A	sp|O15047|SET1A_HUMAN Histone-lysine N-methyltransferase SETD1A OS=Homo sapiens (Human) OX=9606 GN=SETD1A PE=1 SV=3	2	6	6	6	24	5.2	186.03	0	17.545	24.0368	20.6068	21.4269	21.49	20.3349	NA	NA	20.8127	21.4366	NA	17.8669	14.4368	15.2569	15.3201	14.1651	NA	NA	14.6427	15.2666	NA	19.5677	19.9924	19.9117	19.2939	NA	NA	20.3264	19.7443	NA	19.5677	19.9924	19.9117	19.2939	16.7078	16.5356	20.3264	19.7443
P11413	Glucose-6-phosphate 1-dehydrogenase	G6PD	sp|P11413|G6PD_HUMAN Glucose-6-phosphate 1-dehydrogenase OS=Homo sapiens (Human) OX=9606 GN=G6PD PE=1 SV=4	1	9	9	9	33	22.9	59.256	0	12.577	25.6664	24.1105	23.1876	22.9855	21.619	21.2073	21.2976	19.2806	NA	NA	20.5371	18.9812	18.0583	17.8562	16.4897	16.078	16.1683	14.1513	NA	NA	22.0076	21.6631	21.4357	20.7108	20.2508	NA	18.9823	NA	NA	22.0076	21.6631	21.4357	20.7108	20.2508	17.2146	18.9823	17.9052
Q7L273	BTB/POZ domain-containing protein KCTD9	KCTD9	sp|Q7L273|KCTD9_HUMAN BTB/POZ domain-containing protein KCTD9 OS=Homo sapiens (Human) OX=9606 GN=KCTD9 PE=1 SV=1	1	4	4	4	10	16.7	42.566	0	3.4269	23.7147	22.8249	20.4958	21.2759	NA	NA	NA	NA	19.9415	NA	19.2553	18.3655	16.0363	16.8165	NA	NA	NA	NA	15.482	NA	NA	20.3513	20.3336	NA	NA	NA	NA	NA	NA	17.7107	20.3513	20.3336	17.1781	17.6011	16.7375	18.0569	17.6387
Q8IXJ9	Polycomb group protein ASXL1	ASXL1	sp|Q8IXJ9|ASXL1_HUMAN Polycomb group protein ASXL1 OS=Homo sapiens (Human) OX=9606 GN=ASXL1 PE=1 SV=4	1	12	12	12	43	10.1	165.43	0	31.753	25.0731	22.7778	22.75	22.8411	21.7706	NA	20.9198	NA	21.4162	20.6983	18.9234	16.6281	16.6002	16.6913	15.6208	NA	14.77	NA	15.2665	14.5485	20.8863	21.7365	21.5269	19.793	NA	19.7357	NA	20.0663	20.2632	20.8863	21.7365	21.5269	19.793	17.7506	19.7357	16.9486	20.0663
Q7LBC6	Lysine-specific demethylase 3B	KDM3B	sp|Q7LBC6|KDM3B_HUMAN Lysine-specific demethylase 3B OS=Homo sapiens (Human) OX=9606 GN=KDM3B PE=1 SV=2	1	22	22	21	119	19.1	191.58	0	40.246	26.9159	24.0805	23.4833	23.5788	22.594	20.1047	20.5199	23.7047	23.77	23.5176	20.594	17.7586	17.1614	17.2568	16.2721	13.7828	14.1979	17.3827	17.4481	17.1957	21.3745	21.1248	21.2281	19.8513	18.7279	18.2822	21.3154	21.2745	21.7068	21.3745	21.1248	21.2281	19.8513	18.7279	18.2822	21.3154	21.2745
Q5T890	DNA excision repair protein ERCC-6-like 2	ERCC6L2	sp|Q5T890|ER6L2_HUMAN DNA excision repair protein ERCC-6-like 2 OS=Homo sapiens (Human) OX=9606 GN=ERCC6L2 PE=1 SV=2	1	2	2	2	12	1.5	177.13	0.0096335	1.4087	26.3215	23.6767	NA	22.8541	NA	23.1308	NA	NA	NA	NA	19.9122	17.2673	NA	16.4447	NA	16.7213	NA	NA	NA	NA	22.6081	NA	22.3031	NA	22.2715	NA	NA	NA	NA	22.6081	18.6429	22.3031	17.3967	22.2715	17.024	17.3334	16.8529
Q12772	Sterol regulatory element-binding protein 2	SREBF2	sp|Q12772|SRBP2_HUMAN Sterol regulatory element-binding protein 2 OS=Homo sapiens (Human) OX=9606 GN=SREBF2 PE=1 SV=2	1	11	11	11	41	10.8	123.69	0	12.398	25.2811	23.6104	23.0578	22.7045	20.0867	19.8015	21.9628	NA	21.4698	18.4414	19.7265	18.0558	17.5032	17.15	14.5321	14.2469	16.4082	NA	15.9152	12.8868	21.7007	21.3197	20.9277	18.8692	19.0447	19.1895	NA	19.2914	17.6938	21.7007	21.3197	20.9277	18.8692	19.0447	19.1895	17.8942	19.2914
O95983	Methyl-CpG-binding domain protein 3	MBD3	sp|O95983|MBD3_HUMAN Methyl-CpG-binding domain protein 3 OS=Homo sapiens (Human) OX=9606 GN=MBD3 PE=1 SV=1	1	5	5	5	42	25.1	32.844	0	22.357	28.3093	24.5733	23.5529	23.7459	24.3298	NA	23.9386	23.7125	24.3065	23.8276	24.4024	20.6664	19.646	19.839	20.423	NA	20.0317	19.8056	20.3997	19.9208	23.9605	23.2342	23.5303	23.5456	NA	23.5442	23.5746	23.9456	24.0351	23.9605	23.2342	23.5303	23.5456	16.8175	23.5442	23.5746	23.9456
Q14587;Q8N2I2	Zinc finger protein 268	ZNF268	sp|Q14587|ZN268_HUMAN Zinc finger protein 268 OS=Homo sapiens (Human) OX=9606 GN=ZNF268 PE=1 SV=2	2	3	2	2	8	4.3	108.37	0.0046614	1.7335	22.4832	20.6461	20.0998	21.1484	NA	NA	NA	NA	19.5621	NA	16.5763	14.7391	14.1929	15.2415	NA	NA	NA	NA	13.6552	NA	19.0997	19.5549	19.4683	NA	NA	NA	NA	18.7846	NA	19.0997	19.5549	19.4683	17.0544	17.6928	16.5624	16.7809	18.7846
Q9H3Y8	Pancreatic progenitor cell differentiation and proliferation factor	PPDPF	sp|Q9H3Y8|PPDPF_HUMAN Pancreatic progenitor cell differentiation and proliferation factor OS=Homo sapiens (Human) OX=9606 GN=PPDPF PE=1 SV=1	1	2	2	2	9	29.8	11.777	0	4.6919	24.4333	21.5424	19.214	21.2142	22.3898	NA	NA	NA	22.0394	NA	22.4333	19.5424	17.214	19.2142	20.3898	NA	NA	NA	20.0394	NA	20.6567	21.1115	20.9679	21.3767	NA	NA	NA	21.5302	NA	20.6567	21.1115	20.9679	21.3767	17.5764	16.9739	17.9066	21.5302
P10155	60 kDa SS-A/Ro ribonucleoprotein	RO60	sp|P10155|RO60_HUMAN 60 kDa SS-A/Ro ribonucleoprotein OS=Homo sapiens (Human) OX=9606 GN=RO60 PE=1 SV=2	1	5	5	5	21	11	60.67	0	5.3285	24.4212	21.9054	21.2486	21.9346	NA	20.2267	NA	NA	21.0985	19.7867	19.5633	17.0474	16.3906	17.0766	NA	15.3687	NA	NA	16.2406	14.9287	20.5125	20.4399	20.7387	NA	20.2065	NA	NA	20.3557	20.4775	20.5125	20.4399	20.7387	18.0781	20.2065	16.6188	18.1319	20.3557
Q9ULM3	YEATS domain-containing protein 2	YEATS2	sp|Q9ULM3|YETS2_HUMAN YEATS domain-containing protein 2 OS=Homo sapiens (Human) OX=9606 GN=YEATS2 PE=1 SV=2	1	21	21	21	93	19.8	150.78	0	43.047	26.4257	24.3527	23.9321	23.6479	22.4703	20.4854	20.9041	22.1289	23.1621	22.5325	20.1219	18.0488	17.6283	17.3441	16.1665	14.1816	14.6003	15.8251	16.8583	16.2287	21.0313	21.3306	20.9725	19.8318	18.1297	18.5866	19.8265	20.2884	20.5938	21.0313	21.3306	20.9725	19.8318	18.1297	18.5866	19.8265	20.2884
P23743	Diacylglycerol kinase alpha	DGKA	sp|P23743|DGKA_HUMAN Diacylglycerol kinase alpha OS=Homo sapiens (Human) OX=9606 GN=DGKA PE=1 SV=3	1	3	3	3	5	5.6	82.629	0.00055112	2.723	22.2724	21.1202	NA	21.41	NA	NA	NA	NA	NA	NA	16.9147	15.7627	NA	16.0524	NA	NA	NA	NA	NA	NA	20.4709	NA	20.0092	NA	NA	NA	NA	NA	NA	20.4709	18.2462	20.0092	17.3308	17.9915	16.6264	18.1481	17.7859
Q8IUR7	Armadillo repeat-containing protein 8	ARMC8	sp|Q8IUR7|ARMC8_HUMAN Armadillo repeat-containing protein 8 OS=Homo sapiens (Human) OX=9606 GN=ARMC8 PE=1 SV=2	1	2	2	2	6	3.6	75.509	0.00057372	3.1289	22.066	20.7546	NA	19.9906	NA	NA	NA	NA	NA	NA	16.7806	15.4692	NA	14.7053	NA	NA	NA	NA	NA	NA	20.0238	NA	19.8992	NA	NA	NA	NA	NA	NA	20.0238	19.512	19.8992	17.5569	17.7429	17.3658	17.8225	17.426
Q969X6	U3 small nucleolar RNA-associated protein 4 homolog	UTP4	sp|Q969X6|UTP4_HUMAN U3 small nucleolar RNA-associated protein 4 homolog OS=Homo sapiens (Human) OX=9606 GN=UTP4 PE=1 SV=1	1	4	4	4	9	7.7	76.889	0	6.1622	23.1741	22.1812	20.5686	20.5342	NA	19.9509	NA	NA	NA	NA	18.1297	17.1368	15.5241	15.4898	NA	14.9066	NA	NA	NA	NA	20.5937	NA	20.3777	NA	NA	NA	NA	NA	NA	20.5937	17.9225	20.3777	17.4457	17.131	17.5806	16.7101	17.6397
O75925;O75928;Q9Y6X2	E3 SUMO-protein ligase PIAS1	PIAS1	sp|O75925|PIAS1_HUMAN E3 SUMO-protein ligase PIAS1 OS=Homo sapiens (Human) OX=9606 GN=PIAS1 PE=1 SV=2	3	5	5	5	14	9.8	71.835	0	10.693	23.8456	22.2824	20.5077	21.0699	20.5232	NA	NA	20.5238	21.0211	NA	19.0382	17.4751	15.7003	16.2626	15.7158	NA	NA	15.7165	16.2137	NA	20.6699	20.2534	20.748	19.6996	NA	NA	20.9374	20.2796	NA	20.6699	20.2534	20.748	19.6996	17.8356	17.3999	20.9374	20.2796
Q9HD26	Golgi-associated PDZ and coiled-coil motif-containing protein	GOPC	sp|Q9HD26|GOPC_HUMAN Golgi-associated PDZ and coiled-coil motif-containing protein OS=Homo sapiens (Human) OX=9606 GN=GOPC PE=1 SV=1	1	8	8	8	41	21.4	50.519	0	22.106	24.9783	23.3247	22.8174	22.519	22.0782	NA	NA	NA	NA	NA	20.3344	18.6809	18.1735	17.8751	17.4343	NA	NA	NA	NA	NA	20.5553	20.9679	20.2621	20.1003	NA	NA	NA	NA	NA	20.5553	20.9679	20.2621	20.1003	16.9627	18.0026	16.7428	17.5189
Q9UKD1	Glucocorticoid modulatory element-binding protein 2	GMEB2	sp|Q9UKD1|GMEB2_HUMAN Glucocorticoid modulatory element-binding protein 2 OS=Homo sapiens (Human) OX=9606 GN=GMEB2 PE=1 SV=1	1	2	2	2	7	4.9	56.421	0.00056834	3.0326	23.1366	20.9105	20.4161	21.0062	NA	NA	NA	NA	NA	20.1035	19.3293	17.1031	16.6087	17.1988	NA	NA	NA	NA	NA	16.2962	20.1796	20.2716	20.2926	NA	NA	NA	NA	NA	20.3769	20.1796	20.2716	20.2926	17.7651	18.3338	17.9278	17.9627	17.2174
Q70CQ2	Ubiquitin carboxyl-terminal hydrolase 34	USP34	sp|Q70CQ2|UBP34_HUMAN Ubiquitin carboxyl-terminal hydrolase 34 OS=Homo sapiens (Human) OX=9606 GN=USP34 PE=1 SV=2	1	5	5	5	23	1.9	404.23	0	7.6128	27.1101	23.9402	23.5182	22.9396	NA	23.0242	22.8945	NA	23.3377	23.2633	19.5944	16.4245	16.0025	15.4239	NA	15.5085	15.3788	NA	15.822	15.7476	23.2676	23.2925	22.671	NA	23.0081	22.5931	NA	22.7854	23.4553	23.2676	23.2925	22.671	16.9203	23.0081	22.5931	17.7543	22.7854
O15357;Q92835	Phosphatidylinositol 3,4,5-trisphosphate 5-phosphatase 2	INPPL1	sp|O15357|SHIP2_HUMAN Phosphatidylinositol 3,4,5-trisphosphate 5-phosphatase 2 OS=Homo sapiens (Human) OX=9606 GN=INPPL1 PE=1 SV=2	2	8	8	8	21	9	138.6	0	10.114	24.6489	23.5631	21.6861	21.7397	20.6386	NA	20.2446	NA	20.4425	19.2384	18.5828	17.497	15.62	15.6736	14.5725	NA	14.1785	NA	14.3765	13.1723	21.997	21.0826	20.5821	19.9423	NA	19.5653	NA	19.6291	19.0525	21.997	21.0826	20.5821	19.9423	17.4838	19.5653	17.0424	19.6291
Q9H4F1	Alpha-N-acetyl-neuraminyl-2,3-beta-galactosyl-1,3-N-acetyl-galactosaminide alpha-2,6-sialyltransferase	ST6GALNAC4	sp|Q9H4F1|SIA7D_HUMAN Alpha-N-acetyl-neuraminyl-2,3-beta-galactosyl-1,3-N-acetyl-galactosaminide alpha-2,6-sialyltransferase OS=Homo sapiens (Human) OX=9606 GN=ST6GALNAC4 PE=2 SV=2	1	2	2	2	6	9.3	34.2	0.0002896	3.2441	20.7521	20.0257	NA	19.4144	NA	NA	NA	NA	NA	NA	17.1671	16.4406	NA	15.8294	NA	NA	NA	NA	NA	NA	19.2948	NA	19.3229	NA	NA	NA	NA	NA	NA	19.2948	18.0628	19.3229	17.3683	16.7431	15.912	17.9775	17.5488
Q9Y546	Leucine-rich repeat-containing protein 42	LRRC42	sp|Q9Y546|LRC42_HUMAN Leucine-rich repeat-containing protein 42 OS=Homo sapiens (Human) OX=9606 GN=LRRC42 PE=1 SV=1	1	7	7	7	46	20.8	48.571	0	12.691	25.6664	23.7983	23.0876	22.5813	21.8327	NA	21.0643	22.3265	21.5322	21.9084	21.1428	19.2747	18.564	18.0577	17.3091	NA	16.5407	17.803	17.0086	17.3848	21.0237	21.1678	20.7582	19.7052	NA	19.6506	19.9329	19.7424	20.1241	21.0237	21.1678	20.7582	19.7052	16.9436	19.6506	19.9329	19.7424
Q9UMY1	Nucleolar protein 7	NOL7	sp|Q9UMY1|NOL7_HUMAN Nucleolar protein 7 OS=Homo sapiens (Human) OX=9606 GN=NOL7 PE=1 SV=2	1	3	3	3	14	14.8	29.426	0.00028868	3.1914	24.4947	21.2158	21.2062	NA	21.8805	21.0667	NA	21.1638	NA	NA	21.6874	18.4084	18.3988	NA	19.0731	18.2593	NA	18.3564	NA	NA	19.8841	20.4366	NA	NA	NA	NA	20.3849	NA	NA	19.8841	20.4366	18.3109	16.4086	17.2353	18.3389	20.3849	17.1983
Q92545	Transmembrane protein 131	TMEM131	sp|Q92545|TM131_HUMAN Transmembrane protein 131 OS=Homo sapiens (Human) OX=9606 GN=TMEM131 PE=1 SV=3	1	2	2	2	6	1.4	205.14	0.0051332	1.699	23.1146	21.5784	21.3468	20.2537	NA	NA	NA	NA	NA	NA	16.9051	15.3689	15.1374	14.0443	NA	NA	NA	NA	NA	NA	20.1941	19.963	19.4875	NA	NA	NA	NA	NA	NA	20.1941	19.963	19.4875	17.6154	18.8619	16.5727	17.663	17.3882
Q8NCM8	Cytoplasmic dynein 2 heavy chain 1	DYNC2H1	sp|Q8NCM8|DYHC2_HUMAN Cytoplasmic dynein 2 heavy chain 1 OS=Homo sapiens (Human) OX=9606 GN=DYNC2H1 PE=1 SV=4	1	13	13	13	29	3.3	492.62	0	14.102	23.8524	22.5063	21.8946	20.9807	19.9563	NA	NA	19.7421	NA	18.1699	15.9576	14.6114	13.9998	13.0859	12.0615	NA	NA	11.8473	NA	10.2751	20.8128	19.7685	19.2556	18.4812	NA	NA	19.0249	NA	17.7447	20.8128	19.7685	19.2556	18.4812	16.8365	17.9347	19.0249	17.4223
P04040	Catalase	CAT	sp|P04040|CATA_HUMAN Catalase OS=Homo sapiens (Human) OX=9606 GN=CAT PE=1 SV=3	1	2	2	2	18	5.9	59.755	0	5.2924	24.1562	21.6271	NA	19.7813	NA	NA	NA	NA	21.8079	NA	19.2982	16.7691	NA	14.9234	NA	NA	NA	NA	16.9499	NA	20.4061	NA	19.6899	NA	NA	NA	NA	21.4536	NA	20.4061	17.9305	19.6899	17.9019	16.6547	16.8954	18.3816	21.4536
Q9UDV7	Zinc finger protein 282	ZNF282	sp|Q9UDV7|ZN282_HUMAN Zinc finger protein 282 OS=Homo sapiens (Human) OX=9606 GN=ZNF282 PE=1 SV=3	1	2	2	2	6	7.5	74.295	0	4.4029	22.576	21.3732	NA	21.0682	NA	NA	NA	NA	19.4132	NA	17.4885	16.2857	NA	15.9807	NA	NA	NA	NA	14.3257	NA	19.7507	NA	20.1028	NA	NA	NA	NA	19.2847	NA	19.7507	18.5782	20.1028	16.8681	17.2398	17.7493	17.3247	19.2847
Q9NYG5	Anaphase-promoting complex subunit 11	ANAPC11	sp|Q9NYG5|APC11_HUMAN Anaphase-promoting complex subunit 11 OS=Homo sapiens (Human) OX=9606 GN=ANAPC11 PE=1 SV=1	1	2	2	2	6	31	9.8405	0.0020801	2.232	23.2747	22.9718	19.5871	19.0958	19.1306	NA	NA	NA	NA	NA	21.2747	20.9718	17.5871	17.0958	17.1306	NA	NA	NA	NA	NA	20.4839	20.2721	19.8337	19.3669	NA	NA	NA	NA	NA	20.4839	20.2721	19.8337	19.3669	17.0196	17.6291	17.0791	17.9113
P49790	Nuclear pore complex protein Nup153	NUP153	sp|P49790|NU153_HUMAN Nuclear pore complex protein Nup153 OS=Homo sapiens (Human) OX=9606 GN=NUP153 PE=1 SV=2	1	28	28	28	224	26.2	153.94	0	125.39	28.5135	24.5633	24.3259	23.3684	20.9792	20.4277	22.0692	24.1655	25.0793	24.447	22.5363	18.586	18.3487	17.3911	15.0019	14.4504	16.0919	18.1883	19.102	18.4698	21.1469	21.8621	21.4936	18.7709	18.8776	20.3027	22.2259	22.444	22.4962	21.1469	21.8621	21.4936	18.7709	18.8776	20.3027	22.2259	22.444
P49815	Tuberin	TSC2	sp|P49815|TSC2_HUMAN Tuberin OS=Homo sapiens (Human) OX=9606 GN=TSC2 PE=1 SV=2	1	5	5	5	12	3.7	200.61	0.00057225	3.1115	23.2386	21.4814	NA	22.0774	20.5991	NA	NA	NA	NA	NA	16.7792	15.022	NA	15.618	14.1398	NA	NA	NA	NA	NA	19.9087	NA	20.7333	NA	NA	NA	NA	NA	NA	19.9087	18.2051	20.7333	17.0444	18.4825	16.771	17.3037	17.4938
Q9UQ84	Exonuclease 1	EXO1	sp|Q9UQ84|EXO1_HUMAN Exonuclease 1 OS=Homo sapiens (Human) OX=9606 GN=EXO1 PE=1 SV=2	1	6	6	6	10	10	94.102	0	8.2194	23.1464	20.7281	21.6169	21.7218	NA	NA	19.2451	NA	NA	17.9412	17.6546	15.2363	16.1251	16.2299	NA	NA	13.7532	NA	NA	12.4494	20.2937	20.4872	20.2149	NA	NA	19.8112	NA	NA	20.1889	20.2937	20.4872	20.2149	16.8742	17.7625	19.8112	17.8461	16.1448
Q9NWS0	PIH1 domain-containing protein 1	PIH1D1	sp|Q9NWS0|PIHD1_HUMAN PIH1 domain-containing protein 1 OS=Homo sapiens (Human) OX=9606 GN=PIH1D1 PE=1 SV=1	1	7	7	7	71	36.2	32.363	0	96.451	27.855	25.3742	24.8959	24.6889	22.5514	21.0438	22.3079	NA	20.7968	NA	23.7675	21.2868	20.8084	20.6014	18.4639	16.9564	18.2204	NA	16.7094	NA	22.9491	23.3016	23.1296	21.0796	20.585	21.1697	NA	19.5603	NA	22.9491	23.3016	23.1296	21.0796	20.585	21.1697	17.8124	19.5603
Q6BDS2	UHRF1-binding protein 1	UHRF1BP1	sp|Q6BDS2|URFB1_HUMAN UHRF1-binding protein 1 OS=Homo sapiens (Human) OX=9606 GN=UHRF1BP1 PE=1 SV=1	1	6	6	6	12	5.7	159.48	0	6.3943	25.5217	22.3155	23.568	19.5903	19.3911	NA	19.5093	NA	NA	NA	19.4556	16.2494	17.5019	13.5242	13.325	NA	13.4432	NA	NA	NA	NA	22.7985	NA	NA	NA	NA	NA	NA	NA	18.1236	22.7985	18.5236	18.6396	17.1048	17.1571	17.9661	17.0644
O15020	Spectrin beta chain, non-erythrocytic 2	SPTBN2	sp|O15020|SPTN2_HUMAN Spectrin beta chain, non-erythrocytic 2 OS=Homo sapiens (Human) OX=9606 GN=SPTBN2 PE=1 SV=3	1	27	23	23	112	15.1	271.32	0	60.798	28.0046	25.7183	24.8156	24.058	23.5651	22.4756	20.4906	23.5156	24.5495	24.6454	21.016	18.7296	17.8269	17.0693	16.5764	15.4869	13.5018	16.5269	17.5608	17.6567	23.4696	23.3819	22.7007	21.8998	21.9591	19.1673	23.3255	23.714	23.5695	23.4696	23.3819	22.7007	21.8998	21.9591	19.1673	23.3255	23.714
Q7Z5K2	Wings apart-like protein homolog	WAPL	sp|Q7Z5K2|WAPL_HUMAN Wings apart-like protein homolog OS=Homo sapiens (Human) OX=9606 GN=WAPL PE=1 SV=1	1	8	8	8	20	10.5	132.94	0	15.702	24.7421	22.518	NA	NA	NA	NA	NA	21.3509	22.5441	21.7227	18.6336	16.4095	NA	NA	NA	NA	NA	15.2424	16.4356	15.6141	20.7964	NA	NA	NA	NA	NA	20.9137	20.7484	21.4168	20.7964	19.4703	18.8719	17.0137	17.6714	17.9307	20.9137	20.7484
Q8WVC0	RNA polymerase-associated protein LEO1	LEO1	sp|Q8WVC0|LEO1_HUMAN RNA polymerase-associated protein LEO1 OS=Homo sapiens (Human) OX=9606 GN=LEO1 PE=1 SV=1	1	3	3	3	23	6.2	75.403	0	5.1395	24.5774	21.7813	20.8051	21.4193	20.0114	NA	NA	21.4109	NA	19.8248	19.292	16.4959	15.5197	16.1338	14.726	NA	NA	16.1254	NA	14.5394	19.8314	20.6639	20.2266	19.4216	NA	NA	20.4074	NA	20.1014	19.8314	20.6639	20.2266	19.4216	16.8188	18.0234	20.4074	16.9963
Q9H0C8	Integrin-linked kinase-associated serine/threonine phosphatase 2C	ILKAP	sp|Q9H0C8|ILKAP_HUMAN Integrin-linked kinase-associated serine/threonine phosphatase 2C OS=Homo sapiens (Human) OX=9606 GN=ILKAP PE=1 SV=1	1	5	5	5	41	14	42.906	0	6.4544	24.6617	21.8777	19.0529	21.4646	NA	19.9085	NA	NA	NA	20.9779	20.2023	17.4183	14.5935	17.0053	NA	15.4491	NA	NA	NA	16.5185	19.4299	19.8243	20.039	NA	19.412	NA	NA	NA	20.1686	19.4299	19.8243	20.039	16.4418	19.412	16.9888	17.3717	17.165
Q99496	E3 ubiquitin-protein ligase RING2	RNF2	sp|Q99496|RING2_HUMAN E3 ubiquitin-protein ligase RING2 OS=Homo sapiens (Human) OX=9606 GN=RNF2 PE=1 SV=1	1	7	7	7	77	28	37.655	0	45.341	26.6303	23.8249	22.214	23.2822	21.8072	NA	20.8165	22.4718	22.5755	22.5835	22.7235	19.918	18.3071	19.3753	17.9004	NA	16.9096	18.565	18.6686	18.6766	21.2971	20.792	20.9958	19.8209	NA	19.0893	20.3189	20.2498	20.8629	21.2971	20.792	20.9958	19.8209	17.7513	19.0893	20.3189	20.2498
Q92560	Ubiquitin carboxyl-terminal hydrolase BAP1	BAP1	sp|Q92560|BAP1_HUMAN Ubiquitin carboxyl-terminal hydrolase BAP1 OS=Homo sapiens (Human) OX=9606 GN=BAP1 PE=1 SV=2	1	2	2	2	13	3.2	80.361	0.0013175	2.3493	23.8602	21.9548	21.028	21.177	20.2859	NA	NA	NA	21.1822	NA	18.8602	16.9548	16.028	16.177	15.2859	NA	NA	NA	16.1822	NA	20.7197	20.8851	20.4286	19.6943	NA	NA	NA	20.8294	NA	20.7197	20.8851	20.4286	19.6943	17.6319	18.2844	18.3884	20.8294
Q6KC79	Nipped-B-like protein	NIPBL	sp|Q6KC79|NIPBL_HUMAN Nipped-B-like protein OS=Homo sapiens (Human) OX=9606 GN=NIPBL PE=1 SV=2	1	3	3	3	10	1.5	316.05	0.00057389	3.1369	23.5617	21.0489	19.1935	19.0923	NA	NA	NA	20.8625	18.9554	20.4586	16.5618	14.0489	12.1935	12.0923	NA	NA	NA	13.8624	11.9554	13.4587	19.6941	19.549	19.5008	NA	NA	NA	19.551	19.101	19.6768	19.6941	19.549	19.5008	17.4696	17.716	17.1662	19.551	19.101
P33897	ATP-binding cassette sub-family D member 1	ABCD1	sp|P33897|ABCD1_HUMAN ATP-binding cassette sub-family D member 1 OS=Homo sapiens (Human) OX=9606 GN=ABCD1 PE=1 SV=2	1	3	3	3	6	6.2	82.936	0	12.05	22.574	20.778	21.1626	19.271	NA	NA	NA	NA	NA	NA	17.3646	15.5685	15.9532	14.0615	NA	NA	NA	NA	NA	NA	20.0799	20.212	NA	NA	NA	NA	NA	NA	NA	20.0799	20.212	17.6283	17.3443	17.5447	16.6482	17.8808	16.8654
P51587	Breast cancer type 2 susceptibility protein	BRCA2	sp|P51587|BRCA2_HUMAN Breast cancer type 2 susceptibility protein OS=Homo sapiens (Human) OX=9606 GN=BRCA2 PE=1 SV=3	1	34	34	34	126	12.9	384.2	0	58.317	26.5955	23.6024	23.816	22.448	21.4818	20.3799	19.8652	18.3999	18.848	20.1891	19.0485	16.0555	16.2691	14.9011	13.935	12.833	12.3183	10.853	11.301	12.6422	20.4918	21.6636	20.6381	19.2535	18.8079	18.3621	18.2325	17.3567	19.4336	20.4918	21.6636	20.6381	19.2535	18.8079	18.3621	18.2325	17.3567
Q9H5V8	CUB domain-containing protein 1	CDCP1	sp|Q9H5V8|CDCP1_HUMAN CUB domain-containing protein 1 OS=Homo sapiens (Human) OX=9606 GN=CDCP1 PE=1 SV=3	1	3	3	3	10	3.7	92.931	0.00054555	2.6353	22.5603	20.6108	20.3751	19.3941	NA	NA	NA	NA	20.3737	NA	17.0367	15.0873	14.8515	13.8706	NA	NA	NA	NA	14.8501	NA	19.3047	20.0406	19.1126	NA	NA	NA	NA	19.8294	NA	19.3047	20.0406	19.1126	17.3958	18.138	16.5597	17.4078	19.8294
Q9NUP9;O14910	Protein lin-7 homolog C;Protein lin-7 homolog A	LIN7C;LIN7A	sp|Q9NUP9|LIN7C_HUMAN Protein lin-7 homolog C OS=Homo sapiens (Human) OX=9606 GN=LIN7C PE=1 SV=1;sp|O14910|LIN7A_HUMAN Protein lin-7 homolog A OS=Homo sapiens (Human) OX=9606 GN=LIN7A PE=1 SV=2	2	2	2	2	10	18.3	21.834	0	4.0036	22.6053	21.1236	19.5932	19.3346	21.3341	NA	NA	NA	NA	NA	19.1458	17.6642	16.1337	15.8751	17.8747	NA	NA	NA	NA	NA	19.792	19.4488	19.2431	NA	NA	NA	NA	NA	NA	19.792	19.4488	19.2431	16.7633	17.7309	17.6403	18.6027	18.2082
Q12766	HMG domain-containing protein 3	HMGXB3	sp|Q12766|HMGX3_HUMAN HMG domain-containing protein 3 OS=Homo sapiens (Human) OX=9606 GN=HMGXB3 PE=2 SV=2	1	4	4	4	9	3.3	168.33	0.00054039	2.578	22.7931	21.4717	20.7186	20.5426	NA	NA	18.3277	19.5688	NA	NA	16.8624	15.541	14.7879	14.6119	NA	NA	12.397	13.6381	NA	NA	19.3208	19.5784	19.488	NA	NA	18.2631	19.909	NA	NA	19.3208	19.5784	19.488	16.475	17.3263	18.2631	19.909	15.7173
Q6STE5	SWI/SNF-related matrix-associated actin-dependent regulator of chromatin subfamily D member 3	SMARCD3	sp|Q6STE5|SMRD3_HUMAN SWI/SNF-related matrix-associated actin-dependent regulator of chromatin subfamily D member 3 OS=Homo sapiens (Human) OX=9606 GN=SMARCD3 PE=1 SV=1	1	9	9	6	55	22.6	55.015	0	15.969	26.2606	21.1441	22.7251	21.5465	21.202	NA	NA	23.1642	22.7821	21.9835	21.2606	16.1441	17.7251	16.5465	16.2021	NA	NA	18.1642	17.7821	16.9835	20.3371	20.7056	20.5968	19.9792	NA	NA	21.7787	20.9122	21.1968	20.3371	20.7056	20.5968	19.9792	17.2799	18.0622	21.7787	20.9122
Q969R5;Q05BQ5	Lethal(3)malignant brain tumor-like protein 2	L3MBTL2	sp|Q969R5|LMBL2_HUMAN Lethal(3)malignant brain tumor-like protein 2 OS=Homo sapiens (Human) OX=9606 GN=L3MBTL2 PE=1 SV=1	2	8	8	8	39	15	79.109	0	11.402	25.2236	22.3368	21.7105	21.2943	20.2482	NA	19.1347	19.8668	21.5814	NA	20.5232	17.6364	17.0101	16.5939	15.5477	NA	14.4342	15.1663	16.8809	NA	20.3817	20.681	20.2795	19.4485	NA	18.708	19.513	19.9773	NA	20.3817	20.681	20.2795	19.4485	16.8744	18.708	19.513	19.9773
Q9P209	Centrosomal protein of 72 kDa	CEP72	sp|Q9P209|CEP72_HUMAN Centrosomal protein of 72 kDa OS=Homo sapiens (Human) OX=9606 GN=CEP72 PE=1 SV=2	1	4	4	4	11	8.2	71.717	0	4.8658	23.464	22.3312	21.4466	20.4619	NA	NA	20.2042	NA	NA	NA	18.4196	17.2868	16.4022	15.4175	NA	NA	15.1598	NA	NA	NA	20.5057	20.1735	20.3743	NA	NA	19.8199	NA	NA	NA	20.5057	20.1735	20.3743	17.3667	17.5875	19.8199	17.4178	17.0683
O43592	Exportin-T	XPOT	sp|O43592|XPOT_HUMAN Exportin-T OS=Homo sapiens (Human) OX=9606 GN=XPOT PE=1 SV=2	1	3	3	3	6	3.2	109.96	0.0047018	1.8031	21.0329	NA	19.558	19.8409	NA	NA	NA	NA	NA	NA	15.5411	NA	14.0662	14.3491	NA	NA	NA	NA	NA	NA	NA	19.4136	19.7495	NA	NA	NA	NA	NA	NA	17.4115	19.4136	19.7495	15.9972	17.4238	16.8812	16.2154	17.9499
Q9Y5S2	Serine/threonine-protein kinase MRCK beta	CDC42BPB	sp|Q9Y5S2|MRCKB_HUMAN Serine/threonine-protein kinase MRCK beta OS=Homo sapiens (Human) OX=9606 GN=CDC42BPB PE=1 SV=2	1	5	5	5	13	3.6	194.31	0	15.245	23.8874	21.9687	21.1567	21.1997	20.2334	20.1437	NA	20.1331	NA	NA	17.5124	15.5937	14.7817	14.8247	13.8584	13.7686	NA	13.7581	NA	NA	19.916	19.7274	20.191	NA	19.7205	NA	19.9795	NA	NA	19.916	19.7274	20.191	16.4764	19.7205	17.3799	19.9795	16.2444
Q9ULJ3	Zinc finger and BTB domain-containing protein 21	ZBTB21	sp|Q9ULJ3|ZBT21_HUMAN Zinc finger and BTB domain-containing protein 21 OS=Homo sapiens (Human) OX=9606 GN=ZBTB21 PE=1 SV=2	1	8	8	8	30	11.9	118.87	0	18.779	24.67	21.1418	20.3952	NA	NA	NA	NA	NA	22.3333	22.3706	18.9696	15.4413	14.6947	NA	NA	NA	NA	NA	16.6328	16.6702	19.794	20.0471	NA	NA	NA	NA	NA	20.8603	21.1971	19.794	20.0471	18.1249	17.5105	16.7745	17.4428	19.0475	20.8603
A8MXV4	Nucleoside diphosphate-linked moiety X motif 19	NUDT19	sp|A8MXV4|NUD19_HUMAN Nucleoside diphosphate-linked moiety X motif 19 OS=Homo sapiens (Human) OX=9606 GN=NUDT19 PE=1 SV=1	1	2	2	2	10	5.9	42.233	0.00028794	3.1729	23.6302	21.7422	20.8953	20.8807	21.62	NA	NA	NA	NA	19.861	19.5427	17.6547	16.8079	16.7932	17.5325	NA	NA	NA	NA	15.7735	20.4106	20.1258	20.1671	19.5184	NA	NA	NA	NA	19.4181	20.4106	20.1258	20.1671	19.5184	17.2865	17.6802	18.0418	16.2321
O00458	Interferon-related developmental regulator 1	IFRD1	sp|O00458|IFRD1_HUMAN Interferon-related developmental regulator 1 OS=Homo sapiens (Human) OX=9606 GN=IFRD1 PE=1 SV=4	1	2	2	2	12	7.3	50.268	0	13.093	23.6417	21.0527	20.8589	20.5249	NA	20.2791	NA	NA	NA	20.0655	19.3199	16.7308	16.537	16.203	NA	15.9572	NA	NA	NA	15.7435	20.3218	20.7145	20.4335	NA	20.3443	NA	NA	NA	20.3388	20.3218	20.7145	20.4335	17.6911	20.3443	17.2167	16.1569	16.7768
O00165	HCLS1-associated protein X-1	HAX1	sp|O00165|HAX1_HUMAN HCLS1-associated protein X-1 OS=Homo sapiens (Human) OX=9606 GN=HAX1 PE=1 SV=2	1	2	2	2	5	12.9	31.62	0	28.392	23.1087	21.4448	NA	21.0087	20.9988	NA	NA	NA	NA	NA	19.0212	17.3573	NA	16.9213	16.9113	NA	NA	NA	NA	NA	20.1131	NA	20.295	NA	NA	NA	NA	NA	NA	20.1131	17.7723	20.295	17.2763	17.4037	17.2913	18.087	17.4767
P61513;A6NKH3	60S ribosomal protein L37a	RPL37A	sp|P61513|RL37A_HUMAN 60S ribosomal protein L37a OS=Homo sapiens (Human) OX=9606 GN=RPL37A PE=1 SV=2	2	5	5	5	42	51.1	10.275	0	65.092	27.6383	22.6481	23.7704	23.6709	23.6208	NA	23.9112	22.3556	23.4769	23.9773	25.6383	20.6481	21.7704	21.6709	21.6207	NA	21.9112	20.3556	21.4769	21.9773	23.1293	23.0037	23.0787	22.733	NA	23.0107	23.4406	22.6187	22.842	23.1293	23.0037	23.0787	22.733	17.262	23.0107	23.4406	22.6187
Q14149	MORC family CW-type zinc finger protein 3	MORC3	sp|Q14149|MORC3_HUMAN MORC family CW-type zinc finger protein 3 OS=Homo sapiens (Human) OX=9606 GN=MORC3 PE=1 SV=3	1	3	3	3	12	5	107.11	0	5.1643	23.3395	21.7152	19.6554	20.9863	20.3743	NA	NA	NA	20.8318	19.3762	17.5845	15.9603	13.9005	15.2314	14.6194	NA	NA	NA	15.0769	13.6213	19.7432	19.5559	19.606	19.1149	NA	NA	NA	19.539	19.6942	19.7432	19.5559	19.606	19.1149	17.7295	15.8924	17.3814	19.539
Q8IYL2	Probable tRNA (uracil-O(2)-)-methyltransferase	TRMT44	sp|Q8IYL2|TRM44_HUMAN Probable tRNA (uracil-O(2)-)-methyltransferase OS=Homo sapiens (Human) OX=9606 GN=TRMT44 PE=1 SV=2	1	3	3	3	10	7.4	84.628	0.0042257	1.8395	23.6651	21.2679	22.082	21.8169	NA	NA	20.0802	NA	20.0608	NA	18.4953	16.0979	16.9122	16.647	NA	NA	14.9102	NA	14.8909	NA	20.1293	20.2994	19.683	NA	NA	19.4025	NA	19.2518	NA	20.1293	20.2994	19.683	17.5024	17.0474	19.4025	17.3158	19.2518
Q5H9F3	BCL-6 corepressor-like protein 1	BCORL1	sp|Q5H9F3|BCORL_HUMAN BCL-6 corepressor-like protein 1 OS=Homo sapiens (Human) OX=9606 GN=BCORL1 PE=1 SV=1	1	5	5	5	9	4	182.52	0	5.5607	22.2874	21.1746	19.547	20.9215	NA	NA	NA	NA	NA	NA	16.1175	15.0046	13.3771	14.7516	NA	NA	NA	NA	NA	NA	19.0391	19.3105	19.7907	NA	NA	NA	NA	NA	NA	19.0391	19.3105	19.7907	17.3771	17.8482	16.7644	17.6517	16.981
Q8NFA0	Ubiquitin carboxyl-terminal hydrolase 32	USP32	sp|Q8NFA0|UBP32_HUMAN Ubiquitin carboxyl-terminal hydrolase 32 OS=Homo sapiens (Human) OX=9606 GN=USP32 PE=1 SV=1	1	3	3	3	9	2.3	181.65	0.0013221	2.3772	23.511	20.7231	20.0895	NA	NA	NA	NA	21.3562	NA	NA	17.2072	14.4193	13.7858	NA	NA	NA	NA	15.0524	NA	NA	19.9922	19.9451	NA	NA	NA	NA	NA	NA	NA	19.9922	19.9451	17.7813	17.1675	17.4011	17.0071	16.633	18.3149
Q8WXW3	Progesterone-induced-blocking factor 1	PIBF1	sp|Q8WXW3|PIBF1_HUMAN Progesterone-induced-blocking factor 1 OS=Homo sapiens (Human) OX=9606 GN=PIBF1 PE=1 SV=2	1	11	11	11	23	16.5	89.804	0	10.383	23.7384	20.9552	21.208	20.2456	NA	NA	NA	19.9386	NA	20.1321	18.1237	15.3405	15.5933	14.6309	NA	NA	NA	14.324	NA	14.5174	19.5836	19.4532	19.0889	NA	NA	NA	NA	NA	NA	19.5836	19.4532	19.0889	18.0946	16.8955	17.0089	17.3632	17.9294
Q9NR48	Histone-lysine N-methyltransferase ASH1L	ASH1L	sp|Q9NR48|ASH1L_HUMAN Histone-lysine N-methyltransferase ASH1L OS=Homo sapiens (Human) OX=9606 GN=ASH1L PE=1 SV=2	1	10	10	10	17	4.2	332.79	0	6.1221	23.0187	19.3201	19.1982	21.1074	21.1085	NA	NA	NA	NA	NA	15.9102	12.2115	12.0897	13.9989	13.9999	NA	NA	NA	NA	NA	18.8344	19.299	20.1197	NA	NA	NA	NA	NA	NA	18.8344	19.299	20.1197	18.2526	16.7878	17.0882	17.8056	15.9407
P32780	General transcription factor IIH subunit 1	GTF2H1	sp|P32780|TF2H1_HUMAN General transcription factor IIH subunit 1 OS=Homo sapiens (Human) OX=9606 GN=GTF2H1 PE=1 SV=1	1	4	4	4	11	9.5	62.031	0.0053567	1.6632	24.2949	22.6574	19.4502	19.1824	20.8474	NA	NA	NA	19.5808	19.4473	19.388	17.7505	14.5433	14.2755	15.9404	NA	NA	NA	14.6739	14.5404	20.9718	20.3993	20.7321	20.8278	NA	NA	NA	20.8676	21.3616	20.9718	20.3993	20.7321	20.8278	17.1414	18.0253	17.7121	20.8676
Q9UPN4	Centrosomal protein of 131 kDa	CEP131	sp|Q9UPN4|CP131_HUMAN Centrosomal protein of 131 kDa OS=Homo sapiens (Human) OX=9606 GN=CEP131 PE=1 SV=3	1	23	23	23	110	25.2	122.15	0	39.166	27.3718	24.9038	24.6517	24.7175	23.8796	21.614	22.0713	21.4489	21.9002	21.2652	21.4176	18.9497	18.6975	18.7633	17.9254	15.6598	16.1171	15.4947	15.946	15.3109	22.1612	22.4324	22.5618	21.5273	19.3889	20.1525	19.6952	19.403	20.2995	22.1612	22.4324	22.5618	21.5273	19.3889	20.1525	19.6952	19.403
O60673	DNA polymerase zeta catalytic subunit	REV3L	sp|O60673|REV3L_HUMAN DNA polymerase zeta catalytic subunit OS=Homo sapiens (Human) OX=9606 GN=REV3L PE=1 SV=2	1	6	6	6	11	2.6	352.77	0	6.7366	24.0673	21.9108	21.364	20.4462	NA	22.7226	20.3849	NA	NA	NA	16.8775	14.7209	14.1742	13.2564	NA	15.5328	13.1951	NA	NA	NA	20.2309	20.5817	20.21	NA	NA	20.02	NA	NA	NA	20.2309	20.5817	20.21	17.8226	17.113	20.02	17.3346	17.7276
Q14746	Conserved oligomeric Golgi complex subunit 2	COG2	sp|Q14746|COG2_HUMAN Conserved oligomeric Golgi complex subunit 2 OS=Homo sapiens (Human) OX=9606 GN=COG2 PE=1 SV=1	1	5	5	5	11	10.6	83.207	0	4.8579	23.247	22.0895	20.053	20.9024	NA	NA	19.6104	NA	18.9729	NA	17.6621	16.5045	14.4681	15.3174	NA	NA	14.0254	NA	13.3879	NA	20.3604	19.3945	19.5579	NA	NA	18.8761	NA	18.3309	NA	20.3604	19.3945	19.5579	16.5911	17.7826	18.8761	18.0603	18.3309
P62277	40S ribosomal protein S13	RPS13	sp|P62277|RS13_HUMAN 40S ribosomal protein S13 OS=Homo sapiens (Human) OX=9606 GN=RPS13 PE=1 SV=2	1	2	2	2	18	17.9	17.222	0	3.4408	23.9577	21.3708	19.7631	19.7711	19.7738	NA	NA	19.8481	21.2144	19.1149	20.7877	18.2008	16.5932	16.6012	16.6039	NA	NA	16.6782	18.0445	15.945	20.6594	19.6382	19.6993	19.2004	NA	NA	20.0522	20.8796	19.4077	20.6594	19.6382	19.6993	19.2004	16.6977	18.0401	20.0522	20.8796
Q6PJP8	DNA cross-link repair 1A protein	DCLRE1A	sp|Q6PJP8|DCR1A_HUMAN DNA cross-link repair 1A protein OS=Homo sapiens (Human) OX=9606 GN=DCLRE1A PE=1 SV=3	1	7	7	7	56	11	116.4	0	35.898	25.7196	23.0737	22.3491	21.5694	21.546	NA	19.2756	20.9109	21.1238	20.5851	20.1346	17.4887	16.7642	15.9844	15.9611	NA	13.6907	15.326	15.5388	15.0001	20.9225	21.0381	20.7629	19.6549	NA	19.2883	20.31	20.0268	20.3689	20.9225	21.0381	20.7629	19.6549	17.7637	19.2883	20.31	20.0268
Q9H2G9	Golgin-45	BLZF1	sp|Q9H2G9|GO45_HUMAN Golgin-45 OS=Homo sapiens (Human) OX=9606 GN=BLZF1 PE=1 SV=2	1	4	4	4	19	11.5	44.91	0	3.9588	23.7194	22.5514	20.2605	20.2629	NA	NA	20.0887	NA	20.3869	19.4321	19.1345	17.9665	15.6755	15.678	NA	NA	15.5038	NA	15.802	14.8472	20.466	20.2325	20.2879	NA	NA	19.9851	NA	20.149	19.8218	20.466	20.2325	20.2879	17.4616	17.5429	19.9851	17.8941	20.149
O15399	Glutamate receptor ionotropic, NMDA 2D	GRIN2D	sp|O15399|NMDE4_HUMAN Glutamate receptor ionotropic, NMDA 2D OS=Homo sapiens (Human) OX=9606 GN=GRIN2D PE=1 SV=2	1	4	4	4	8	3.7	143.75	0.00056818	3.0321	22.1101	19.8133	NA	20.2481	NA	NA	19.0072	NA	NA	NA	16.2772	13.9804	NA	14.4152	NA	NA	13.1743	NA	NA	NA	19.6671	NA	19.9908	NA	NA	NA	NA	NA	NA	19.6671	17.6297	19.9908	16.8161	16.965	17.5167	18.054	17.5537
Q9Y3A5	Ribosome maturation protein SBDS	SBDS	sp|Q9Y3A5|SBDS_HUMAN Ribosome maturation protein SBDS OS=Homo sapiens (Human) OX=9606 GN=SBDS PE=1 SV=4	1	4	4	4	29	14.8	28.763	0	3.3783	28.4119	22.436	21.621	21.5425	21.4827	NA	27.0444	NA	27.4075	21.0823	24.3244	18.3486	17.5336	17.455	17.3952	NA	22.9569	NA	23.32	16.9949	23.5431	23.0682	23.0193	23.4232	NA	22.9773	NA	23.4793	23.8891	23.5431	23.0682	23.0193	23.4232	17.2641	22.9773	17.8301	23.4793
Q15345	Leucine-rich repeat-containing protein 41	LRRC41	sp|Q15345|LRC41_HUMAN Leucine-rich repeat-containing protein 41 OS=Homo sapiens (Human) OX=9606 GN=LRRC41 PE=1 SV=3	1	3	3	3	5	6.2	88.649	0	9.7106	22.5455	NA	19.6532	22.028	NA	NA	NA	NA	19.961	NA	17.5455	NA	14.6532	17.028	NA	NA	NA	NA	14.961	NA	NA	19.7957	19.9713	NA	NA	NA	NA	19.0069	NA	17.4232	19.7957	19.9713	16.5832	17.0792	17.564	17.4522	19.0069
P50583	Bis(5-nucleosyl)-tetraphosphatase [asymmetrical]	NUDT2	sp|P50583|AP4A_HUMAN Bis(5-nucleosyl)-tetraphosphatase [asymmetrical] OS=Homo sapiens (Human) OX=9606 GN=NUDT2 PE=1 SV=3	1	3	3	3	8	25.9	16.829	0.0042226	1.832	23.9381	20.8773	NA	21.0572	NA	NA	NA	18.7852	21.279	NA	20.6162	17.5553	NA	17.7352	NA	NA	NA	15.4633	17.9571	NA	20.0137	NA	20.8331	NA	NA	NA	20.5267	20.792	NA	20.0137	17.0548	20.8331	16.8523	17.4657	17.6313	20.5267	20.792
Q8IWI9;Q05707	MAX gene-associated protein	MGA	sp|Q8IWI9|MGAP_HUMAN MAX gene-associated protein OS=Homo sapiens (Human) OX=9606 GN=MGA PE=1 SV=4	2	64	64	64	564	28.8	336.16	0	323.31	29.9559	26.7184	26.3911	26.3192	24.0423	23.6279	23.5816	25.0968	25.4262	25.2395	22.6985	19.4611	19.1337	19.0619	16.7849	16.3705	16.3242	17.8394	18.1688	17.9821	22.1425	22.2481	22.2147	20.2435	20.2966	20.1207	21.4321	21.404	21.59	22.1425	22.2481	22.2147	20.2435	20.2966	20.1207	21.4321	21.404
Q86YA3	Protein ZGRF1	ZGRF1	sp|Q86YA3|ZGRF1_HUMAN Protein ZGRF1 OS=Homo sapiens (Human) OX=9606 GN=ZGRF1 PE=1 SV=3	1	18	17	17	81	11.4	236.6	0	41.203	26.1255	22.6357	23.3177	22.7451	20.8269	19.3249	21.1161	NA	20.0066	20.6626	19.3181	15.8283	16.5103	15.9377	14.0195	12.5176	14.3088	NA	13.1993	13.8553	20.3304	21.2863	20.7776	18.8659	18.437	19.1497	NA	18.6992	19.6171	20.3304	21.2863	20.7776	18.8659	18.437	19.1497	17.707	18.6992
O14867	Transcription regulator protein BACH1	BACH1	sp|O14867|BACH1_HUMAN Transcription regulator protein BACH1 OS=Homo sapiens (Human) OX=9606 GN=BACH1 PE=1 SV=2	1	6	6	6	19	10.3	81.957	0	6.9503	23.3005	20.9003	21.5129	19.0606	NA	18.3381	18.7988	NA	19.2052	NA	17.9082	15.5079	16.1206	13.6683	NA	12.9458	13.4065	NA	13.8129	NA	19.2689	20.8148	18.0079	NA	18.0876	18.4293	NA	18.7016	NA	19.2689	20.8148	18.0079	15.6369	18.0876	18.4293	17.9704	18.7016
Q92997	Segment polarity protein dishevelled homolog DVL-3	DVL3	sp|Q92997|DVL3_HUMAN Segment polarity protein dishevelled homolog DVL-3 OS=Homo sapiens (Human) OX=9606 GN=DVL3 PE=1 SV=2	1	7	4	4	13	12.8	78.054	0	8.788	24.1748	20.9198	20.6807	20.5512	NA	21.6113	20.5057	NA	22.3942	NA	19.4199	16.165	15.9259	15.7963	NA	16.8564	15.7509	NA	17.6393	NA	19.5882	19.9112	19.8376	NA	NA	19.635	NA	NA	NA	19.5882	19.9112	19.8376	17.1537	16.6253	19.635	17.5188	16.5626
O00311	Cell division cycle 7-related protein kinase	CDC7	sp|O00311|CDC7_HUMAN Cell division cycle 7-related protein kinase OS=Homo sapiens (Human) OX=9606 GN=CDC7 PE=1 SV=1	1	3	3	3	6	6.4	63.887	0	5.4436	22.838	NA	22.3477	20.2799	NA	NA	NA	NA	NA	19.7583	17.7936	NA	17.3033	15.2355	NA	NA	NA	NA	NA	14.7139	NA	20.4745	20.1367	NA	NA	NA	NA	NA	19.886	18.7675	20.4745	20.1367	17.2283	18.0033	18.2261	18.043	17.2952
O95400	CD2 antigen cytoplasmic tail-binding protein 2	CD2BP2	sp|O95400|CD2B2_HUMAN CD2 antigen cytoplasmic tail-binding protein 2 OS=Homo sapiens (Human) OX=9606 GN=CD2BP2 PE=1 SV=1	1	5	5	5	26	16.1	37.646	0	7.3142	24.8846	20.9017	19.4388	20.0559	NA	NA	21.0277	20.8691	21.8759	21.9195	21.1841	17.2013	15.7384	16.3554	NA	NA	17.3272	17.1686	18.1754	18.2191	19.9152	19.9147	20.0394	NA	NA	20.2031	20.7902	20.7712	20.8151	19.9152	19.9147	20.0394	16.7227	17.0291	20.2031	20.7902	20.7712
Q15072;Q3ZCX4;Q3ZCT1	Zinc finger protein OZF	ZNF146	sp|Q15072|OZF_HUMAN Zinc finger protein OZF OS=Homo sapiens (Human) OX=9606 GN=ZNF146 PE=1 SV=2	3	5	3	3	11	15.8	33.307	0.00055463	2.7874	24.8144	21.99	20.9581	20.7192	19.2404	NA	21.2552	NA	20.8899	20.8893	20.7269	17.9025	16.8706	16.6317	15.1529	NA	17.1677	NA	16.8025	16.8018	20.3487	20.1823	19.9993	NA	NA	20.1461	NA	19.9235	20.4402	20.3487	20.1823	19.9993	17.3602	17.1119	20.1461	17.7907	19.9235
Q96G25	Mediator of RNA polymerase II transcription subunit 8	MED8	sp|Q96G25|MED8_HUMAN Mediator of RNA polymerase II transcription subunit 8 OS=Homo sapiens (Human) OX=9606 GN=MED8 PE=1 SV=2	1	2	2	2	6	10.4	29.08	0	3.5516	23.497	22.3598	21.515	20.2414	NA	20.0303	NA	NA	20.1331	NA	19.6898	18.5524	17.7077	16.4341	NA	16.2229	NA	NA	16.3257	NA	20.0076	20.1365	20.0581	NA	19.9476	NA	NA	19.6613	NA	20.0076	20.1365	20.0581	17.1106	19.9476	17.245	16.9659	19.6613
Q76L83	Putative Polycomb group protein ASXL2	ASXL2	sp|Q76L83|ASXL2_HUMAN Putative Polycomb group protein ASXL2 OS=Homo sapiens (Human) OX=9606 GN=ASXL2 PE=1 SV=1	1	5	5	5	12	3.8	153.82	0.0023316	2.1928	24.2708	20.8168	19.5504	22.5901	NA	NA	19.5292	NA	NA	NA	18.0809	14.627	13.3606	16.4003	NA	NA	13.3394	NA	NA	NA	20.5039	20.1304	20.743	NA	NA	20.0335	NA	NA	NA	20.5039	20.1304	20.743	17.7074	17.7478	20.0335	17.6578	18.0588
Q9NP50	SIN3-HDAC complex-associated factor	SINHCAF	sp|Q9NP50|SHCAF_HUMAN SIN3-HDAC complex-associated factor OS=Homo sapiens (Human) OX=9606 GN=SINHCAF PE=1 SV=1	1	3	3	3	17	14	24.852	0.0060739	1.6445	23.8132	21.016	21.2271	20.4813	NA	NA	20.4822	20.6016	20.8102	20.3373	20.8132	18.016	18.2271	17.4812	NA	NA	17.4822	17.6016	17.8102	17.3373	20.2197	20.4916	20.3244	NA	NA	20.1966	20.7208	20.3905	20.5452	20.2197	20.4916	20.3244	16.9248	18.0281	20.1966	20.7208	20.3905
Q9Y2D4	Exocyst complex component 6B	EXOC6B	sp|Q9Y2D4|EXC6B_HUMAN Exocyst complex component 6B OS=Homo sapiens (Human) OX=9606 GN=EXOC6B PE=1 SV=3	1	2	2	2	5	3.2	94.2	0	3.6388	20.8625	NA	19.7059	20.0037	NA	NA	NA	NA	NA	NA	15.3079	NA	14.1513	14.4491	NA	NA	NA	NA	NA	NA	NA	19.5615	19.9123	NA	NA	NA	NA	NA	NA	18.6386	19.5615	19.9123	17.8419	17.3024	17.0982	16.8893	17.0499
Q8IY37	Probable ATP-dependent RNA helicase DHX37	DHX37	sp|Q8IY37|DHX37_HUMAN Probable ATP-dependent RNA helicase DHX37 OS=Homo sapiens (Human) OX=9606 GN=DHX37 PE=1 SV=1	1	7	7	7	51	6.1	129.54	0	8.3051	24.5506	22.5736	20.7982	22.0235	19.3899	NA	19.9349	20.1682	NA	NA	18.7957	16.8187	15.0433	16.2686	13.635	NA	14.18	14.4132	NA	NA	20.9946	20.0281	20.5509	19.4546	NA	19.6961	19.9252	NA	NA	20.9946	20.0281	20.5509	19.4546	16.5584	19.6961	19.9252	17.2296
Q99550	M-phase phosphoprotein 9	MPHOSPH9	sp|Q99550|MPP9_HUMAN M-phase phosphoprotein 9 OS=Homo sapiens (Human) OX=9606 GN=MPHOSPH9 PE=1 SV=4	1	8	8	8	20	8.2	133.02	0	8.6793	24.4878	22.6417	21.2644	22.3097	NA	NA	20.6497	NA	NA	NA	18.6549	16.8089	15.4315	16.4768	NA	NA	14.8168	NA	NA	NA	20.5485	20.381	20.7003	NA	NA	19.7631	NA	NA	NA	20.5485	20.381	20.7003	17.9921	18.0176	19.7631	18.1382	16.4206
Q9Y2Z4	Tyrosine--tRNA ligase, mitochondrial	YARS2	sp|Q9Y2Z4|SYYM_HUMAN Tyrosine--tRNA ligase, mitochondrial OS=Homo sapiens (Human) OX=9606 GN=YARS2 PE=1 SV=2	1	3	3	3	29	9.2	53.198	0	30.25	25.1725	21.4644	21.524	20.6687	NA	NA	21.6906	21.6546	21.6007	NA	20.4721	16.764	16.8236	15.9683	NA	NA	16.9901	16.9541	16.9003	NA	20.6358	19.9073	20.4581	NA	NA	20.0739	19.736	19.7887	NA	20.6358	19.9073	20.4581	18.5229	16.5491	20.0739	19.736	19.7887
Q14202	Zinc finger MYM-type protein 3	ZMYM3	sp|Q14202|ZMYM3_HUMAN Zinc finger MYM-type protein 3 OS=Homo sapiens (Human) OX=9606 GN=ZMYM3 PE=1 SV=2	1	2	2	2	5	1.8	152.38	0.0037946	1.9774	21.3205	NA	19.2286	20.9348	NA	NA	NA	NA	NA	NA	15.4136	NA	13.3218	15.0279	NA	NA	NA	NA	NA	NA	NA	19.8343	19.8457	NA	NA	NA	NA	NA	NA	18.748	19.8343	19.8457	16.8445	18.0538	17.6853	16.4865	17.6111
Q15572	TATA box-binding protein-associated factor RNA polymerase I subunit C	TAF1C	sp|Q15572|TAF1C_HUMAN TATA box-binding protein-associated factor RNA polymerase I subunit C OS=Homo sapiens (Human) OX=9606 GN=TAF1C PE=1 SV=2	1	2	2	2	7	4.4	95.212	0.00056417	2.9543	22.5891	21.1164	20.1029	20.2199	NA	NA	19.8244	NA	NA	NA	17.1968	15.7241	14.7105	14.8275	NA	NA	14.4321	NA	NA	NA	20.3856	19.9584	20.1284	NA	NA	19.6043	NA	NA	NA	20.3856	19.9584	20.1284	17.419	17.6157	19.6043	17.0989	18.5866
Q9H4L4	Sentrin-specific protease 3	SENP3	sp|Q9H4L4|SENP3_HUMAN Sentrin-specific protease 3 OS=Homo sapiens (Human) OX=9606 GN=SENP3 PE=1 SV=2	1	11	11	11	72	27.4	65.009	0	40.607	26.8085	24.6968	24.2226	24.0031	20.7448	19.5174	23.4509	21.1438	23.0972	22.2132	22.4161	20.3045	19.8302	19.6107	16.3525	15.1251	19.0586	16.7515	18.7049	17.8209	22.5501	22.6957	21.2671	20.2648	18.8407	21.5758	21.4414	21.2253	20.8605	22.5501	22.6957	21.2671	20.2648	18.8407	21.5758	21.4414	21.2253
O00170	AH receptor-interacting protein	AIP	sp|O00170|AIP_HUMAN AH receptor-interacting protein OS=Homo sapiens (Human) OX=9606 GN=AIP PE=1 SV=2	1	2	2	2	14	7	37.636	0.00056101	2.9024	23.8925	NA	21.6729	21.4235	NA	NA	NA	NA	NA	NA	19.7226	NA	17.503	17.2536	NA	NA	NA	NA	NA	NA	NA	20.2946	20.175	NA	NA	NA	NA	NA	NA	17.4801	20.2946	20.175	17.2242	17.7163	17.1776	16.4872	17.2199
Q14789	Golgin subfamily B member 1	GOLGB1	sp|Q14789|GOGB1_HUMAN Golgin subfamily B member 1 OS=Homo sapiens (Human) OX=9606 GN=GOLGB1 PE=1 SV=2	1	17	17	17	51	6.7	376.01	0	15.044	28.5952	24.4317	24.092	23.962	24.7241	NA	24.0126	24.7108	24.4194	23.7585	21.0329	16.8694	16.5297	16.3998	17.1618	NA	16.4504	17.1486	16.8572	16.1963	22.9914	23.2138	23.1398	23.4165	NA	23.0333	23.8233	23.3609	23.2071	22.9914	23.2138	23.1398	23.4165	17.076	23.0333	23.8233	23.3609
Q9Y5X3	Sorting nexin-5	SNX5	sp|Q9Y5X3|SNX5_HUMAN Sorting nexin-5 OS=Homo sapiens (Human) OX=9606 GN=SNX5 PE=1 SV=1	1	6	5	5	22	16.8	46.816	0	6.7135	23.5019	20.9525	20.9423	19.0699	20.2376	20.5805	NA	NA	19.2727	NA	18.917	16.3675	16.3573	14.4849	15.6526	15.9956	NA	NA	14.6878	NA	20.0015	18.7621	19.2017	NA	18.4438	NA	NA	19.1417	NA	20.0015	18.7621	19.2017	16.6104	18.4438	17.1014	18.4039	19.1417
Q8IXB1	DnaJ homolog subfamily C member 10	DNAJC10	sp|Q8IXB1|DJC10_HUMAN DnaJ homolog subfamily C member 10 OS=Homo sapiens (Human) OX=9606 GN=DNAJC10 PE=1 SV=2	1	5	5	5	10	7.4	91.079	0.00055509	2.7993	22.7596	20.3639	21.3533	21.479	NA	NA	NA	NA	NA	17.1893	17.7152	15.3195	16.3089	16.4346	NA	NA	NA	NA	NA	12.1449	19.2974	19.7945	19.6745	NA	NA	NA	NA	NA	17.8225	19.2974	19.7945	19.6745	18.2692	16.8715	17.8663	17.5106	17.4687
Q9BTC0	Death-inducer obliterator 1	DIDO1	sp|Q9BTC0|DIDO1_HUMAN Death-inducer obliterator 1 OS=Homo sapiens (Human) OX=9606 GN=DIDO1 PE=1 SV=5	1	9	9	9	51	6	243.87	0	25.662	25.9103	20.2914	21.4507	21.583	19.8583	NA	NA	21.6172	21.9683	21.4606	19.0901	13.4713	14.6305	14.7628	13.0381	NA	NA	14.797	15.1481	14.6404	19.6539	20.2316	20.2365	19.3585	NA	NA	20.7574	NA	20.3472	19.6539	20.2316	20.2365	19.3585	17.1787	17.8265	20.7574	18.1676
Q9NVR2	Integrator complex subunit 10	INTS10	sp|Q9NVR2|INT10_HUMAN Integrator complex subunit 10 OS=Homo sapiens (Human) OX=9606 GN=INTS10 PE=1 SV=2	1	5	5	5	6	8.2	82.235	0.00053807	2.537	22.4284	22.2178	19.548	NA	NA	NA	NA	NA	NA	NA	17.1804	16.9698	14.3001	NA	NA	NA	NA	NA	NA	NA	19.5828	19.6198	NA	NA	NA	NA	NA	NA	NA	19.5828	19.6198	18.0114	16.9549	16.4496	18.0798	18.3428	16.8567
P12273	Prolactin-inducible protein	PIP	sp|P12273|PIP_HUMAN Prolactin-inducible protein OS=Homo sapiens (Human) OX=9606 GN=PIP PE=1 SV=1	1	3	3	3	9	23.3	16.572	0.00057471	3.1477	23.3889	22.2658	19.0615	NA	NA	NA	NA	NA	NA	NA	20.2189	19.0959	15.8916	NA	NA	NA	NA	NA	NA	NA	20.6084	18.9546	NA	NA	NA	NA	NA	NA	NA	20.6084	18.9546	17.809	17.1726	17.3186	17.1792	18.3854	16.6392
P07199	Major centromere autoantigen B	CENPB	sp|P07199|CENPB_HUMAN Major centromere autoantigen B OS=Homo sapiens (Human) OX=9606 GN=CENPB PE=1 SV=2	1	2	2	2	4	5.3	65.171	0.0046591	1.7293	22.39	21.3766	19.6385	19.8498	NA	18.2938	NA	NA	19.3988	NA	18.0681	17.0546	15.3166	15.5279	NA	13.9719	NA	NA	15.0769	NA	19.679	19.5469	19.8111	NA	18.664	NA	NA	19.0972	NA	19.679	19.5469	19.8111	17.1533	18.664	17.5194	16.9996	19.0972
Q9H5Z1	Probable ATP-dependent RNA helicase DHX35	DHX35	sp|Q9H5Z1|DHX35_HUMAN Probable ATP-dependent RNA helicase DHX35 OS=Homo sapiens (Human) OX=9606 GN=DHX35 PE=1 SV=2	1	6	6	6	21	9.5	78.909	0	8.0302	23.84	22.3217	20.6843	21.1032	20.5643	NA	21.1698	NA	NA	19.5042	18.6701	17.1518	15.5144	15.9332	15.3944	NA	15.9999	NA	NA	14.3343	19.7316	19.3146	19.5327	NA	NA	19.3662	NA	NA	18.9656	19.7316	19.3146	19.5327	17.1247	16.3952	19.3662	16.8049	17.5507
A0AVF1	Intraflagellar transport protein 56	TTC26	sp|A0AVF1|IFT56_HUMAN Intraflagellar transport protein 56 OS=Homo sapiens (Human) OX=9606 GN=TTC26 PE=2 SV=1	1	4	4	4	6	10.6	64.177	0	3.9973	23.5785	22.1238	21.8105	19.6308	NA	NA	21.7253	NA	NA	NA	18.4911	17.0364	16.7231	14.5434	NA	NA	16.6378	NA	NA	NA	21.393	21.4053	NA	NA	NA	21.1626	NA	NA	NA	21.393	21.4053	17.4073	16.7022	16.6513	21.1626	17.5812	16.4375
Q9ULT8	E3 ubiquitin-protein ligase HECTD1	HECTD1	sp|Q9ULT8|HECD1_HUMAN E3 ubiquitin-protein ligase HECTD1 OS=Homo sapiens (Human) OX=9606 GN=HECTD1 PE=1 SV=3	1	19	19	19	62	9.8	289.38	0	22.835	25.5073	23.3458	22.7163	22.4689	21.0672	19.8436	21.9507	21.0405	20.7018	20.0674	18.53	16.3686	15.739	15.4916	14.0899	12.8664	14.9734	14.0631	13.7245	13.0901	20.7368	20.7699	20.7425	19.2876	NA	19.5682	19.4331	19.4082	19.0244	20.7368	20.7699	20.7425	19.2876	17.7051	19.5682	19.4331	19.4082
O43164	E3 ubiquitin-protein ligase Praja-2	PJA2	sp|O43164|PJA2_HUMAN E3 ubiquitin-protein ligase Praja-2 OS=Homo sapiens (Human) OX=9606 GN=PJA2 PE=1 SV=4	1	5	5	5	22	10.3	78.213	0	12.754	24.593	22.7523	22.5075	21.961	21.4593	20.2766	NA	NA	NA	NA	19.8925	18.0519	17.8071	17.2605	16.7589	15.5762	NA	NA	NA	NA	20.6874	20.944	20.4306	19.9153	19.3186	NA	NA	NA	NA	20.6874	20.944	20.4306	19.9153	19.3186	17.16	17.6915	16.9836
Q9BVJ6	U3 small nucleolar RNA-associated protein 14 homolog A	UTP14A	sp|Q9BVJ6|UT14A_HUMAN U3 small nucleolar RNA-associated protein 14 homolog A OS=Homo sapiens (Human) OX=9606 GN=UTP14A PE=1 SV=1	1	19	19	14	109	34.2	87.977	0	104.27	27.387	24.2285	22.9621	23.6005	22.5186	21.3016	21.0911	NA	NA	NA	22.065	18.9065	17.6402	18.2785	17.1966	15.9796	15.7691	NA	NA	NA	21.441	20.8283	21.3076	19.7138	19.3562	18.841	NA	NA	NA	21.441	20.8283	21.3076	19.7138	19.3562	18.841	17.5468	16.5587
Q6ZNA4	E3 ubiquitin-protein ligase Arkadia	RNF111	sp|Q6ZNA4|RN111_HUMAN E3 ubiquitin-protein ligase Arkadia OS=Homo sapiens (Human) OX=9606 GN=RNF111 PE=1 SV=3	1	2	2	2	4	2.7	108.86	0.0096086	1.3979	22.4003	20.4934	20.8382	20.5418	NA	19.3284	NA	NA	NA	NA	17.4461	15.5391	15.8841	15.5876	NA	14.3742	NA	NA	NA	NA	19.7625	19.9339	20.4504	NA	19.3936	NA	NA	NA	NA	19.7625	19.9339	20.4504	18.0337	19.3936	17.0762	16.446	17.3199
Q9H040	SprT-like domain-containing protein Spartan	SPRTN	sp|Q9H040|SPRTN_HUMAN SprT-like domain-containing protein Spartan OS=Homo sapiens (Human) OX=9606 GN=SPRTN PE=1 SV=2	1	3	3	3	6	6.7	55.133	0.00057554	3.1662	22.7696	21.9146	20.1293	20.1198	NA	NA	19.7968	NA	NA	NA	17.9116	17.0566	15.2713	15.2619	NA	NA	14.9388	NA	NA	NA	20.0671	20.1198	20.1634	NA	NA	19.7116	NA	NA	NA	20.0671	20.1198	20.1634	17.5443	17.4577	19.7116	18.1961	17.5103
O43929;CON__sp|Q2YDI2|ORC4_BOVIN	Origin recognition complex subunit 4	ORC4	sp|O43929|ORC4_HUMAN Origin recognition complex subunit 4 OS=Homo sapiens (Human) OX=9606 GN=ORC4 PE=1 SV=2	2	4	4	4	16	10.3	50.377	0	5.4365	23.8941	21.5785	20.7515	20.5795	NA	NA	20.6594	NA	21.7599	NA	19.2503	16.9346	16.1076	15.9357	NA	NA	16.0156	NA	17.116	NA	20.8252	20.5846	20.4656	NA	NA	20.4169	NA	20.711	NA	20.8252	20.5846	20.4656	18.4487	17.3886	20.4169	17.5545	20.711
P24928	DNA-directed RNA polymerase II subunit RPB1	POLR2A	sp|P24928|RPB1_HUMAN DNA-directed RNA polymerase II subunit RPB1 OS=Homo sapiens (Human) OX=9606 GN=POLR2A PE=1 SV=2	1	18	18	18	64	12.4	217.17	0	31.176	25.735	23.64	23.378	22.9824	22.38	21.3663	20.0494	21.2856	21.3145	21.2144	19.1501	17.055	16.793	16.3975	15.795	14.7814	13.4644	14.7006	14.7295	14.6294	21.1842	21.1615	20.6119	19.9883	19.4016	17.9823	19.0572	19.3388	19.2651	21.1842	21.1615	20.6119	19.9883	19.4016	17.9823	19.0572	19.3388
Q96A33	Coiled-coil domain-containing protein 47	CCDC47	sp|Q96A33|CCD47_HUMAN Coiled-coil domain-containing protein 47 OS=Homo sapiens (Human) OX=9606 GN=CCDC47 PE=1 SV=1	1	2	2	2	16	4.3	55.873	0.0044565	1.8067	24.6819	21.4387	21.2071	21.8779	NA	NA	21.3736	NA	21.3509	20.1044	20.2896	17.0463	16.8148	17.4856	NA	NA	16.9813	NA	16.9587	15.7121	20.154	20.4846	20.629	NA	NA	20.5499	NA	20.3958	NA	20.154	20.4846	20.629	19.1971	15.953	20.5499	17.0626	20.3958
P27797	Calreticulin	CALR	sp|P27797|CALR_HUMAN Calreticulin OS=Homo sapiens (Human) OX=9606 GN=CALR PE=1 SV=1	1	5	5	5	27	16.8	48.141	0	19.862	25.3842	22.7426	22.1024	22.3628	NA	NA	22.7115	19.7656	23.1491	NA	20.9918	18.3503	17.7101	17.9705	NA	NA	18.3192	15.3732	18.7568	NA	20.6357	20.5355	20.6193	NA	NA	20.5847	19.7349	20.9671	NA	20.6357	20.5355	20.6193	17.0413	18.6054	20.5847	19.7349	20.9671
Q9H410	Kinetochore-associated protein DSN1 homolog	DSN1	sp|Q9H410|DSN1_HUMAN Kinetochore-associated protein DSN1 homolog OS=Homo sapiens (Human) OX=9606 GN=DSN1 PE=1 SV=2	1	5	5	5	9	20.2	40.067	0	5.1822	23.7388	22.0526	21.1508	21.0784	NA	NA	NA	NA	21.7421	20.6086	19.2794	17.5932	16.6914	16.6188	NA	NA	NA	NA	17.2827	16.1492	19.9731	NA	20.0394	NA	NA	NA	NA	19.992	19.8153	19.9731	17.1742	20.0394	16.9114	17.1369	17.5817	16.3506	19.992
Q68DC2	Ankyrin repeat and SAM domain-containing protein 6	ANKS6	sp|Q68DC2|ANKS6_HUMAN Ankyrin repeat and SAM domain-containing protein 6 OS=Homo sapiens (Human) OX=9606 GN=ANKS6 PE=1 SV=2	1	2	2	2	13	3.7	92.218	0.00080107	2.4773	23.1667	20.2632	19.8845	21.1093	20.3239	NA	NA	19.5017	19.4959	19.2465	17.6749	14.7712	14.3927	15.6175	14.832	NA	NA	14.0098	14.004	13.7547	18.9314	19.115	19.4412	19.1248	NA	NA	18.7227	18.4938	18.8037	18.9314	19.115	19.4412	19.1248	16.7234	16.0912	18.7227	18.4938
Q9Y2X9	Zinc finger protein 281	ZNF281	sp|Q9Y2X9|ZN281_HUMAN Zinc finger protein 281 OS=Homo sapiens (Human) OX=9606 GN=ZNF281 PE=1 SV=1	1	12	12	12	131	24.8	96.914	0	101.03	27.719	24.0563	23.2099	23.2816	21.3147	19.3525	21.4443	23.4194	24.3801	23.8235	22.6746	19.012	18.1655	18.2372	16.2703	14.3081	16.3999	18.375	19.3357	18.7791	21.0601	20.9678	21.2367	19.5066	18.3907	19.8317	21.4567	21.5193	21.6077	21.0601	20.9678	21.2367	19.5066	18.3907	19.8317	21.4567	21.5193
Q9HAW4	Claspin	CLSPN	sp|Q9HAW4|CLSPN_HUMAN Claspin OS=Homo sapiens (Human) OX=9606 GN=CLSPN PE=1 SV=3	1	10	10	10	24	8.4	151.09	0	9.8213	24.7523	22.5645	22.4733	21.5776	20.3425	NA	NA	21.3613	20.9134	21.4685	18.7981	16.6104	16.5191	15.6234	14.3882	NA	NA	15.4071	14.9592	15.5143	20.6417	20.6337	20.4142	19.7758	NA	NA	NA	20.1177	NA	20.6417	20.6337	20.4142	19.7758	18.0757	18.3326	17.1393	20.1177
P49585;Q9Y5K3	Choline-phosphate cytidylyltransferase A	PCYT1A	sp|P49585|PCY1A_HUMAN Choline-phosphate cytidylyltransferase A OS=Homo sapiens (Human) OX=9606 GN=PCYT1A PE=1 SV=2	2	3	3	3	16	13.1	41.731	0	5.521	24.1113	22.1733	21.4599	21.4272	20.0973	NA	19.8536	19.9699	21.6824	20.2271	19.6519	17.7138	17.0005	16.9678	15.6378	NA	15.3942	15.5104	17.223	15.7676	20.6249	20.7307	20.7548	19.4965	NA	19.6259	20.1468	20.2115	20.4927	20.6249	20.7307	20.7548	19.4965	17.4959	19.6259	20.1468	20.2115
P28715	DNA repair protein complementing XP-G cells	ERCC5	sp|P28715|ERCC5_HUMAN DNA repair protein complementing XP-G cells OS=Homo sapiens (Human) OX=9606 GN=ERCC5 PE=1 SV=3	1	10	10	10	35	11.7	133.11	0	20.474	24.474	22.045	22.0289	21.3258	20.6872	NA	NA	21.0384	20.9421	21.9869	18.7461	16.3171	16.301	15.5979	14.9593	NA	NA	15.3105	15.2142	16.259	19.7106	19.675	19.8182	NA	NA	NA	19.8608	19.5933	19.7605	19.7106	19.675	19.8182	17.6022	18.2552	17.8668	19.8608	19.5933
P35613	Basigin	BSG	sp|P35613|BASI_HUMAN Basigin OS=Homo sapiens (Human) OX=9606 GN=BSG PE=1 SV=2	1	3	3	3	17	12.5	42.2	0	24.203	25.119	21.0491	22.3033	22.5671	22.7638	NA	22.438	21.0086	22.3388	NA	21.212	17.1421	18.3964	18.6602	18.8569	NA	18.5311	17.1018	18.4319	NA	21.8759	21.3936	21.7906	21.6989	NA	21.6389	21.0532	21.3817	NA	21.8759	21.3936	21.7906	21.6989	16.2522	21.6389	21.0532	21.3817
Q9H4I3	TraB domain-containing protein	TRABD	sp|Q9H4I3|TRABD_HUMAN TraB domain-containing protein OS=Homo sapiens (Human) OX=9606 GN=TRABD PE=1 SV=1	1	6	6	6	16	27.7	42.321	0	16.982	23.9717	21.8597	20.44	20.98	NA	NA	21.2487	19.6585	20.4043	19.6551	19.7238	17.6118	16.1921	16.7321	NA	NA	17.0007	15.4106	16.1563	15.4072	20.6597	19.8414	20.4338	NA	NA	20.3411	20.0136	20.2205	20.0989	20.6597	19.8414	20.4338	17.4457	17.6929	20.3411	20.0136	20.2205
Q8N2A8	Mitochondrial cardiolipin hydrolase	PLD6	sp|Q8N2A8|PLD6_HUMAN Mitochondrial cardiolipin hydrolase OS=Homo sapiens (Human) OX=9606 GN=PLD6 PE=1 SV=1	1	2	2	2	9	12.3	28.272	0.0020953	2.2886	22.8532	20.532	19.83	20.4373	19.0892	20.6702	NA	NA	NA	NA	19.0459	16.7247	16.0227	16.63	15.2818	16.8629	NA	NA	NA	NA	19.2004	19.0605	19.7236	17.8901	NA	NA	NA	NA	NA	19.2004	19.0605	19.7236	17.8901	16.9845	17.6652	18.9622	16.7705
Q75QN2	Integrator complex subunit 8	INTS8	sp|Q75QN2|INT8_HUMAN Integrator complex subunit 8 OS=Homo sapiens (Human) OX=9606 GN=INTS8 PE=1 SV=1	1	7	7	7	23	9.4	113.09	0	8.9741	24.3841	21.7343	22.555	21.9223	NA	19.9759	21.3866	NA	19.4411	NA	18.9578	16.308	17.1287	16.4961	NA	14.5497	15.9604	NA	14.0149	NA	20.3908	20.4009	21.2262	NA	19.9875	19.8591	NA	NA	NA	20.3908	20.4009	21.2262	16.7342	19.9875	19.8591	17.4866	17.0422
Q9NSG2	Uncharacterized protein C1orf112	C1orf112	sp|Q9NSG2|CA112_HUMAN Uncharacterized protein C1orf112 OS=Homo sapiens (Human) OX=9606 GN=C1orf112 PE=1 SV=1	1	3	3	3	5	5.4	96.553	0.0053645	1.6729	22.3246	21.7563	20.3197	NA	NA	NA	NA	NA	18.6155	NA	17.3247	16.7563	15.3197	NA	NA	NA	NA	NA	13.6155	NA	19.557	19.1588	NA	NA	NA	NA	NA	18.9233	NA	19.557	19.1588	18.1076	18.0491	16.6045	16.7487	17.9593	18.9233
P05109	Protein S100-A8	S100A8	sp|P05109|S10A8_HUMAN Protein S100-A8 OS=Homo sapiens (Human) OX=9606 GN=S100A8 PE=1 SV=1	1	2	2	2	14	23.7	10.834	0	3.5095	25.6251	22.0716	NA	20.6044	NA	NA	NA	20.6592	24.4626	NA	22.6251	19.0716	NA	17.6044	NA	NA	NA	17.6592	21.4625	NA	20.8392	NA	19.99	NA	NA	NA	19.9795	22.5784	NA	20.8392	18.0696	19.99	17.3325	18.1564	18.0006	19.9795	22.5784
P11908	Ribose-phosphate pyrophosphokinase 2	PRPS2	sp|P11908|PRPS2_HUMAN Ribose-phosphate pyrophosphokinase 2 OS=Homo sapiens (Human) OX=9606 GN=PRPS2 PE=1 SV=2	1	8	4	3	23	33	34.769	0	8.8144	25.5025	23.1718	22.1236	21.1976	21.3495	NA	20.0204	NA	21.701	21.4094	21.5025	19.1718	18.1236	17.1976	17.3495	NA	16.0203	NA	17.701	17.4094	21.4649	21.0141	20.4836	20.1502	NA	19.4761	NA	21.0226	20.9662	21.4649	21.0141	20.4836	20.1502	17.9405	19.4761	17.0068	21.0226
Q9Y6D5	Brefeldin A-inhibited guanine nucleotide-exchange protein 2	ARFGEF2	sp|Q9Y6D5|BIG2_HUMAN Brefeldin A-inhibited guanine nucleotide-exchange protein 2 OS=Homo sapiens (Human) OX=9606 GN=ARFGEF2 PE=1 SV=3	1	7	3	3	14	4.5	202.04	0.00056338	2.9328	22.6764	21.0295	20.3853	18.6694	NA	NA	19.1593	NA	NA	NA	16.047	14.4001	13.7559	12.04	NA	NA	12.5299	NA	NA	NA	20.1535	19.4171	19.0924	NA	NA	18.7939	NA	NA	NA	20.1535	19.4171	19.0924	17.0104	17.4667	18.7939	17.0041	16.8646
Q15018	BRISC complex subunit Abraxas 2	ABRAXAS2	sp|Q15018|ABRX2_HUMAN BRISC complex subunit Abraxas 2 OS=Homo sapiens (Human) OX=9606 GN=ABRAXAS2 PE=1 SV=2	1	4	4	4	27	12.8	46.9	0	7.8793	25.4081	22.6419	20.8548	20.1875	22.1952	NA	NA	21.8105	21.3828	19.954	21.4082	18.6419	16.8549	16.1875	18.1952	NA	NA	17.8105	17.3828	15.9541	21.0977	20.5823	20.4277	20.7961	NA	NA	21.0061	20.4972	20.465	21.0977	20.5823	20.4277	20.7961	17.6534	18.2727	21.0061	20.4972
Q16836	Hydroxyacyl-coenzyme A dehydrogenase, mitochondrial	HADH	sp|Q16836|HCDH_HUMAN Hydroxyacyl-coenzyme A dehydrogenase, mitochondrial OS=Homo sapiens (Human) OX=9606 GN=HADH PE=1 SV=3	1	2	2	2	6	7.6	34.293	0.0094251	1.4283	22.4726	NA	20.2395	21.0048	NA	NA	NA	19.8562	20.5442	NA	18.6653	NA	16.4321	17.1975	NA	NA	NA	16.0488	16.7367	NA	NA	19.4699	19.3609	NA	NA	NA	19.0773	19.542	NA	18.1463	19.4699	19.3609	16.6199	16.7838	18.1918	19.0773	19.542
Q9NY33	Dipeptidyl peptidase 3	DPP3	sp|Q9NY33|DPP3_HUMAN Dipeptidyl peptidase 3 OS=Homo sapiens (Human) OX=9606 GN=DPP3 PE=1 SV=2	1	4	4	4	6	7.1	82.588	0	5.1143	23.2162	20.3848	21.3356	21.0582	NA	NA	NA	NA	20.1458	NA	18.0067	15.1754	16.1261	15.8487	NA	NA	NA	NA	14.9363	NA	19.654	20.2106	NA	NA	NA	NA	NA	19.7915	NA	19.654	20.2106	17.8748	16.93	17.3284	18.126	18.6112	19.7915
Q9P2L0	WD repeat-containing protein 35	WDR35	sp|Q9P2L0|WDR35_HUMAN WD repeat-containing protein 35 OS=Homo sapiens (Human) OX=9606 GN=WDR35 PE=1 SV=3	1	12	12	12	32	13	133.55	0	17.078	24.6449	23.0673	22.6358	21.205	19.1251	20.9685	NA	NA	NA	NA	18.6676	17.0901	16.6586	15.2277	13.1478	14.9912	NA	NA	NA	NA	21.1195	21	19.8646	19.8376	19.8947	NA	NA	NA	NA	21.1195	21	19.8646	19.8376	19.8947	16.9256	16.8703	17.9538
O95140	Mitofusin-2	MFN2	sp|O95140|MFN2_HUMAN Mitofusin-2 OS=Homo sapiens (Human) OX=9606 GN=MFN2 PE=1 SV=3	1	7	6	6	17	10	86.401	0	6.788	24.0151	22.3741	21.6963	22.1656	20.7124	18.7634	NA	NA	20.2564	NA	18.6576	17.0165	16.3387	16.8081	15.3549	13.4059	NA	NA	14.8988	NA	20.0099	20.0552	20.4835	19.0329	18.816	NA	NA	19.1857	NA	20.0099	20.0552	20.4835	19.0329	18.816	17.3777	17.8345	19.1857
Q06265	Exosome complex component RRP45	EXOSC9	sp|Q06265|EXOS9_HUMAN Exosome complex component RRP45 OS=Homo sapiens (Human) OX=9606 GN=EXOSC9 PE=1 SV=3	1	3	3	3	28	7.3	48.948	0	8.3195	25.6386	21.846	21.6316	22.5145	21.4057	20.9572	NA	20.7088	21.5533	21.1347	21.6387	17.846	17.6315	18.5145	17.4057	16.9572	NA	16.7087	17.5533	17.1347	21.119	20.8658	21.2028	20.2104	21.0261	NA	20.8971	20.555	20.6957	21.119	20.8658	21.2028	20.2104	21.0261	16.6298	20.8971	20.555
Q96L96	Alpha-protein kinase 3	ALPK3	sp|Q96L96|ALPK3_HUMAN Alpha-protein kinase 3 OS=Homo sapiens (Human) OX=9606 GN=ALPK3 PE=1 SV=2	1	4	4	4	11	2.6	201.27	0.0069611	1.5665	24.9383	21.2956	NA	21.3543	NA	21.2267	NA	NA	NA	22.8447	18.4626	14.8198	NA	14.8786	NA	14.751	NA	NA	NA	16.369	20.5422	NA	21.2403	NA	21.2693	NA	NA	NA	NA	20.5422	19.0552	21.2403	17.1686	21.2693	17.0797	15.9602	17.5324
Q8TB52	F-box only protein 30	FBXO30	sp|Q8TB52|FBX30_HUMAN F-box only protein 30 OS=Homo sapiens (Human) OX=9606 GN=FBXO30 PE=1 SV=3	1	9	9	9	48	16.6	82.303	0	32.255	25.7388	23.0694	23.2322	22.8309	22.1957	21.003	19.672	22.2485	21.2832	20.2667	20.7846	18.1153	18.278	17.8766	17.2415	16.0488	14.7178	17.2943	16.329	15.3126	21.4222	21.3342	21.2042	20.4947	19.2051	18.9449	20.8408	20.3455	20.0329	21.4222	21.3342	21.2042	20.4947	19.2051	18.9449	20.8408	20.3455
Q15334	Lethal(2) giant larvae protein homolog 1	LLGL1	sp|Q15334|L2GL1_HUMAN Lethal(2) giant larvae protein homolog 1 OS=Homo sapiens (Human) OX=9606 GN=LLGL1 PE=1 SV=3	1	7	7	7	20	8.8	115.42	0	5.7417	26.1612	20.9892	21.8592	19.9613	NA	NA	20.9484	NA	NA	NA	20.8393	15.6673	16.5373	14.6393	NA	NA	15.6265	NA	NA	NA	19.4284	20.0701	19.4565	NA	NA	19.7469	NA	NA	NA	19.4284	20.0701	19.4565	17.5019	16.3944	19.7469	17.6869	17.0869
Q9BXR0	Queuine tRNA-ribosyltransferase catalytic subunit 1	QTRT1	sp|Q9BXR0|TGT_HUMAN Queuine tRNA-ribosyltransferase catalytic subunit 1 OS=Homo sapiens (Human) OX=9606 GN=QTRT1 PE=1 SV=3	1	5	5	5	13	19.6	44.047	0	7.2558	25.6454	25.334	20.6222	20.3144	20.4025	20.2807	20.4114	NA	NA	NA	21.4755	21.1641	16.4523	16.1444	16.2326	16.1108	16.2414	NA	NA	NA	22.4571	22.0478	21.7929	NA	21.9159	21.7613	NA	NA	NA	22.4571	22.0478	21.7929	17.3177	21.9159	21.7613	16.9924	17.3559
P17480	Nucleolar transcription factor 1	UBTF	sp|P17480|UBF1_HUMAN Nucleolar transcription factor 1 OS=Homo sapiens (Human) OX=9606 GN=UBTF PE=1 SV=1	1	4	4	4	12	6.3	89.405	0	4.7179	23.5869	21.4119	22.0738	21.2944	NA	NA	NA	20.3324	20.5191	NA	18.4994	16.3245	16.9864	16.2069	NA	NA	NA	15.2449	15.4316	NA	19.3324	20.0949	19.8121	NA	NA	NA	19.282	19.837	NA	19.3324	20.0949	19.8121	18.4707	17.6932	17.7756	19.282	19.837
Q69YH5	Cell division cycle-associated protein 2	CDCA2	sp|Q69YH5|CDCA2_HUMAN Cell division cycle-associated protein 2 OS=Homo sapiens (Human) OX=9606 GN=CDCA2 PE=1 SV=2	1	13	13	13	110	19.7	112.68	0	38.791	26.4464	22.4767	22.2828	21.9818	19.1383	18.8489	20.2016	20.8454	23.0748	23.2757	20.8919	16.9221	16.7281	16.4271	13.5838	13.2943	14.647	15.2907	17.5202	17.7211	20.8588	20.2958	19.1943	17.8901	18.2588	18.9342	20.4406	21.4287	21.8702	20.8588	20.2958	19.1943	17.8901	18.2588	18.9342	20.4406	21.4287
Q9UPP1	Histone lysine demethylase PHF8	PHF8	sp|Q9UPP1|PHF8_HUMAN Histone lysine demethylase PHF8 OS=Homo sapiens (Human) OX=9606 GN=PHF8 PE=1 SV=3	1	8	7	7	14	10.1	117.86	0	12.575	24.1908	22.3901	22.2348	22.2697	21.2007	NA	19.0338	NA	NA	NA	18.7645	16.9638	16.8085	16.8434	15.7744	NA	13.6076	NA	NA	NA	20.2866	20.397	21.0011	19.2458	NA	19.2156	NA	NA	NA	20.2866	20.397	21.0011	19.2458	17.9582	19.2156	17.7216	18.1406
Q562F6	Shugoshin 2	SGO2	sp|Q562F6|SGO2_HUMAN Shugoshin 2 OS=Homo sapiens (Human) OX=9606 GN=SGO2 PE=1 SV=2	1	7	7	7	24	7.1	144.74	0	12.777	25.6253	NA	19.2947	22.1163	NA	NA	NA	23.515	21.7971	22.228	19.4755	NA	13.1449	15.9665	NA	NA	NA	17.3653	15.6474	16.0782	NA	20.4415	21.0259	NA	NA	NA	22.1639	21.5611	21.7229	16.7844	20.4415	21.0259	17.8691	17.5165	17.6402	22.1639	21.5611
Q86XK2	F-box only protein 11	FBXO11	sp|Q86XK2|FBX11_HUMAN F-box only protein 11 OS=Homo sapiens (Human) OX=9606 GN=FBXO11 PE=1 SV=3	1	8	8	8	38	11.1	103.58	0	13.843	25.2047	21.2822	21.1477	22.2239	22.4626	NA	NA	20.8209	NA	21.2779	19.8828	15.9603	15.8258	16.902	17.1407	NA	NA	15.4989	NA	15.9559	19.7504	20.6408	20.516	20.5675	NA	NA	19.8969	NA	20.7775	19.7504	20.6408	20.516	20.5675	17.8107	17.3138	19.8969	17.1969
O75792	Ribonuclease H2 subunit A	RNASEH2A	sp|O75792|RNH2A_HUMAN Ribonuclease H2 subunit A OS=Homo sapiens (Human) OX=9606 GN=RNASEH2A PE=1 SV=2	1	9	9	9	26	32.8	33.395	0	11.141	25.2324	23.8333	22.2447	22.4825	NA	20.7713	20.6894	NA	19.8386	NA	21.3255	19.9264	18.3378	18.5756	NA	16.8645	16.7824	NA	15.9317	NA	21.3867	20.7479	20.704	NA	20.1841	20.0186	NA	18.7815	NA	21.3867	20.7479	20.704	17.4453	20.1841	20.0186	18.489	18.7815
Q96ER3	Protein SAAL1	SAAL1	sp|Q96ER3|SAAL1_HUMAN Protein SAAL1 OS=Homo sapiens (Human) OX=9606 GN=SAAL1 PE=1 SV=2	1	4	4	4	11	12	53.557	0	6.7245	24.5821	23.1205	20.8381	22.0263	21.8832	NA	22.3722	NA	19.0778	NA	19.9971	18.5356	16.2531	17.4414	17.2982	NA	17.7872	NA	14.4928	NA	20.6066	20.4671	20.8504	20.4575	NA	20.5516	NA	20.7291	NA	20.6066	20.4671	20.8504	20.4575	15.726	20.5516	17.6803	20.7291
Q6P582;Q6NZ67	Mitotic-spindle organizing protein 2A;Mitotic-spindle organizing protein 2B	MZT2A;MZT2B	sp|Q6P582|MZT2A_HUMAN Mitotic-spindle organizing protein 2A OS=Homo sapiens (Human) OX=9606 GN=MZT2A PE=1 SV=2;sp|Q6NZ67|MZT2B_HUMAN Mitotic-spindle organizing protein 2B OS=Homo sapiens (Human) OX=9606 GN=MZT2B PE=1 SV=1	2	4	4	4	14	44.3	16.22	0	6.2346	23.8052	21.1348	21.0685	20.8225	NA	20.7198	20.5491	NA	NA	NA	20.6353	17.9649	17.8986	17.6526	NA	17.5498	17.3792	NA	NA	NA	20.404	20.9241	20.7311	NA	20.4837	20.3289	NA	NA	NA	20.404	20.9241	20.7311	16.0576	20.4837	20.3289	17.3765	17.6686
Q93100	Phosphorylase b kinase regulatory subunit beta	PHKB	sp|Q93100|KPBB_HUMAN Phosphorylase b kinase regulatory subunit beta OS=Homo sapiens (Human) OX=9606 GN=PHKB PE=1 SV=3	1	4	4	4	17	4.3	124.88	0.00054083	2.5879	23.5803	20.8922	19.8923	20.0359	NA	NA	NA	NA	NA	NA	17.7729	15.0848	14.085	14.2286	NA	NA	NA	NA	NA	NA	19.5595	19.9486	NA	NA	NA	NA	NA	NA	NA	19.5595	19.9486	17.8672	16.5924	18.4468	17.173	18.4016	17.2852
Q9Y566	SH3 and multiple ankyrin repeat domains protein 1	SHANK1	sp|Q9Y566|SHAN1_HUMAN SH3 and multiple ankyrin repeat domains protein 1 OS=Homo sapiens (Human) OX=9606 GN=SHANK1 PE=1 SV=2	1	12	12	12	61	8.6	224.96	0	40.269	26.204	24.1141	23.4588	22.8865	21.7647	NA	22.4842	20.1668	20.5626	21.8896	19.7777	17.6878	17.0325	16.4602	15.3384	NA	16.0579	13.7405	14.1364	15.4633	21.1007	21.2752	20.9661	19.7613	NA	20.6235	19.3067	19.1638	20.049	21.1007	21.2752	20.9661	19.7613	17.7965	20.6235	19.3067	19.1638
Q9Y484	WD repeat domain phosphoinositide-interacting protein 4	WDR45	sp|Q9Y484|WIPI4_HUMAN WD repeat domain phosphoinositide-interacting protein 4 OS=Homo sapiens (Human) OX=9606 GN=WDR45 PE=1 SV=1	1	3	3	3	12	11.1	39.867	0	6.9315	24.5183	21.8392	20.7091	21.7909	22.6316	NA	NA	21.2925	21.8891	NA	20.3483	17.6693	16.5392	17.621	18.4617	NA	NA	17.1225	17.7192	NA	20.4022	20.7326	20.341	20.9906	NA	NA	20.4082	20.7816	NA	20.4022	20.7326	20.341	20.9906	18.0902	17.2371	20.4082	20.7816
Q9H0U3	Magnesium transporter protein 1	MAGT1	sp|Q9H0U3|MAGT1_HUMAN Magnesium transporter protein 1 OS=Homo sapiens (Human) OX=9606 GN=MAGT1 PE=1 SV=1	1	2	2	2	14	5.7	38.036	0.0062696	1.598	23.8579	20.9296	NA	20.6439	20.6427	NA	NA	20.5359	21.2971	NA	20.0505	17.1222	NA	16.8365	16.8354	NA	NA	16.7287	17.4897	NA	20.1988	NA	20.5523	20.0497	NA	NA	20.7205	NA	NA	20.1988	18.9605	20.5523	20.0497	17.8089	16.7186	20.7205	16.9874
Q9BX63	Fanconi anemia group J protein	BRIP1	sp|Q9BX63|FANCJ_HUMAN Fanconi anemia group J protein OS=Homo sapiens (Human) OX=9606 GN=BRIP1 PE=1 SV=2	1	11	11	11	31	11.4	140.87	0	24.746	24.9551	23.8173	22.1707	21.6616	20.7563	19.3442	21.611	NA	20.5066	20.4902	18.6884	17.5506	15.9039	15.3948	14.4895	13.0774	15.3443	NA	14.2398	14.2234	22.0292	20.4837	20.0687	19.46	18.3052	19.6929	NA	19.6554	19.79	22.0292	20.4837	20.0687	19.46	18.3052	19.6929	16.8036	19.6554
Q96CN9	GRIP and coiled-coil domain-containing protein 1	GCC1	sp|Q96CN9|GCC1_HUMAN GRIP and coiled-coil domain-containing protein 1 OS=Homo sapiens (Human) OX=9606 GN=GCC1 PE=1 SV=1	1	5	5	5	11	6.7	87.81	0.00029146	3.3284	25.1325	23.2768	22.3827	NA	22.2984	NA	NA	NA	NA	NA	19.7063	17.8506	16.9564	NA	16.8721	NA	NA	NA	NA	NA	21.73	21.4353	NA	20.9215	NA	NA	NA	NA	NA	21.73	21.4353	18.4653	20.9215	17.9587	17.6511	17.3206	17.6434
Q96HA7	Tonsoku-like protein	TONSL	sp|Q96HA7|TONSL_HUMAN Tonsoku-like protein OS=Homo sapiens (Human) OX=9606 GN=TONSL PE=1 SV=2	1	12	12	12	53	13.3	150.93	0	24.581	26.1816	24.425	23.435	23.5554	21.7092	22.2854	21.3313	21.892	23.0173	21.4692	20.3236	18.567	17.577	17.6974	15.8513	16.4274	15.4733	16.034	17.1594	15.6112	21.4183	21.3874	21.4239	19.2519	20.2793	19.6268	19.6999	20.1355	19.6613	21.4183	21.3874	21.4239	19.2519	20.2793	19.6268	19.6999	20.1355
P49841	Glycogen synthase kinase-3 beta	GSK3B	sp|P49841|GSK3B_HUMAN Glycogen synthase kinase-3 beta OS=Homo sapiens (Human) OX=9606 GN=GSK3B PE=1 SV=2	1	4	4	3	22	14.3	46.744	0	22.459	25.8092	22.5524	22.9482	23.0833	22.7056	NA	21.8016	NA	22.7352	NA	21.2856	18.0288	18.4246	18.5597	18.182	NA	17.278	NA	18.2116	NA	21.7908	21.6488	22.1191	21.256	NA	21.4387	NA	21.4826	NA	21.7908	21.6488	22.1191	21.256	17.7992	21.4387	16.9476	21.4826
Q9UG56	Phosphatidylserine decarboxylase proenzyme, mitochondrial	PISD	sp|Q9UG56|PISD_HUMAN Phosphatidylserine decarboxylase proenzyme, mitochondrial OS=Homo sapiens (Human) OX=9606 GN=PISD PE=2 SV=4	1	3	3	3	9	8.3	46.671	0.00053792	2.5352	23.3832	21.3433	21.5929	19.5856	NA	19.5423	NA	NA	NA	19.6232	18.7394	16.6994	16.949	14.9418	NA	14.8984	NA	NA	NA	14.9794	20.0115	20.2704	NA	NA	NA	NA	NA	NA	NA	20.0115	20.2704	18.0447	18.7793	18.0166	16.4779	16.9144	16.8955
Q9H974	Queuine tRNA-ribosyltransferase accessory subunit 2	QTRT2	sp|Q9H974|QTRT2_HUMAN Queuine tRNA-ribosyltransferase accessory subunit 2 OS=Homo sapiens (Human) OX=9606 GN=QTRT2 PE=1 SV=1	1	4	4	4	19	12.3	46.712	0	8.8266	24.1978	20.4947	21.7383	21.7126	20.045	20.6155	NA	NA	20.839	19.7668	20.1103	16.4073	17.6508	17.6251	15.9576	16.528	NA	NA	16.7515	15.6794	NA	21.0659	20.9756	NA	20.681	NA	NA	20.485	20.0405	17.8616	21.0659	20.9756	17.2014	20.681	16.9865	17.4859	20.485
Q14207	Protein NPAT	NPAT	sp|Q14207|NPAT_HUMAN Protein NPAT OS=Homo sapiens (Human) OX=9606 GN=NPAT PE=1 SV=3	1	16	16	16	58	18	154.29	0	24.274	26.2177	24.0494	23.5614	23.833	23.0709	20.658	22.09	19.795	21.9378	21.7397	20.3849	18.2165	17.7285	18	17.238	14.8251	16.2571	13.9621	16.1049	15.9068	21.9333	21.8572	22.1021	20.8441	19.7323	20.2929	18.7681	20.3096	20.7986	21.9333	21.8572	22.1021	20.8441	19.7323	20.2929	18.7681	20.3096
P60953	Cell division control protein 42 homolog	CDC42	sp|P60953|CDC42_HUMAN Cell division control protein 42 homolog OS=Homo sapiens (Human) OX=9606 GN=CDC42 PE=1 SV=2	1	2	2	2	14	16.8	21.258	0	4.6365	24.0743	20.4645	20.037	19.7543	NA	NA	20.2424	19.5942	NA	19.5196	20.9044	17.2945	16.867	16.5844	NA	NA	17.0724	16.4243	NA	16.3497	19.8843	20.0431	19.8135	NA	NA	20.1729	19.9294	NA	19.9435	19.8843	20.0431	19.8135	17.538	17.0183	20.1729	19.9294	17.8902
Q13084	39S ribosomal protein L28, mitochondrial	MRPL28	sp|Q13084|RM28_HUMAN 39S ribosomal protein L28, mitochondrial OS=Homo sapiens (Human) OX=9606 GN=MRPL28 PE=1 SV=4	1	2	2	2	7	8.2	30.156	0.0096154	1.4003	23.0457	20.3802	NA	20.643	NA	NA	20.4605	NA	20.6711	NA	19.4607	16.7953	NA	17.058	NA	NA	16.8756	NA	17.0861	NA	NA	NA	19.9293	NA	NA	NA	NA	19.6689	NA	18.4196	18.3966	19.9293	17.2942	17.9826	16.4831	16.7345	19.6689
Q2KHR3	Glutamine and serine-rich protein 1	QSER1	sp|Q2KHR3|QSER1_HUMAN Glutamine and serine-rich protein 1 OS=Homo sapiens (Human) OX=9606 GN=QSER1 PE=1 SV=3	1	10	10	10	74	9.2	189.97	0	22.588	25.8281	22.9016	23.0294	22.5211	21.0493	19.8322	21.1841	22.5009	22.006	22.8013	19.8057	16.8793	17.0071	16.4987	15.027	13.8098	15.1617	16.4785	15.9836	16.7789	21.0871	21.0598	20.8748	19.7251	18.7907	19.5341	20.6692	20.3851	21.277	21.0871	21.0598	20.8748	19.7251	18.7907	19.5341	20.6692	20.3851
Q5T9A4	ATPase family AAA domain-containing protein 3B	ATAD3B	sp|Q5T9A4|ATD3B_HUMAN ATPase family AAA domain-containing protein 3B OS=Homo sapiens (Human) OX=9606 GN=ATAD3B PE=1 SV=1	1	7	2	1	22	9.1	72.572	0.00056754	3.0234	27.5079	22.9897	22.6937	22.6319	NA	23.0912	22.5693	21.5836	21.9672	23.5877	22.4205	17.9022	17.6062	17.5445	NA	18.0037	17.4819	16.4961	16.8796	18.5003	22.3114	22.5776	22.5717	NA	23.1317	22.3521	21.4425	21.6185	21.9126	22.3114	22.5776	22.5717	17.0185	23.1317	22.3521	21.4425	21.6185
Q9NP77	RNA polymerase II subunit A C-terminal domain phosphatase SSU72	SSU72	sp|Q9NP77|SSU72_HUMAN RNA polymerase II subunit A C-terminal domain phosphatase SSU72 OS=Homo sapiens (Human) OX=9606 GN=SSU72 PE=1 SV=1	1	4	4	4	9	22.7	22.574	0.00056085	2.893	21.7251	NA	20.1473	20.0181	NA	NA	NA	NA	20.246	NA	18.2656	NA	16.6878	16.5586	NA	NA	NA	NA	16.7865	NA	NA	19.3778	19.3044	NA	NA	NA	NA	19.2438	NA	18.2808	19.3778	19.3044	17.2251	18.5262	16.2653	17.6433	19.2438
P06702	Protein S100-A9	S100A9	sp|P06702|S10A9_HUMAN Protein S100-A9 OS=Homo sapiens (Human) OX=9606 GN=S100A9 PE=1 SV=1	1	4	4	4	13	43.9	13.242	0	29.448	24.833	22.1375	22.5663	20.07	20.564	NA	NA	NA	22.6654	19.9725	21.833	19.1375	19.5663	17.0699	17.5641	NA	NA	NA	19.6654	16.9725	20.2803	20.8238	19.3669	19.3756	NA	NA	NA	NA	19.7483	20.2803	20.8238	19.3669	19.3756	17.8267	18.323	16.8345	16.5927
Q9BSC4	Nucleolar protein 10	NOL10	sp|Q9BSC4|NOL10_HUMAN Nucleolar protein 10 OS=Homo sapiens (Human) OX=9606 GN=NOL10 PE=1 SV=1	1	8	8	8	51	13.7	80.301	0	10.038	25.4839	22.8917	21.4251	22.942	21.9562	20.1905	21.4273	NA	NA	19.4742	20.3964	17.8043	16.3376	17.8545	16.8687	15.1031	16.3398	NA	NA	14.3867	20.8022	20.6997	21.6844	20.6712	NA	20.094	NA	NA	19.5387	20.8022	20.6997	21.6844	20.6712	17.4928	20.094	17.1459	16.9304
Q9BTE1	Dynactin subunit 5	DCTN5	sp|Q9BTE1|DCTN5_HUMAN Dynactin subunit 5 OS=Homo sapiens (Human) OX=9606 GN=DCTN5 PE=1 SV=1	1	3	3	3	7	19.8	20.126	0	5.6363	22.7425	21.9015	NA	21.2545	NA	19.1902	NA	NA	NA	NA	20.1576	19.3165	NA	18.6695	NA	16.6053	NA	NA	NA	NA	19.9253	NA	19.9072	NA	19.2554	NA	NA	NA	NA	19.9253	18.1873	19.9072	16.9718	19.2554	16.8767	18.103	17.1202
P13073	Cytochrome c oxidase subunit 4 isoform 1, mitochondrial	COX4I1	sp|P13073|COX41_HUMAN Cytochrome c oxidase subunit 4 isoform 1, mitochondrial OS=Homo sapiens (Human) OX=9606 GN=COX4I1 PE=1 SV=1	1	4	4	4	26	20.1	19.576	0	5.2826	25.4197	21.8677	20.866	22.9195	21.0485	NA	22.7378	22.2985	NA	17.9362	21.9603	18.4083	17.4067	19.46	17.5892	NA	19.2783	18.8391	NA	14.4767	20.5739	20.4684	21.4913	20.2214	NA	20.9269	20.4879	NA	19.0959	20.5739	20.4684	21.4913	20.2214	16.4821	20.9269	20.4879	17.325
Q9NXH9	tRNA (guanine(26)-N(2))-dimethyltransferase	TRMT1	sp|Q9NXH9|TRM1_HUMAN tRNA (guanine(26)-N(2))-dimethyltransferase OS=Homo sapiens (Human) OX=9606 GN=TRMT1 PE=1 SV=1	1	6	6	6	22	11.8	72.233	0	8.4641	24.0522	22.9671	21.4785	21.7026	18.8833	18.4568	19.5234	18.275	19.2742	18.2505	18.9647	17.8796	16.3911	16.6151	13.7958	13.3693	14.4359	13.1876	14.1868	13.163	21.2913	19.7005	19.8287	18.6312	18.5774	18.7129	18.3848	18.9754	18.5792	21.2913	19.7005	19.8287	18.6312	18.5774	18.7129	18.3848	18.9754
Q8N543	Prolyl 3-hydroxylase OGFOD1	OGFOD1	sp|Q8N543|OGFD1_HUMAN Prolyl 3-hydroxylase OGFOD1 OS=Homo sapiens (Human) OX=9606 GN=OGFOD1 PE=1 SV=1	1	9	9	9	26	23.8	63.245	0	32.218	25.724	24.0107	22.7662	22.5328	22.0582	18.3619	22.3887	21.5386	22.1882	20.9254	21.1391	19.4257	18.1812	17.9478	17.4733	13.7769	17.8037	16.9536	17.6032	16.3404	22.6929	21.9503	21.6701	21.1262	18.8254	21.4637	20.7724	21.3617	20.8595	22.6929	21.9503	21.6701	21.1262	18.8254	21.4637	20.7724	21.3617
Q9BQE5	Apolipoprotein L2	APOL2	sp|Q9BQE5|APOL2_HUMAN Apolipoprotein L2 OS=Homo sapiens (Human) OX=9606 GN=APOL2 PE=1 SV=1	1	2	2	2	13	5.6	37.092	0.0020812	2.2358	24.4109	22.1981	21.5441	21.2398	21.4002	20.3373	22.1887	19.4827	NA	NA	20.3234	18.1106	17.4567	17.1522	17.3127	16.2498	18.1012	15.3953	NA	NA	21.4891	21.4215	21.1701	20.829	NA	20.5054	19.6891	NA	NA	21.4891	21.4215	21.1701	20.829	17.8682	20.5054	19.6891	16.4593
Q9Y2K1	Zinc finger and BTB domain-containing protein 1	ZBTB1	sp|Q9Y2K1|ZBTB1_HUMAN Zinc finger and BTB domain-containing protein 1 OS=Homo sapiens (Human) OX=9606 GN=ZBTB1 PE=1 SV=3	1	6	6	6	16	12.9	82.015	0	19.343	24.0538	22.12	22.4556	20.7944	20.9227	20.2265	NA	NA	NA	NA	18.7685	16.8347	17.1703	15.509	15.6373	14.9411	NA	NA	NA	NA	20.5601	21.3803	20.7029	20.3296	20.2917	NA	NA	NA	NA	20.5601	21.3803	20.7029	20.3296	20.2917	17.1481	16.9174	16.9649
Q53GL7	Protein mono-ADP-ribosyltransferase PARP10	PARP10	sp|Q53GL7|PAR10_HUMAN Protein mono-ADP-ribosyltransferase PARP10 OS=Homo sapiens (Human) OX=9606 GN=PARP10 PE=1 SV=2	1	3	3	3	9	4.3	110	0.00057537	3.1654	23.1708	22.2291	19.8214	19.7611	NA	19.7905	NA	NA	NA	NA	17.5859	16.6441	14.2365	14.1762	NA	14.2056	NA	NA	NA	NA	21.2367	19.9077	19.6063	NA	20.0863	NA	NA	NA	NA	21.2367	19.9077	19.6063	17.5217	20.0863	18.2878	18.3469	17.9805
P19447	General transcription and DNA repair factor IIH helicase subunit XPB	ERCC3	sp|P19447|ERCC3_HUMAN General transcription and DNA repair factor IIH helicase subunit XPB OS=Homo sapiens (Human) OX=9606 GN=ERCC3 PE=1 SV=1	1	7	7	7	50	13.6	89.277	0	19.379	25.934	23.5743	21.4692	22.2505	21.7379	NA	21.7992	18.9503	23.1285	21.3807	20.5078	18.1479	16.0429	16.8243	16.3117	NA	16.3729	13.5241	17.7023	15.9544	21.619	20.4857	20.6712	20.0002	NA	20.426	20.0747	20.7653	20.2803	21.619	20.4857	20.6712	20.0002	17.5059	20.426	20.0747	20.7653
Q9Y6G5	COMM domain-containing protein 10	COMMD10	sp|Q9Y6G5|COMDA_HUMAN COMM domain-containing protein 10 OS=Homo sapiens (Human) OX=9606 GN=COMMD10 PE=1 SV=1	1	2	2	2	11	13.9	22.966	0.0053698	1.6827	21.608	20.0095	NA	NA	NA	NA	NA	NA	NA	NA	18.0231	16.4245	NA	NA	NA	NA	NA	NA	NA	NA	19.2787	NA	NA	NA	NA	NA	NA	NA	NA	19.2787	18.6285	17.6242	17.2012	17.5432	15.9498	16.2415	16.7568
P35222	Catenin beta-1	CTNNB1	sp|P35222|CTNB1_HUMAN Catenin beta-1 OS=Homo sapiens (Human) OX=9606 GN=CTNNB1 PE=1 SV=1	1	15	15	12	77	29.7	85.496	0	52.074	27.086	24.2255	24.4085	24.3713	21.2104	22.8105	23.0453	21.8769	23.7347	22.4547	21.6937	18.8332	19.0162	18.979	15.8181	17.4181	17.653	16.4846	18.3424	17.0623	22.8041	22.7446	22.8334	19.6629	21.8425	22.0456	20.771	22.5355	21.6867	22.8041	22.7446	22.8334	19.6629	21.8425	22.0456	20.771	22.5355
P56545	C-terminal-binding protein 2	CTBP2	sp|P56545|CTBP2_HUMAN C-terminal-binding protein 2 OS=Homo sapiens (Human) OX=9606 GN=CTBP2 PE=1 SV=1	1	2	2	2	21	8.8	48.944	0	15.345	24.914	21.5055	20.882	20.5899	NA	NA	21.0783	NA	20.5436	20.1604	20.6661	17.2576	16.6341	16.342	NA	NA	16.8303	NA	16.2956	15.9125	19.3064	20.1125	19.8763	NA	NA	20.2076	NA	19.5414	19.7176	19.3064	20.1125	19.8763	16.869	17.3876	20.2076	18.3946	19.5414
Q6P1J9	Parafibromin	CDC73	sp|Q6P1J9|CDC73_HUMAN Parafibromin OS=Homo sapiens (Human) OX=9606 GN=CDC73 PE=1 SV=1	1	8	8	8	32	14.7	60.576	0	4.4491	24.9873	23.0734	22.6786	21.6256	22.1328	19.7419	19.7181	20.6484	20.9785	19.6643	19.9429	18.029	17.6342	16.5811	17.0885	14.6975	14.6737	15.6041	15.9341	14.6199	21.2085	21.0121	20.4278	20.1034	18.9842	18.7381	20.2414	19.9308	19.6078	21.2085	21.0121	20.4278	20.1034	18.9842	18.7381	20.2414	19.9308
Q93074	Mediator of RNA polymerase II transcription subunit 12	MED12	sp|Q93074|MED12_HUMAN Mediator of RNA polymerase II transcription subunit 12 OS=Homo sapiens (Human) OX=9606 GN=MED12 PE=1 SV=4	1	6	6	6	20	3.4	243.08	0	4.1572	25.4916	21.5779	21.1833	21.8027	21.4232	NA	20.372	21.2104	21.7566	20.4701	18.7637	14.85	14.4554	15.0748	14.6953	NA	13.6441	14.4826	15.0286	13.7421	21.1922	21.2834	21.2085	21.029	NA	20.6587	21.4029	21.7205	21.1847	21.1922	21.2834	21.2085	21.029	17.176	20.6587	21.4029	21.7205
Q5VZL5	Zinc finger MYM-type protein 4	ZMYM4	sp|Q5VZL5|ZMYM4_HUMAN Zinc finger MYM-type protein 4 OS=Homo sapiens (Human) OX=9606 GN=ZMYM4 PE=1 SV=1	1	4	4	4	8	3.2	172.79	0.0046637	1.734	21.4035	19.8125	19.3232	19.5346	NA	NA	NA	NA	NA	NA	15.2538	13.6627	13.1735	13.3849	NA	NA	NA	NA	NA	NA	19.0816	19.1788	19.4432	NA	NA	NA	NA	NA	NA	19.0816	19.1788	19.4432	17.2706	17.0553	18.5631	17.5687	17.3489
Q8TAF3	WD repeat-containing protein 48	WDR48	sp|Q8TAF3|WDR48_HUMAN WD repeat-containing protein 48 OS=Homo sapiens (Human) OX=9606 GN=WDR48 PE=1 SV=1	1	5	5	5	51	12	76.21	0	62.96	27.3021	23.4816	23.0377	21.3719	NA	23.2406	23.9126	23.2131	21.9179	22.7683	22.2146	18.3941	17.9503	16.2844	NA	18.1531	18.8251	18.1256	16.8305	17.6809	22.0742	22.1427	21.8794	NA	22.1947	22.0903	22.4175	21.0977	21.6045	22.0742	22.1427	21.8794	17.0008	22.1947	22.0903	22.4175	21.0977
O94992	Protein HEXIM1	HEXIM1	sp|O94992|HEXI1_HUMAN Protein HEXIM1 OS=Homo sapiens (Human) OX=9606 GN=HEXIM1 PE=1 SV=1	1	2	2	2	12	10.9	40.623	0.0005596	2.8762	23.8429	22.0096	20.5859	NA	NA	19.5447	NA	NA	19.9852	NA	20.1425	18.3091	16.8855	NA	NA	15.8443	NA	NA	16.2847	NA	19.5087	19.7708	NA	NA	19.5643	NA	NA	20.0701	NA	19.5087	19.7708	18.4539	15.9585	19.5643	17.4063	17.6063	20.0701
P12081;P49590	Histidine--tRNA ligase, cytoplasmic	HARS1	sp|P12081|HARS1_HUMAN Histidine--tRNA ligase, cytoplasmic OS=Homo sapiens (Human) OX=9606 GN=HARS1 PE=1 SV=2	2	11	11	11	57	24.8	57.41	0	33.474	26.9463	24.4436	23.76	24.0279	23.3374	NA	24.2095	23.0767	19.7173	21.7211	22.1389	19.6363	18.9527	19.2206	18.5301	NA	19.4021	18.2693	14.9099	16.9138	21.7011	21.87	21.7338	21.084	NA	21.7878	21.1718	20.2983	20.4577	21.7011	21.87	21.7338	21.084	17.6348	21.7878	21.1718	20.2983
Q9BZH6	WD repeat-containing protein 11	WDR11	sp|Q9BZH6|WDR11_HUMAN WD repeat-containing protein 11 OS=Homo sapiens (Human) OX=9606 GN=WDR11 PE=1 SV=1	1	5	5	5	9	6	136.68	0	6.6634	23.5851	22.4561	20.407	20.0815	20.9034	19.9501	NA	NA	19.7759	NA	17.5627	16.4337	14.3845	14.0592	14.881	13.9277	NA	NA	13.7535	NA	21.2621	20.2532	19.9808	19.3018	20.0059	NA	NA	19.6077	NA	21.2621	20.2532	19.9808	19.3018	20.0059	17.4067	16.8593	19.6077
Q92547	DNA topoisomerase 2-binding protein 1	TOPBP1	sp|Q92547|TOPB1_HUMAN DNA topoisomerase 2-binding protein 1 OS=Homo sapiens (Human) OX=9606 GN=TOPBP1 PE=1 SV=3	1	12	12	12	42	10.9	170.68	0	20.17	25.3802	23.2287	22.2562	22.1897	20.9222	NA	21.3585	21.6657	22.0952	21.8293	19.1707	17.0192	16.0467	15.9803	14.7127	NA	15.149	15.4562	15.8857	15.6198	20.5455	20.5581	20.6713	19.2465	NA	20.0239	20.3785	20.6859	20.6527	20.5455	20.5581	20.6713	19.2465	17.7242	20.0239	20.3785	20.6859
Q6MZP7	Protein lin-54 homolog	LIN54	sp|Q6MZP7|LIN54_HUMAN Protein lin-54 homolog OS=Homo sapiens (Human) OX=9606 GN=LIN54 PE=1 SV=3	1	5	5	5	20	7.7	79.493	0	5.7666	23.62	21.6875	21.0258	20.8989	NA	20.3134	NA	20.3041	NA	19.9895	18.45	16.5176	15.8559	15.7289	NA	15.1435	NA	15.1342	NA	14.8197	19.2482	19.7175	19.5688	NA	19.1766	NA	19.448	NA	18.961	19.2482	19.7175	19.5688	17.2479	19.1766	17.3429	19.448	18.5635
P62841	40S ribosomal protein S15	RPS15	sp|P62841|RS15_HUMAN 40S ribosomal protein S15 OS=Homo sapiens (Human) OX=9606 GN=RPS15 PE=1 SV=2	1	2	2	2	26	13.1	17.04	0.0064951	1.5774	24.4098	21.0535	20.5522	20.2587	NA	20.1302	NA	21.9185	21.4526	NA	21.6025	18.2462	17.7448	17.4514	NA	17.3229	NA	19.1111	18.6452	NA	20.5122	20.5973	20.3568	NA	20.385	NA	20.4846	19.7835	NA	20.5122	20.5973	20.3568	19.0779	20.385	17.2453	20.4846	19.7835
Q9Y3B3	Transmembrane emp24 domain-containing protein 7	TMED7	sp|Q9Y3B3|TMED7_HUMAN Transmembrane emp24 domain-containing protein 7 OS=Homo sapiens (Human) OX=9606 GN=TMED7 PE=1 SV=2	1	2	2	2	6	10.3	25.171	0.00055325	2.7604	22.3889	21.3807	20.8432	NA	NA	NA	NA	NA	NA	NA	18.804	17.7958	17.2582	NA	NA	NA	NA	NA	NA	NA	19.0859	19.133	NA	NA	NA	NA	NA	NA	NA	19.0859	19.133	17.7205	17.1121	17.3093	16.7648	18.0363	17.8631
O95260	Arginyl-tRNA--protein transferase 1	ATE1	sp|O95260|ATE1_HUMAN Arginyl-tRNA--protein transferase 1 OS=Homo sapiens (Human) OX=9606 GN=ATE1 PE=1 SV=2	1	3	3	3	5	6.9	59.09	0.003991	1.8681	21.5956	20.1348	20.1566	19.6955	NA	NA	NA	NA	NA	NA	17.2033	15.7425	15.7642	15.3032	NA	NA	NA	NA	NA	NA	NA	20.0121	19.6041	NA	NA	NA	NA	NA	NA	17.7678	20.0121	19.6041	18.0399	17.0844	17.5067	16.737	18.087
P38398	Breast cancer type 1 susceptibility protein	BRCA1	sp|P38398|BRCA1_HUMAN Breast cancer type 1 susceptibility protein OS=Homo sapiens (Human) OX=9606 GN=BRCA1 PE=1 SV=2	1	18	18	18	126	15.5	207.72	0	61.59	26.9562	23.5052	22.6531	23.3177	20.5116	19.625	21.825	23.0069	22.8685	22.6994	20.4642	17.0132	16.1613	16.8258	14.0198	13.1331	15.3331	16.5151	16.3767	16.2075	20.6698	20.7293	21.0037	19.1436	18.355	20.1561	21.2707	20.7489	21.1386	20.6698	20.7293	21.0037	19.1436	18.355	20.1561	21.2707	20.7489
Q15036	Sorting nexin-17	SNX17	sp|Q15036|SNX17_HUMAN Sorting nexin-17 OS=Homo sapiens (Human) OX=9606 GN=SNX17 PE=1 SV=1	1	5	5	5	15	16.4	52.901	0	8.8554	23.1962	19.674	20.5341	21.3501	19.28	NA	NA	NA	NA	19.5737	18.6112	15.089	15.9492	16.7651	14.6951	NA	NA	NA	NA	14.9888	NA	19.7646	20.6364	NA	NA	NA	NA	NA	19.1309	17.1436	19.7646	20.6364	17.6654	17.8238	17.3146	17.4779	17.9417
Q92820	Gamma-glutamyl hydrolase	GGH	sp|Q92820|GGH_HUMAN Gamma-glutamyl hydrolase OS=Homo sapiens (Human) OX=9606 GN=GGH PE=1 SV=2	1	2	2	2	4	8.8	35.964	0.0060343	1.6038	23.1417	22.5399	21.3429	NA	NA	NA	NA	NA	18.9212	NA	19.1417	18.5399	17.343	NA	NA	NA	NA	NA	14.9212	NA	20.8728	20.5734	NA	NA	NA	NA	NA	NA	NA	20.8728	20.5734	16.6103	18.08	17.1968	18.0476	18.6487	17.4993
Q9H4L7	SWI/SNF-related matrix-associated actin-dependent regulator of chromatin subfamily A containing DEAD/H box 1	SMARCAD1	sp|Q9H4L7|SMRCD_HUMAN SWI/SNF-related matrix-associated actin-dependent regulator of chromatin subfamily A containing DEAD/H box 1 OS=Homo sapiens (Human) OX=9606 GN=SMARCAD1 PE=1 SV=2	1	2	2	2	12	2.8	117.4	0	5.9795	22.2967	19.0461	20.0141	NA	NA	NA	NA	NA	NA	NA	16.8373	13.5867	14.5548	NA	NA	NA	NA	NA	NA	NA	NA	19.2747	NA	NA	NA	NA	NA	NA	NA	18.262	19.2747	18.9488	16.7993	17.8658	17.0928	17.2188	17.2616
P17676	CCAAT/enhancer-binding protein beta	CEBPB	sp|P17676|CEBPB_HUMAN CCAAT/enhancer-binding protein beta OS=Homo sapiens (Human) OX=9606 GN=CEBPB PE=1 SV=2	1	2	2	2	10	9	36.105	0	7.7326	23.0676	20.4941	20.2844	20.1433	20.3331	NA	NA	19.1597	20.2607	19.8631	19.4826	16.9092	16.6994	16.5583	16.7482	NA	NA	15.5747	16.6758	16.2781	19.7633	20.14	20.0519	19.7401	NA	NA	19.3443	19.9064	20.1363	19.7633	20.14	20.0519	19.7401	18.2413	17.2495	19.3443	19.9064
Q86VM9	Zinc finger CCCH domain-containing protein 18	ZC3H18	sp|Q86VM9|ZCH18_HUMAN Zinc finger CCCH domain-containing protein 18 OS=Homo sapiens (Human) OX=9606 GN=ZC3H18 PE=1 SV=2	1	10	10	10	72	14.5	106.38	0	50.427	27.1785	21.1541	22.4511	22.5768	NA	21.6114	21.9281	23.1342	20.4519	22.5004	21.7523	15.7278	17.0248	17.1505	NA	16.1852	16.5018	17.708	15.0257	17.0741	21.0547	21.2558	21.4124	NA	21.0137	20.7005	21.5159	20.7291	21.2428	21.0547	21.2558	21.4124	17.2934	21.0137	20.7005	21.5159	20.7291
Q9BYD3	39S ribosomal protein L4, mitochondrial	MRPL4	sp|Q9BYD3|RM04_HUMAN 39S ribosomal protein L4, mitochondrial OS=Homo sapiens (Human) OX=9606 GN=MRPL4 PE=1 SV=1	1	5	5	5	26	26.4	34.919	0	13.181	25.142	23.4972	19.5595	21.7662	NA	21.5494	22.3684	20.109	21.3842	NA	21.2351	19.5903	15.6526	17.8594	NA	17.6424	18.4615	16.2021	17.4772	NA	21.7896	19.7115	20.2504	NA	19.798	20.1847	20.59	19.8049	NA	21.7896	19.7115	20.2504	17.0589	19.798	20.1847	20.59	19.8049
P35813	Protein phosphatase 1A	PPM1A	sp|P35813|PPM1A_HUMAN Protein phosphatase 1A OS=Homo sapiens (Human) OX=9606 GN=PPM1A PE=1 SV=1	1	2	2	2	4	6.3	42.447	0.00028935	3.2342	21.6722	20.1521	20.097	NA	NA	NA	NA	NA	NA	NA	17.2129	15.6927	15.6376	NA	NA	NA	NA	NA	NA	NA	19.4213	19.9526	NA	NA	NA	NA	NA	NA	NA	19.4213	19.9526	17.6113	16.2247	18.7976	17.2591	17.2581	16.6358
Q6PD62	RNA polymerase-associated protein CTR9 homolog	CTR9	sp|Q6PD62|CTR9_HUMAN RNA polymerase-associated protein CTR9 homolog OS=Homo sapiens (Human) OX=9606 GN=CTR9 PE=1 SV=1	1	11	11	11	60	13.2	133.5	0	22.967	26.2475	24.362	22.9516	23.8454	22.9866	19.9035	21.4231	21.793	22.8912	21.8137	20.3895	18.504	17.0936	17.9874	17.1287	14.0455	15.5651	15.935	17.0332	15.9557	21.1067	21.0774	21.4307	20.4414	18.6344	19.8403	19.9415	20.6278	20.6345	21.1067	21.0774	21.4307	20.4414	18.6344	19.8403	19.9415	20.6278
P14923	Junction plakoglobin	JUP	sp|P14923|PLAK_HUMAN Junction plakoglobin OS=Homo sapiens (Human) OX=9606 GN=JUP PE=1 SV=3	1	9	6	6	19	17.7	81.744	0	54.178	26.0452	22.4649	NA	NA	NA	NA	NA	21.071	25.0298	21.081	20.5216	16.9413	NA	NA	NA	NA	NA	15.5475	19.5062	15.5574	20.6893	NA	NA	NA	NA	NA	19.8482	23.7198	20.1942	20.6893	18.7783	17.3549	17.3054	17.0128	17.8087	19.8482	23.7198
Q14181	DNA polymerase alpha subunit B	POLA2	sp|Q14181|DPOA2_HUMAN DNA polymerase alpha subunit B OS=Homo sapiens (Human) OX=9606 GN=POLA2 PE=1 SV=2	1	5	5	5	22	11.9	65.947	0	23.5	25.3687	22.1988	23.0562	23.3564	21.7666	22.4208	NA	20.4747	20.6945	NA	20.7837	17.6138	18.4713	18.7715	17.1817	17.8358	NA	15.8897	16.1095	NA	19.933	21.4524	21.7505	19.7465	20.685	NA	19.6105	19.3208	NA	19.933	21.4524	21.7505	19.7465	20.685	18.0365	19.6105	19.3208
Q9HD67	Unconventional myosin-X	MYO10	sp|Q9HD67|MYO10_HUMAN Unconventional myosin-X OS=Homo sapiens (Human) OX=9606 GN=MYO10 PE=1 SV=3	1	9	9	9	26	5.9	237.34	0	12.131	24.8846	21.8611	20.8981	22.7343	NA	22.0231	21.5028	21.3949	20.2881	21.0956	18.2552	15.2317	14.2688	16.1049	NA	15.3937	14.8734	14.7655	13.6588	14.4663	21.1721	20.3422	21.6227	NA	21.0391	20.7146	20.8629	20.7525	20.8009	21.1721	20.3422	21.6227	16.7211	21.0391	20.7146	20.8629	20.7525
Q9NPE3	H/ACA ribonucleoprotein complex subunit 3	NOP10	sp|Q9NPE3|NOP10_HUMAN H/ACA ribonucleoprotein complex subunit 3 OS=Homo sapiens (Human) OX=9606 GN=NOP10 PE=1 SV=1	1	5	5	5	79	70.3	7.7059	0	16.269	27.8189	23.3307	22.8866	23.4122	NA	23.5839	22.6801	23.529	24.1083	NA	26.2339	21.7457	21.3017	21.8273	NA	21.999	21.0951	21.944	22.5233	NA	21.2689	21.3993	21.8723	NA	21.4622	21.2551	22.2419	21.8419	NA	21.2689	21.3993	21.8723	17.1693	21.4622	21.2551	22.2419	21.8419
P41229;Q9BY66	Lysine-specific demethylase 5C	KDM5C	sp|P41229|KDM5C_HUMAN Lysine-specific demethylase 5C OS=Homo sapiens (Human) OX=9606 GN=KDM5C PE=1 SV=2	2	6	6	6	23	4.9	175.72	0	6.2868	24.2811	22.7071	21.2846	20.9781	20.4858	NA	20.0691	19.4286	20.0876	20.2658	17.9773	16.4033	14.9808	14.6744	14.1821	NA	13.7653	13.1248	13.7838	13.962	21.2268	20.4998	20.3435	19.7008	NA	19.657	19.4211	19.5413	20.0074	21.2268	20.4998	20.3435	19.7008	18.0589	19.657	19.4211	19.5413
Q9BXL8	Cell division cycle-associated protein 4	CDCA4	sp|Q9BXL8|CDCA4_HUMAN Cell division cycle-associated protein 4 OS=Homo sapiens (Human) OX=9606 GN=CDCA4 PE=1 SV=1	1	4	4	4	29	29	26.113	0	24.478	26.1501	24.091	22.9589	23.6733	22.772	20.9997	22.4052	19.9471	22.7426	21.813	22.5651	20.5061	19.374	20.0884	19.187	17.4147	18.8202	16.3621	19.1577	18.228	22.4745	22.0342	22.1671	21.2362	19.4117	21.3868	19.168	22.3882	22.0861	22.4745	22.0342	22.1671	21.2362	19.4117	21.3868	19.168	22.3882
Q8N4S0	Coiled-coil domain-containing protein 82	CCDC82	sp|Q8N4S0|CCD82_HUMAN Coiled-coil domain-containing protein 82 OS=Homo sapiens (Human) OX=9606 GN=CCDC82 PE=1 SV=2	1	2	2	2	7	6.2	64.001	0.00054645	2.6547	22.4446	20.4667	19.8856	21.0793	20.0359	NA	NA	NA	NA	NA	17.9211	15.9432	15.362	16.5557	15.5123	NA	NA	NA	NA	NA	19.5868	19.3846	19.7744	19.2886	NA	NA	NA	NA	NA	19.5868	19.3846	19.7744	19.2886	17.4517	17.408	16.4454	16.4178
Q9UJX6	Anaphase-promoting complex subunit 2	ANAPC2	sp|Q9UJX6|ANC2_HUMAN Anaphase-promoting complex subunit 2 OS=Homo sapiens (Human) OX=9606 GN=ANAPC2 PE=1 SV=1	1	4	4	4	13	6.8	93.827	0	4.2272	22.5189	21.2169	19.7259	NA	20.0926	NA	NA	20.5981	NA	NA	17.2335	15.9315	14.4405	NA	14.8072	NA	NA	15.3128	NA	NA	20.0682	19.5815	NA	19.4995	NA	NA	NA	NA	NA	20.0682	19.5815	18.6547	19.4995	17.219	16.9916	17.9956	17.9177
P16930	Fumarylacetoacetase	FAH	sp|P16930|FAAA_HUMAN Fumarylacetoacetase OS=Homo sapiens (Human) OX=9606 GN=FAH PE=1 SV=2	1	3	3	3	8	8.8	46.374	0.0005729	3.1177	22.1574	20.3924	20.3197	18.8975	NA	NA	20.5208	NA	NA	NA	17.6338	15.8688	15.7961	14.3739	NA	NA	15.9972	NA	NA	NA	19.4696	19.3602	19.7043	NA	NA	19.5343	NA	NA	NA	19.4696	19.3602	19.7043	16.8813	17.5282	19.5343	18.2374	17.3792
Q08945	FACT complex subunit SSRP1	SSRP1	sp|Q08945|SSRP1_HUMAN FACT complex subunit SSRP1 OS=Homo sapiens (Human) OX=9606 GN=SSRP1 PE=1 SV=1	1	10	10	10	37	18.9	81.074	0	27.486	26.138	24.1653	22.4808	23.4504	21.1294	21.1289	23.0636	NA	21.8135	21.1203	21.2311	19.2585	17.5739	18.5434	16.2225	16.222	18.1567	NA	16.9067	16.2134	22.6883	20.8521	22.2777	20.5359	19.6147	21.0819	NA	20.6697	20.5358	22.6883	20.8521	22.2777	20.5359	19.6147	21.0819	17.8581	20.6697
A8MTY0;Q03923;Q86V71	Zinc finger protein 724	ZNF724	sp|A8MTY0|ZN724_HUMAN Zinc finger protein 724 OS=Homo sapiens (Human) OX=9606 GN=ZNF724 PE=2 SV=3	3	8	8	6	31	16.2	71.172	0	10.765	25.5363	22.96	22.1724	22.7599	NA	22.322	22.1232	22.2009	22.024	20.1078	20.4071	17.8308	17.0431	17.6306	NA	17.1927	16.9939	17.0717	16.8947	14.9785	20.8389	21.3998	21.1136	NA	21.0039	20.6753	20.4272	20.6029	20.1636	20.8389	21.3998	21.1136	17.106	21.0039	20.6753	20.4272	20.6029
P57059;A0A0B4J2F2	Serine/threonine-protein kinase SIK1;Probable serine/threonine-protein kinase SIK1B	SIK1;SIK1B	sp|P57059|SIK1_HUMAN Serine/threonine-protein kinase SIK1 OS=Homo sapiens (Human) OX=9606 GN=SIK1 PE=1 SV=2;sp|A0A0B4J2F2|SIK1B_HUMAN Probable serine/threonine-protein kinase SIK1B OS=Homo sapiens (Human) OX=9606 GN=SIK1B PE=3 SV=1	2	3	3	3	11	5	84.901	0.00055695	2.8271	22.8629	21.0828	20.5538	20.4702	NA	19.725	NA	19.1086	NA	NA	18.1625	16.3824	15.8534	15.7698	NA	15.0246	NA	14.4081	NA	NA	19.2963	19.35	19.2744	NA	18.7165	NA	19.0872	NA	NA	19.2963	19.35	19.2744	17.7146	18.7165	16.9395	19.0872	17.2395
P50748	Kinetochore-associated protein 1	KNTC1	sp|P50748|KNTC1_HUMAN Kinetochore-associated protein 1 OS=Homo sapiens (Human) OX=9606 GN=KNTC1 PE=1 SV=1	1	2	2	2	7	1.2	250.75	0.0018392	2.3124	21.4569	NA	18.6329	20.2988	NA	NA	NA	NA	NA	NA	14.6495	NA	11.8256	13.4915	NA	NA	NA	NA	NA	NA	NA	19.5579	19.3137	NA	NA	NA	NA	NA	NA	17.9639	19.5579	19.3137	17.9394	17.3632	16.9984	17.5051	17.4945
P01130	Low-density lipoprotein receptor	LDLR	sp|P01130|LDLR_HUMAN Low-density lipoprotein receptor OS=Homo sapiens (Human) OX=9606 GN=LDLR PE=1 SV=1	1	2	2	2	4	3.3	95.375	0.0080952	1.5068	22.9152	21.7049	21.2365	NA	NA	NA	20.9462	NA	NA	NA	17.3916	16.1813	15.713	NA	NA	NA	15.4227	NA	NA	NA	19.8733	20.467	NA	NA	NA	20.0755	NA	NA	NA	19.8733	20.467	18.3777	16.6894	17.424	20.0755	18.2947	17.3954
Q9UNM6	26S proteasome non-ATPase regulatory subunit 13	PSMD13	sp|Q9UNM6|PSD13_HUMAN 26S proteasome non-ATPase regulatory subunit 13 OS=Homo sapiens (Human) OX=9606 GN=PSMD13 PE=1 SV=2	1	17	17	17	91	53.7	42.945	0	53.662	27.5796	25.1143	24.7498	23.8775	24.6237	22.5653	23.6385	24.4438	23.4613	23.0061	22.8792	20.4138	20.0494	19.177	19.9233	17.8648	18.9381	19.7434	18.7608	18.3057	22.209	22.402	21.9584	21.671	19.843	20.5319	21.9152	21.5351	21.5299	22.209	22.402	21.9584	21.671	19.843	20.5319	21.9152	21.5351
Q14161	ARF GTPase-activating protein GIT2	GIT2	sp|Q14161|GIT2_HUMAN ARF GTPase-activating protein GIT2 OS=Homo sapiens (Human) OX=9606 GN=GIT2 PE=1 SV=2	1	11	11	10	72	20.8	84.542	0	55.429	26.7154	23.1809	22.984	23.7384	23.3793	20.2295	22.8829	22.6047	23.0725	21.4138	21.628	18.0935	17.8966	18.6509	18.2919	15.1421	17.7955	17.5172	17.985	16.3264	21.0212	21.0501	21.1165	20.6525	NA	20.6364	20.6874	21.0638	20.6971	21.0212	21.0501	21.1165	20.6525	17.3845	20.6364	20.6874	21.0638
Q9Y232	Chromodomain Y-like protein	CDYL	sp|Q9Y232|CDYL_HUMAN Chromodomain Y-like protein OS=Homo sapiens (Human) OX=9606 GN=CDYL PE=1 SV=2	1	4	4	4	37	8.4	66.481	0	6.0685	25.2028	20.3485	20.1988	19.8761	20.1597	20.6859	NA	NA	NA	20.8192	20.5024	15.6481	15.4984	15.1757	15.4592	15.9855	NA	NA	NA	16.1188	20.4598	20.8965	20.6268	20.4087	20.3061	NA	NA	NA	20.8941	20.4598	20.8965	20.6268	20.4087	20.3061	16.7564	17.8481	17.4888
Q6NXR4	TELO2-interacting protein 2	TTI2	sp|Q6NXR4|TTI2_HUMAN TELO2-interacting protein 2 OS=Homo sapiens (Human) OX=9606 GN=TTI2 PE=1 SV=1	1	2	2	2	13	4.5	56.914	0	4.5432	22.8619	22.0292	18.8977	18.4498	20.6512	17.6588	NA	NA	NA	NA	18.3383	17.5056	14.3742	13.9262	16.1276	13.1352	NA	NA	NA	NA	21.4364	18.8914	18.4964	18.407	17.8621	NA	NA	NA	NA	21.4364	18.8914	18.4964	18.407	17.8621	18.0581	16.947	16.4027
Q9BRG1	Vacuolar protein-sorting-associated protein 25	VPS25	sp|Q9BRG1|VPS25_HUMAN Vacuolar protein-sorting-associated protein 25 OS=Homo sapiens (Human) OX=9606 GN=VPS25 PE=1 SV=1	1	4	4	4	13	24.4	20.747	0	4.1925	23.3017	21.8049	19.497	21.46	19.1896	NA	NA	19.6886	18.8272	18.9921	19.9798	18.4829	16.175	18.1381	15.8677	NA	NA	16.3667	15.5053	15.6701	19.7709	19.105	19.3399	18.4728	NA	NA	19.3919	18.3074	19.0314	19.7709	19.105	19.3399	18.4728	18.043	17.2191	19.3919	18.3074
Q9UKI8;Q86UE8	Serine/threonine-protein kinase tousled-like 1;Serine/threonine-protein kinase tousled-like 2	TLK1;TLK2	sp|Q9UKI8|TLK1_HUMAN Serine/threonine-protein kinase tousled-like 1 OS=Homo sapiens (Human) OX=9606 GN=TLK1 PE=1 SV=2;sp|Q86UE8|TLK2_HUMAN Serine/threonine-protein kinase tousled-like 2 OS=Homo sapiens (Human) OX=9606 GN=TLK2 PE=1 SV=2	2	2	2	2	6	3.8	86.699	0.006068	1.6334	21.9136	20.0672	20.3371	NA	NA	NA	NA	NA	NA	18.9017	16.7041	14.8577	15.1276	NA	NA	NA	NA	NA	NA	13.6923	19.4465	18.9837	NA	NA	NA	NA	NA	NA	19.2852	19.4465	18.9837	18.1612	17.3764	17.3702	17.3732	16.8734	16.9861
Q13416	Origin recognition complex subunit 2	ORC2	sp|Q13416|ORC2_HUMAN Origin recognition complex subunit 2 OS=Homo sapiens (Human) OX=9606 GN=ORC2 PE=1 SV=2	1	3	3	3	6	6.8	65.971	0	3.95	21.9694	NA	21.0688	20.8626	NA	NA	NA	NA	NA	NA	17.1114	NA	16.2108	16.0046	NA	NA	NA	NA	NA	NA	NA	19.5578	20.3888	NA	NA	NA	NA	NA	NA	18.5972	19.5578	20.3888	17.388	18.5769	18.117	17.3681	17.8513
Q12789	General transcription factor 3C polypeptide 1	GTF3C1	sp|Q12789|TF3C1_HUMAN General transcription factor 3C polypeptide 1 OS=Homo sapiens (Human) OX=9606 GN=GTF3C1 PE=1 SV=4	1	21	21	21	128	13.2	238.87	0	74.684	27.3338	25.021	24.4382	24.4203	23.5384	23.0872	23.334	23.5158	23.6881	22.492	20.5525	18.2396	17.6568	17.6389	16.7571	16.3058	16.5527	16.7345	16.9067	15.7107	21.9317	21.9614	21.9038	20.5027	20.6579	20.186	21.3791	21.3303	20.8453	21.9317	21.9614	21.9038	20.5027	20.6579	20.186	21.3791	21.3303
Q96GX5	Serine/threonine-protein kinase greatwall	MASTL	sp|Q96GX5|GWL_HUMAN Serine/threonine-protein kinase greatwall OS=Homo sapiens (Human) OX=9606 GN=MASTL PE=1 SV=1	1	8	7	7	34	13.1	97.318	0	18.396	25.0344	22.4526	21.1421	21.7705	20.2696	NA	20.6219	20.4425	22.3641	22.2656	19.749	17.1672	15.8567	16.4851	14.9842	NA	15.3365	15.1571	17.0787	16.9803	20.6839	20.8482	20.8806	19.5271	NA	20.2523	20.5052	21.0482	21.619	20.6839	20.8482	20.8806	19.5271	18.1929	20.2523	20.5052	21.0482
P16219	Short-chain specific acyl-CoA dehydrogenase, mitochondrial	ACADS	sp|P16219|ACADS_HUMAN Short-chain specific acyl-CoA dehydrogenase, mitochondrial OS=Homo sapiens (Human) OX=9606 GN=ACADS PE=1 SV=1	1	2	2	2	5	5.1	44.297	0.005358	1.6634	22.0282	19.7277	20.0748	20.4347	18.9956	NA	NA	NA	NA	NA	17.7803	15.4798	15.8268	16.1868	14.7477	NA	NA	NA	NA	NA	19.3553	18.9126	18.7866	18.761	NA	NA	NA	NA	NA	19.3553	18.9126	18.7866	18.761	17.3814	16.4736	17.6715	15.8925
A6NDG6	Glycerol-3-phosphate phosphatase	PGP	sp|A6NDG6|PGP_HUMAN Glycerol-3-phosphate phosphatase OS=Homo sapiens (Human) OX=9606 GN=PGP PE=1 SV=1	1	2	2	2	6	9	34.006	0.00056593	2.9882	22.1054	21.0287	19.7271	19.13	19.829	NA	NA	NA	NA	NA	17.9355	16.8588	15.5572	14.96	15.659	NA	NA	NA	NA	NA	19.1484	19.5827	19.0385	19.236	NA	NA	NA	NA	NA	19.1484	19.5827	19.0385	19.236	16.4647	17.6466	18.2854	17.4956
O95613	Pericentrin	PCNT	sp|O95613|PCNT_HUMAN Pericentrin OS=Homo sapiens (Human) OX=9606 GN=PCNT PE=1 SV=4	1	22	22	22	122	7.9	378.03	0	37.15	26.9866	24.2481	23.7646	23.3142	22.5452	20.7949	21.6096	22.8325	20.861	22.1582	19.4553	16.7167	16.2332	15.7828	15.0138	13.2635	14.0782	15.3011	13.3297	14.6268	21.4509	21.5714	21.2534	20.165	19.5195	20.1715	21.2787	18.821	20.8565	21.4509	21.5714	21.2534	20.165	19.5195	20.1715	21.2787	18.821
Q96CB8	Integrator complex subunit 12	INTS12	sp|Q96CB8|INT12_HUMAN Integrator complex subunit 12 OS=Homo sapiens (Human) OX=9606 GN=INTS12 PE=1 SV=1	1	2	2	2	8	5.8	48.807	0	8.7501	23.169	21.1655	20.3553	21.3522	NA	NA	20.2543	NA	NA	20.7878	18.7767	16.7731	15.963	16.9598	NA	NA	15.862	NA	NA	16.3955	19.8359	19.7746	19.728	NA	NA	19.3857	NA	NA	19.3973	19.8359	19.7746	19.728	17.1914	18.3466	19.3857	17.9211	17.564
Q969K3	E3 ubiquitin-protein ligase RNF34	RNF34	sp|Q969K3|RNF34_HUMAN E3 ubiquitin-protein ligase RNF34 OS=Homo sapiens (Human) OX=9606 GN=RNF34 PE=1 SV=1	1	4	4	4	5	15.1	41.64	0	4.6379	22.0537	NA	21.8328	19.2374	NA	NA	NA	NA	NA	NA	17.9662	NA	17.7453	15.15	NA	NA	NA	NA	NA	NA	NA	20.3582	18.4864	NA	NA	NA	NA	NA	NA	18.7732	20.3582	18.4864	17.1563	17.8677	18.1845	17.2774	16.9208
Q9UGL1	Lysine-specific demethylase 5B	KDM5B	sp|Q9UGL1|KDM5B_HUMAN Lysine-specific demethylase 5B OS=Homo sapiens (Human) OX=9606 GN=KDM5B PE=1 SV=3	1	3	3	3	9	2.1	175.66	0.0020937	2.2838	21.7909	19.658	20.7336	20.0124	NA	NA	NA	NA	NA	NA	15.5055	13.3726	14.4481	13.7269	NA	NA	NA	NA	NA	NA	18.2254	19.0346	18.5974	NA	NA	NA	NA	NA	NA	18.2254	19.0346	18.5974	17.4763	16.9704	17.015	16.7842	17.9219
Q9NZJ4	Sacsin	SACS	sp|Q9NZJ4|SACS_HUMAN Sacsin OS=Homo sapiens (Human) OX=9606 GN=SACS PE=1 SV=2	1	4	4	4	13	0.9	521.12	0.00055866	2.8605	22.5152	19.4641	NA	19.7929	20.0371	NA	NA	NA	20.0061	NA	14.5153	11.4641	NA	11.7929	12.0371	NA	NA	NA	12.006	NA	19.6687	NA	19.5692	19.3118	NA	NA	NA	19.5195	NA	19.6687	17.9365	19.5692	19.3118	15.9997	17.4673	16.9815	19.5195
Q5TAQ9	DDB1- and CUL4-associated factor 8	DCAF8	sp|Q5TAQ9|DCAF8_HUMAN DDB1- and CUL4-associated factor 8 OS=Homo sapiens (Human) OX=9606 GN=DCAF8 PE=1 SV=1	1	3	3	3	9	7	66.851	0	5.7039	22.7316	21.256	20.9774	20.2404	NA	20.142	NA	NA	NA	NA	17.8736	16.3981	16.1194	15.3825	NA	15.2839	NA	NA	NA	NA	19.9244	20.2078	19.5268	NA	19.5289	NA	NA	NA	NA	19.9244	20.2078	19.5268	18.2399	19.5289	17.5084	17.1162	17.8748
Q8N3R9	MAGUK p55 subfamily member 5	MPP5	sp|Q8N3R9|MPP5_HUMAN MAGUK p55 subfamily member 5 OS=Homo sapiens (Human) OX=9606 GN=MPP5 PE=1 SV=3	1	3	3	3	10	7.1	77.293	0	3.8097	22.7887	20.9179	20.5845	20.08	NA	19.9078	NA	NA	19.79	NA	17.4667	15.596	15.2626	14.7581	NA	14.5859	NA	NA	14.4681	NA	19.7362	20.4401	19.9886	NA	19.973	NA	NA	19.4357	NA	19.7362	20.4401	19.9886	18.1352	19.973	17.6847	17.9554	19.4357
Q00987	E3 ubiquitin-protein ligase Mdm2	MDM2	sp|Q00987|MDM2_HUMAN E3 ubiquitin-protein ligase Mdm2 OS=Homo sapiens (Human) OX=9606 GN=MDM2 PE=1 SV=1	1	10	10	10	25	27.1	55.232	0	66.261	25.442	24.1681	22.2426	23.2136	21.7945	20.5864	21.6104	NA	20.9795	20.5743	21.1941	19.9202	17.9947	18.9657	17.5465	16.3385	17.3625	NA	16.7316	16.3264	21.8458	20.9886	21.8717	19.8117	20.119	20.4054	NA	20.0542	20.315	21.8458	20.9886	21.8717	19.8117	20.119	20.4054	18.0678	20.0542
O95900	Mitochondrial mRNA pseudouridine synthase TRUB2	TRUB2	sp|O95900|TRUB2_HUMAN Mitochondrial mRNA pseudouridine synthase TRUB2 OS=Homo sapiens (Human) OX=9606 GN=TRUB2 PE=1 SV=1	1	8	8	8	28	28.1	36.694	0	8.0307	25.018	23.7616	22.8473	20.001	21.5556	21.309	NA	NA	NA	17.5456	20.6961	19.4397	18.5254	15.6791	17.2337	16.987	NA	NA	NA	13.2236	21.0899	20.9493	19.6024	20.1326	20.03	NA	NA	NA	18.4091	21.0899	20.9493	19.6024	20.1326	20.03	17.1097	17.112	16.9709
Q5VZE5	N-alpha-acetyltransferase 35, NatC auxiliary subunit	NAA35	sp|Q5VZE5|NAA35_HUMAN N-alpha-acetyltransferase 35, NatC auxiliary subunit OS=Homo sapiens (Human) OX=9606 GN=NAA35 PE=1 SV=1	1	3	3	3	13	5.5	83.638	0	6.5974	22.4684	NA	20.2221	21.6038	NA	NA	20.4098	NA	NA	NA	17.2205	NA	14.9741	16.3559	NA	NA	15.1619	NA	NA	NA	NA	20.0777	20.2602	NA	NA	20.1897	NA	NA	NA	18.8686	20.0777	20.2602	17.0103	17.6446	20.1897	16.2747	17.5909
P00491	Purine nucleoside phosphorylase	PNP	sp|P00491|PNPH_HUMAN Purine nucleoside phosphorylase OS=Homo sapiens (Human) OX=9606 GN=PNP PE=1 SV=2	1	8	8	8	43	35.6	32.118	0	18.346	26.0546	23.61	22.6821	22.464	22.8184	NA	22.5197	22.0026	23.0741	NA	21.8847	19.44	18.5122	18.294	18.6485	NA	18.3497	17.8326	18.9042	NA	21.0035	21.1284	20.8581	21.0465	NA	20.7849	20.6733	20.6316	NA	21.0035	21.1284	20.8581	21.0465	16.8011	20.7849	20.6733	20.6316
Q8N6N3	UPF0690 protein C1orf52	C1orf52	sp|Q8N6N3|CA052_HUMAN UPF0690 protein C1orf52 OS=Homo sapiens (Human) OX=9606 GN=C1orf52 PE=1 SV=1	1	2	2	2	12	14.8	20.599	0.0083135	1.489	22.5557	NA	18.8522	19.3633	18.4844	NA	NA	NA	20.1134	NA	19.3858	NA	15.6823	16.1934	15.3145	NA	NA	NA	16.9435	NA	NA	18.7346	19.2986	17.9181	NA	NA	NA	18.5957	NA	17.4701	18.7346	19.2986	17.9181	16.8836	16.3448	16.9039	18.5957
Q9C0C9	(E3-independent) E2 ubiquitin-conjugating enzyme	UBE2O	sp|Q9C0C9|UBE2O_HUMAN (E3-independent) E2 ubiquitin-conjugating enzyme OS=Homo sapiens (Human) OX=9606 GN=UBE2O PE=1 SV=3	1	5	5	5	18	6.4	141.29	0	11.36	23.8299	21.5736	19.2386	21.8404	NA	20.1111	20.7755	NA	NA	NA	18.102	15.8457	13.5108	16.1125	NA	14.3831	15.0475	NA	NA	NA	19.9863	19.9499	20.2955	NA	19.402	19.5707	NA	NA	NA	19.9863	19.9499	20.2955	16.9046	19.402	19.5707	16.3629	17.6047
P09429;B2RPK0	High mobility group protein B1;Putative high mobility group protein B1-like 1	HMGB1;HMGB1P1	sp|P09429|HMGB1_HUMAN High mobility group protein B1 OS=Homo sapiens (Human) OX=9606 GN=HMGB1 PE=1 SV=3;sp|B2RPK0|HGB1A_HUMAN Putative high mobility group protein B1-like 1 OS=Homo sapiens (Human) OX=9606 GN=HMGB1P1 PE=5 SV=1	2	4	4	3	10	28.4	24.893	0	4.2868	24.3543	21.5	NA	NA	NA	NA	NA	NA	NA	21.9313	21.7693	18.9151	NA	NA	NA	NA	NA	NA	NA	19.3463	20.1016	NA	NA	NA	NA	NA	NA	NA	20.8608	20.1016	18.4043	18.2573	16.9742	17.6185	17.8224	17.7639	17.8552
O60942	mRNA-capping enzyme	RNGTT	sp|O60942|MCE1_HUMAN mRNA-capping enzyme OS=Homo sapiens (Human) OX=9606 GN=RNGTT PE=1 SV=1	1	5	5	5	29	9.5	68.556	0	6.6299	24.6766	23.0229	22.2849	22.2532	19.4927	20.1005	20.5621	21.0164	19.8541	19.5265	19.7697	18.116	17.3781	17.3463	14.5858	15.1936	15.6552	16.1095	14.9472	14.6196	20.8099	20.7548	20.8722	19.3256	19.2579	19.5156	20.4927	19.9258	19.5491	20.8099	20.7548	20.8722	19.3256	19.2579	19.5156	20.4927	19.9258
Q9H8X2	Inositol-pentakisphosphate 2-kinase	IPPK	sp|Q9H8X2|IPPK_HUMAN Inositol-pentakisphosphate 2-kinase OS=Homo sapiens (Human) OX=9606 GN=IPPK PE=1 SV=1	1	4	4	4	26	10.6	56.016	0	4.856	24.6154	22.1478	22.1546	22.0556	21.7685	19.3605	21.4028	19.9464	NA	19.7656	19.8081	17.3404	17.3472	17.2482	16.961	14.5531	16.5954	15.139	NA	14.9582	20.7711	20.8893	20.8482	20.4716	NA	20.5395	20.0378	NA	19.9458	20.7711	20.8893	20.8482	20.4716	17.1708	20.5395	20.0378	18.4845
Q9H081	Protein MIS12 homolog	MIS12	sp|Q9H081|MIS12_HUMAN Protein MIS12 homolog OS=Homo sapiens (Human) OX=9606 GN=MIS12 PE=1 SV=1	1	2	2	2	9	10.7	24.14	0.0046672	1.7432	22.888	20.2113	19.7593	20.3873	19.7426	NA	19.5365	NA	20.445	NA	19.3031	16.6263	16.1744	16.8023	16.1576	NA	15.9515	NA	16.86	NA	19.4805	19.6149	20.2958	19.1495	NA	19.3163	NA	20.0907	NA	19.4805	19.6149	20.2958	19.1495	16.6057	19.3163	17.3114	20.0907
P28482	Mitogen-activated protein kinase 1	MAPK1	sp|P28482|MK01_HUMAN Mitogen-activated protein kinase 1 OS=Homo sapiens (Human) OX=9606 GN=MAPK1 PE=1 SV=3	1	5	5	5	19	13.9	41.389	0	4.8076	24.3065	22.4387	19.6718	19.9859	22.4295	20.3795	NA	20.7521	NA	NA	19.847	17.9792	15.2124	15.5265	17.9701	15.9201	NA	16.2927	NA	NA	20.2389	19.8994	20.2665	20.4737	NA	NA	20.6046	NA	NA	20.2389	19.8994	20.2665	20.4737	17.6621	17.9495	20.6046	17.6867
Q9UPN9	E3 ubiquitin-protein ligase TRIM33	TRIM33	sp|Q9UPN9|TRI33_HUMAN E3 ubiquitin-protein ligase TRIM33 OS=Homo sapiens (Human) OX=9606 GN=TRIM33 PE=1 SV=3	1	4	4	4	8	4.3	122.53	0	5.1528	23.437	19.4449	19.2432	22.2561	NA	21.7172	NA	NA	19.8553	NA	17.7645	13.7725	13.5708	16.5836	NA	16.0448	NA	NA	14.1829	NA	20.9228	NA	20.9627	NA	20.8981	NA	NA	NA	NA	20.9228	16.9045	20.9627	16.2133	20.8981	17.3777	18.5194	16.8949
O75832	26S proteasome non-ATPase regulatory subunit 10	PSMD10	sp|O75832|PSD10_HUMAN 26S proteasome non-ATPase regulatory subunit 10 OS=Homo sapiens (Human) OX=9606 GN=PSMD10 PE=1 SV=1	1	4	4	4	19	24.3	24.428	0	7.3925	24.7146	21.9174	21.904	21.8999	22.0492	NA	21.2844	21.3025	21.2922	21.813	21.1296	18.3325	18.3191	18.315	18.4642	NA	17.6995	17.7175	17.7073	18.228	20.4886	21.0472	20.6346	20.3011	NA	20.3264	20.4363	20.2029	20.5684	20.4886	21.0472	20.6346	20.3011	17.2458	20.3264	20.4363	20.2029
Q02790	Peptidyl-prolyl cis-trans isomerase FKBP4	FKBP4	sp|Q02790|FKBP4_HUMAN Peptidyl-prolyl cis-trans isomerase FKBP4 OS=Homo sapiens (Human) OX=9606 GN=FKBP4 PE=1 SV=3	1	7	7	7	76	18.1	51.804	0	12.174	25.8837	23.4169	20.5643	21.4323	22.1701	NA	21.6302	21.0847	21.2786	20.8461	20.9295	18.4626	15.6102	16.4781	17.2159	NA	16.676	16.1305	16.3244	15.8919	20.9878	20.3241	20.4833	19.9292	NA	20.0469	20.1504	20.057	20.2642	20.9878	20.3241	20.4833	19.9292	17.5315	20.0469	20.1504	20.057
Q9BQ67	Glutamate-rich WD repeat-containing protein 1	GRWD1	sp|Q9BQ67|GRWD1_HUMAN Glutamate-rich WD repeat-containing protein 1 OS=Homo sapiens (Human) OX=9606 GN=GRWD1 PE=1 SV=1	1	8	8	8	53	36.8	49.419	0	29.434	26.3409	22.6318	22.2935	22.2814	22.2222	NA	21.818	22.3543	22.2921	22.0484	21.9486	18.2395	17.9012	17.8891	17.8299	NA	17.4257	17.962	17.8998	17.6561	20.5232	20.763	21.0546	20.4828	NA	20.3593	20.9857	20.7118	21.0009	20.5232	20.763	21.0546	20.4828	17.2139	20.3593	20.9857	20.7118
O43156	TELO2-interacting protein 1 homolog	TTI1	sp|O43156|TTI1_HUMAN TELO2-interacting protein 1 homolog OS=Homo sapiens (Human) OX=9606 GN=TTI1 PE=1 SV=3	1	14	14	14	48	17.4	122.07	0	30.662	31.7725	23.6228	22.7638	22.3706	23.3803	19.4894	21.2536	NA	22.2424	20.6	26.1286	17.979	17.1199	16.7267	17.7364	13.8456	15.6097	NA	16.5986	14.9561	21.6383	20.8418	20.8818	20.2181	18.9509	19.9158	NA	19.0915	19.8793	21.6383	20.8418	20.8818	20.2181	18.9509	19.9158	17.1201	19.0915
Q63HN8	E3 ubiquitin-protein ligase RNF213	RNF213	sp|Q63HN8|RN213_HUMAN E3 ubiquitin-protein ligase RNF213 OS=Homo sapiens (Human) OX=9606 GN=RNF213 PE=1 SV=3	1	10	10	10	23	2.3	591.4	0	5.2778	24.1479	21.0291	21.6614	21.8303	21.0778	21.5847	NA	NA	19.7989	NA	16.0498	12.9311	13.5634	13.7323	12.9798	13.4867	NA	NA	11.7009	NA	20.1165	20.1695	20.8263	19.8449	20.4999	NA	NA	NA	NA	20.1165	20.1695	20.8263	19.8449	20.4999	16.4994	18.127	17.1694
O75417	DNA polymerase theta	POLQ	sp|O75417|DPOLQ_HUMAN DNA polymerase theta OS=Homo sapiens (Human) OX=9606 GN=POLQ PE=1 SV=2	1	4	4	4	7	1.7	289.62	0	4.627	23.3441	21.8617	18.9307	19.9929	21.648	NA	NA	NA	NA	NA	16.2566	14.7743	11.8432	12.9054	14.5605	NA	NA	NA	NA	NA	20.3841	NA	20.8939	20.8823	NA	NA	NA	NA	NA	20.3841	17.0745	20.8939	20.8823	16.7724	16.4344	17.3083	17.1649
Q8WWC4	m-AAA protease-interacting protein 1, mitochondrial	MAIP1	sp|Q8WWC4|MAIP1_HUMAN m-AAA protease-interacting protein 1, mitochondrial OS=Homo sapiens (Human) OX=9606 GN=MAIP1 PE=1 SV=1	1	5	5	5	45	15.8	32.544	0	4.7634	24.6442	22.3931	20.3271	19.5983	NA	19.5566	19.7406	19.8498	20.0347	NA	20.1848	17.9336	15.8676	15.1388	NA	15.0971	15.2812	15.3903	15.5753	NA	20.6992	20.1778	19.5536	NA	19.5639	19.5672	20.0811	19.7272	NA	20.6992	20.1778	19.5536	17.0381	19.5639	19.5672	20.0811	19.7272
P37275	Zinc finger E-box-binding homeobox 1	ZEB1	sp|P37275|ZEB1_HUMAN Zinc finger E-box-binding homeobox 1 OS=Homo sapiens (Human) OX=9606 GN=ZEB1 PE=1 SV=2	1	2	2	2	22	2.2	124.07	0	3.6873	23.4044	20.4152	20.7956	19.652	19.906	NA	19.2741	NA	19.5884	19.3311	17.9126	14.9234	15.3037	14.1601	14.4141	NA	13.7822	NA	14.0966	13.8393	19.6846	19.9249	19.5607	19.3131	NA	19.0541	NA	19.2343	19.6046	19.6846	19.9249	19.5607	19.3131	16.5501	19.0541	16.6575	19.2343
Q5VUA4	Zinc finger protein 318	ZNF318	sp|Q5VUA4|ZN318_HUMAN Zinc finger protein 318 OS=Homo sapiens (Human) OX=9606 GN=ZNF318 PE=1 SV=2	1	24	24	24	107	13.4	251.11	0	21.491	26.5058	23.2373	22.9728	22.6998	21.8552	21.1152	21.0014	21.7413	22.5868	22.6217	19.8054	16.5369	16.2724	15.9994	15.1547	14.4148	14.301	15.0409	15.8864	15.9213	21.0391	21.3877	21.2301	19.1453	20.1745	20.0856	20.6383	21.2243	21.7253	21.0391	21.3877	21.2301	19.1453	20.1745	20.0856	20.6383	21.2243
Q9NV31	U3 small nucleolar ribonucleoprotein protein IMP3	IMP3	sp|Q9NV31|IMP3_HUMAN U3 small nucleolar ribonucleoprotein protein IMP3 OS=Homo sapiens (Human) OX=9606 GN=IMP3 PE=1 SV=1	1	3	3	3	4	20.7	21.85	0.00056164	2.9079	21.8365	21.2263	18.2495	19.9025	NA	NA	NA	NA	NA	NA	18.5146	17.9044	14.9276	16.5806	NA	NA	NA	NA	NA	NA	19.273	18.4543	18.924	NA	NA	NA	NA	NA	NA	19.273	18.4543	18.924	17.5175	17.5379	17.3481	17.385	17.7651
O43504	Ragulator complex protein LAMTOR5	LAMTOR5	sp|O43504|LTOR5_HUMAN Ragulator complex protein LAMTOR5 OS=Homo sapiens (Human) OX=9606 GN=LAMTOR5 PE=1 SV=1	1	3	3	3	36	48.4	9.6138	0	23.433	26.0659	22.9571	21.8559	22.0036	22.253	NA	20.4297	22.4669	21.0492	21.9861	23.744	20.6351	19.5339	19.6817	19.931	NA	18.1077	20.1449	18.7273	19.6641	20.8665	20.5373	20.8467	20.6095	NA	20.1427	21.406	20.6281	21.1599	20.8665	20.5373	20.8467	20.6095	17.2508	20.1427	21.406	20.6281
Q92541	RNA polymerase-associated protein RTF1 homolog	RTF1	sp|Q92541|RTF1_HUMAN RNA polymerase-associated protein RTF1 homolog OS=Homo sapiens (Human) OX=9606 GN=RTF1 PE=1 SV=4	1	8	8	8	67	12.1	80.313	0	24.056	26.2216	22.0137	22.4739	22.0196	21.3262	NA	21.3774	22.1524	22.9004	22.6436	21.0517	16.8438	17.3039	16.8498	16.1563	NA	16.2075	16.9825	17.7305	17.4737	20.336	20.7562	20.4899	19.7812	NA	20.075	20.787	20.923	20.9535	20.336	20.7562	20.4899	19.7812	17.4814	20.075	20.787	20.923
Q9H1A4	Anaphase-promoting complex subunit 1	ANAPC1	sp|Q9H1A4|APC1_HUMAN Anaphase-promoting complex subunit 1 OS=Homo sapiens (Human) OX=9606 GN=ANAPC1 PE=1 SV=1	1	14	14	14	77	9.1	216.5	0	26.017	26.2986	24.1853	23.3111	23.3863	22.474	22.8891	21.5903	20.6864	21.1757	20.7377	19.7908	17.6775	16.8032	16.8786	15.9662	16.3814	15.0825	14.1786	14.6679	14.2299	21.7136	21.4855	21.5634	20.0587	20.9366	19.5317	19.2148	19.3575	19.3751	21.7136	21.4855	21.5634	20.0587	20.9366	19.5317	19.2148	19.3575
Q9Y255	PRELI domain-containing protein 1, mitochondrial	PRELID1	sp|Q9Y255|PRLD1_HUMAN PRELI domain-containing protein 1, mitochondrial OS=Homo sapiens (Human) OX=9606 GN=PRELID1 PE=1 SV=1	1	2	2	2	9	8.2	25.18	0.00057405	3.1381	24.9616	23.5192	23.5098	20.554	NA	20.331	20.9131	NA	NA	NA	21.1543	19.7118	19.7024	16.7468	NA	16.5237	17.1056	NA	NA	NA	21.5445	21.7709	21.2906	NA	21.1683	21.4925	NA	NA	NA	21.5445	21.7709	21.2906	17.7116	21.1683	21.4925	18.0122	17.5048
Q9H9T3	Elongator complex protein 3	ELP3	sp|Q9H9T3|ELP3_HUMAN Elongator complex protein 3 OS=Homo sapiens (Human) OX=9606 GN=ELP3 PE=1 SV=2	1	4	4	4	10	9.1	62.258	0	5.6304	23.072	21.7387	20.3816	19.9918	NA	20.5536	NA	NA	NA	NA	18.1178	16.7846	15.4274	15.0376	NA	15.5994	NA	NA	NA	NA	20.1493	20.0552	19.7184	NA	19.9067	NA	NA	NA	NA	20.1493	20.0552	19.7184	17.3973	19.9067	18.393	16.7675	16.9411
O95219	Sorting nexin-4	SNX4	sp|O95219|SNX4_HUMAN Sorting nexin-4 OS=Homo sapiens (Human) OX=9606 GN=SNX4 PE=1 SV=1	1	6	6	6	17	19.8	51.908	0	17.588	24.204	21.6221	21.4732	20.9888	NA	19.4797	22.2042	NA	NA	NA	19.5035	16.9216	16.7728	16.2884	NA	14.7792	17.5037	NA	NA	NA	20.4556	20.8237	20.5943	NA	19.6125	20.8576	NA	NA	NA	20.4556	20.8237	20.5943	17.1866	19.6125	20.8576	17.0435	16.7636
Q659A1	Little elongation complex subunit 2	ICE2	sp|Q659A1|ICE2_HUMAN Little elongation complex subunit 2 OS=Homo sapiens (Human) OX=9606 GN=ICE2 PE=1 SV=2	1	5	5	5	25	7.7	110.01	0	12.346	24.7254	22.685	22.5328	21.7541	19.8896	19.1993	20.9287	19.474	20.111	19.2459	19.0249	16.9846	16.8324	16.0537	14.1891	13.4988	15.2282	13.7736	14.4105	13.5454	20.2804	20.524	20.1454	19.7722	NA	19.2467	20.1342	20.2323	19.9949	20.2804	20.524	20.1454	19.7722	17.7166	19.2467	20.1342	20.2323
Q32P44	Echinoderm microtubule-associated protein-like 3	EML3	sp|Q32P44|EMAL3_HUMAN Echinoderm microtubule-associated protein-like 3 OS=Homo sapiens (Human) OX=9606 GN=EML3 PE=1 SV=1	1	10	10	10	28	12.6	95.196	0	11.835	25.5145	24.0301	22.7777	22.9349	21.6188	20.5021	21.0026	20.8019	20.874	NA	20.0227	18.5383	17.2858	17.443	16.127	15.0103	15.5107	15.3101	15.3821	NA	21.8467	20.9018	21.2277	19.9399	19.8348	19.9882	19.6583	19.5071	NA	21.8467	20.9018	21.2277	19.9399	19.8348	19.9882	19.6583	19.5071
A2RRP1	Neuroblastoma-amplified sequence	NBAS	sp|A2RRP1|NBAS_HUMAN Neuroblastoma-amplified sequence OS=Homo sapiens (Human) OX=9606 GN=NBAS PE=1 SV=2	1	11	11	11	43	5.3	268.57	0	12.678	24.6876	22.5505	22.4393	22.4398	21.4653	18.6298	20.0037	20.7536	NA	NA	17.9327	15.7956	15.6844	15.6849	14.7104	11.8749	13.2488	13.9987	NA	NA	20.339	20.2164	20.4815	19.6505	18.6088	18.57	20.0246	NA	NA	20.339	20.2164	20.4815	19.6505	18.6088	18.57	20.0246	16.7046
O75164	Lysine-specific demethylase 4A	KDM4A	sp|O75164|KDM4A_HUMAN Lysine-specific demethylase 4A OS=Homo sapiens (Human) OX=9606 GN=KDM4A PE=1 SV=2	1	6	6	6	16	6.3	120.66	0	6.9119	23.6103	22.4286	21.5831	20.9572	19.7205	NA	19.2319	18.9425	NA	NA	18.0868	16.905	16.0595	15.4336	14.1969	NA	13.7083	13.419	NA	NA	20.2056	19.5834	19.8251	19.3003	NA	18.6864	19.3415	NA	NA	20.2056	19.5834	19.8251	19.3003	17.4312	18.6864	19.3415	16.8758
Q8TEK3	Histone-lysine N-methyltransferase, H3 lysine-79 specific	DOT1L	sp|Q8TEK3|DOT1L_HUMAN Histone-lysine N-methyltransferase, H3 lysine-79 specific OS=Homo sapiens (Human) OX=9606 GN=DOT1L PE=1 SV=3	1	9	9	9	20	9.4	164.85	0	12.881	24.3094	22.8174	20.8592	21.0163	NA	19.5234	19.7287	NA	NA	19.1583	18.0056	16.5136	14.5554	14.7126	NA	13.2196	13.425	NA	NA	12.8545	20.6882	19.8493	20.1639	NA	19.6022	19.663	NA	NA	19.7073	20.6882	19.8493	20.1639	17.2503	19.6022	19.663	18.8334	16.7351
P04899;P08754;P63096	Guanine nucleotide-binding protein G(i) subunit alpha-2;Guanine nucleotide-binding protein G(i) subunit alpha	GNAI2;GNAI3	sp|P04899|GNAI2_HUMAN Guanine nucleotide-binding protein G(i) subunit alpha-2 OS=Homo sapiens (Human) OX=9606 GN=GNAI2 PE=1 SV=3;sp|P08754|GNAI3_HUMAN Guanine nucleotide-binding protein G(i) subunit alpha OS=Homo sapiens (Human) OX=9606 GN=GNAI3 PE=1 SV=3;	3	8	7	6	52	32.1	40.45	0	21.456	25.8446	20.3757	20.2068	20.6474	21.779	NA	NA	22.0103	23.1324	22.9671	21.7572	16.2883	16.1193	16.56	17.6915	NA	NA	17.9229	19.0449	18.8796	19.4556	19.873	20.3667	20.1667	NA	NA	21.302	21.8264	22.263	19.4556	19.873	20.3667	20.1667	17.9404	17.4082	21.302	21.8264
Q8TEU7;Q9Y4G8	Rap guanine nucleotide exchange factor 6	RAPGEF6	sp|Q8TEU7|RPGF6_HUMAN Rap guanine nucleotide exchange factor 6 OS=Homo sapiens (Human) OX=9606 GN=RAPGEF6 PE=1 SV=2	2	8	8	8	28	6.9	179.42	0	11.735	24.2942	22.3857	20.8174	21.4515	NA	21.2026	18.6719	NA	21.9239	NA	17.9905	16.0819	14.5135	15.1478	NA	14.8989	12.3682	NA	15.6201	NA	20.8486	20.3272	20.3212	NA	20.2469	19.9308	NA	19.9411	NA	20.8486	20.3272	20.3212	17.1397	20.2469	19.9308	17.2068	19.9411
Q96DY7	Mdm2-binding protein	MTBP	sp|Q96DY7|MTBP_HUMAN Mdm2-binding protein OS=Homo sapiens (Human) OX=9606 GN=MTBP PE=1 SV=1	1	4	4	4	13	7.1	102.19	0	4.1513	23.1238	21.9012	19.8609	20.8624	NA	NA	NA	NA	NA	19.369	17.7315	16.5089	14.4686	15.4701	NA	NA	NA	NA	NA	13.9767	19.9261	18.8626	19.2868	NA	NA	NA	NA	NA	18.6975	19.9261	18.8626	19.2868	17.8283	18.6586	17.4103	16.3442	17.5994
Q7Z3E5	LisH domain-containing protein ARMC9	ARMC9	sp|Q7Z3E5|ARMC9_HUMAN LisH domain-containing protein ARMC9 OS=Homo sapiens (Human) OX=9606 GN=ARMC9 PE=1 SV=3	1	2	2	2	11	2.6	91.818	0.0013224	2.3815	23.5075	21.26	NA	21.5402	NA	19.8733	NA	19.6429	19.8402	19.7732	17.8928	15.6453	NA	15.9255	NA	14.2586	NA	14.0283	14.2254	14.1585	20.5292	NA	20.1413	NA	19.9385	NA	19.8275	19.4859	20.0465	20.5292	17.1189	20.1413	16.8537	19.9385	16.8203	19.8275	19.4859
Q9Y6M9	NADH dehydrogenase [ubiquinone] 1 beta subcomplex subunit 9	NDUFB9	sp|Q9Y6M9|NDUB9_HUMAN NADH dehydrogenase [ubiquinone] 1 beta subcomplex subunit 9 OS=Homo sapiens (Human) OX=9606 GN=NDUFB9 PE=1 SV=3	1	2	2	2	21	10.1	21.831	0.00055586	2.8129	26.2118	23.3292	23.2826	23.1618	23.4044	NA	22.9353	22.9882	22.3914	20.6931	23.0419	20.1593	20.1126	19.9919	20.2346	NA	19.7654	19.8182	19.2215	17.5232	21.1647	21.6749	21.6718	21.1816	NA	21.2448	21.3243	20.6333	20.7848	21.1647	21.6749	21.6718	21.1816	17.9085	21.2448	21.3243	20.6333
O15119	T-box transcription factor TBX3	TBX3	sp|O15119|TBX3_HUMAN T-box transcription factor TBX3 OS=Homo sapiens (Human) OX=9606 GN=TBX3 PE=1 SV=4	1	3	3	3	10	4.7	79.388	0.00056227	2.9179	22.3244	20.8317	19.7726	18.9614	NA	NA	20.9167	NA	NA	NA	17.6805	16.1879	15.1287	14.3176	NA	NA	16.2728	NA	NA	NA	19.2772	20.0697	19.3115	NA	NA	19.47	NA	NA	NA	19.2772	20.0697	19.3115	18.0767	16.9354	19.47	17.7118	17.6306
Q14781	Chromobox protein homolog 2	CBX2	sp|Q14781|CBX2_HUMAN Chromobox protein homolog 2 OS=Homo sapiens (Human) OX=9606 GN=CBX2 PE=1 SV=2	1	2	2	2	8	5.8	56.08	0	8.0455	22.5555	20.8454	NA	20.9082	NA	NA	NA	NA	NA	NA	17.7481	16.0381	NA	16.1009	NA	NA	NA	NA	NA	NA	20.1146	NA	20.1707	NA	NA	NA	NA	NA	NA	20.1146	17.7932	20.1707	18.2006	17.3825	18.3263	18.2843	17.0875
P35749	Myosin-11	MYH11	sp|P35749|MYH11_HUMAN Myosin-11 OS=Homo sapiens (Human) OX=9606 GN=MYH11 PE=1 SV=3	1	23	2	2	19	9.3	227.34	0	9.7612	25.7189	NA	20.4448	20.614	NA	20.9029	NA	22.9695	23.4446	21.6207	19.0896	NA	13.8154	13.9846	NA	14.2735	NA	16.3401	16.8152	14.9913	NA	19.6752	20.5225	NA	20.0371	NA	22.1906	22.4425	21.894	18.0345	19.6752	20.5225	16.8019	20.0371	17.2258	22.1906	22.4425
P51572	B-cell receptor-associated protein 31	BCAP31	sp|P51572|BAP31_HUMAN B-cell receptor-associated protein 31 OS=Homo sapiens (Human) OX=9606 GN=BCAP31 PE=1 SV=3	1	4	4	4	19	15.4	27.991	0	3.9371	24.9708	21.0748	21.2961	21.4644	21.852	19.2414	NA	NA	21.4029	20.9309	21.0639	17.1679	17.3892	17.5575	17.9451	15.3345	NA	NA	17.496	17.0241	NA	20.5265	20.7507	20.6529	NA	NA	NA	20.4007	20.4882	19.0453	20.5265	20.7507	20.6529	17.6488	17.8551	17.6076	20.4007
Q2M389	WASH complex subunit 4	WASHC4	sp|Q2M389|WASC4_HUMAN WASH complex subunit 4 OS=Homo sapiens (Human) OX=9606 GN=WASHC4 PE=1 SV=2	1	4	4	4	11	5	136.4	0	9.2296	23.3372	20.0208	20.1494	21.2685	20.6128	NA	NA	NA	NA	19.8625	17.3147	13.9984	14.127	15.2462	14.5904	NA	NA	NA	NA	13.8402	20.0205	19.2772	19.8025	18.8176	NA	NA	NA	NA	19.317	20.0205	19.2772	19.8025	18.8176	17.8059	18.3113	16.6335	17.1742
Q9NP92	39S ribosomal protein S30, mitochondrial	MRPS30	sp|Q9NP92|RT30_HUMAN 39S ribosomal protein S30, mitochondrial OS=Homo sapiens (Human) OX=9606 GN=MRPS30 PE=1 SV=2	1	4	4	4	22	10.9	50.364	0	17.409	25.8212	23.6261	22.3398	23.3287	22.5881	21.8409	NA	20.6204	22.1277	20.8224	21.6513	19.4562	18.1699	19.1588	18.4182	17.671	NA	16.4505	17.9578	16.6526	21.7381	22.1611	22.0959	21.9607	21.8717	NA	20.7706	21.1566	21.0613	21.7381	22.1611	22.0959	21.9607	21.8717	17.9997	20.7706	21.1566
P57764	Gasdermin-D	GSDMD	sp|P57764|GSDMD_HUMAN Gasdermin-D OS=Homo sapiens (Human) OX=9606 GN=GSDMD PE=1 SV=1	1	4	4	4	17	12.2	52.8	0	13.439	25.646	22.8837	23.1564	22.2578	22.2957	21.9079	21.2051	20.9007	22.3407	21.1682	21.646	18.8837	19.1564	18.2578	18.2957	17.9079	17.2051	16.9007	18.3407	17.1681	22.0698	22.0066	22.0833	21.6195	21.89	NA	21.0021	20.985	21.3583	22.0698	22.0066	22.0833	21.6195	21.89	18.4999	21.0021	20.985
Q99828	Calcium and integrin-binding protein 1	CIB1	sp|Q99828|CIB1_HUMAN Calcium and integrin-binding protein 1 OS=Homo sapiens (Human) OX=9606 GN=CIB1 PE=1 SV=4	1	3	3	3	12	25.7	21.703	0	4.5846	24.1717	22.4783	20.6167	20.6861	20.8583	NA	20.4299	NA	20.8525	19.2256	20.3644	18.6709	16.8094	16.8787	17.051	NA	16.6226	NA	17.0452	15.4182	20.6647	20.4503	20.5727	20.2433	NA	20.1879	NA	20.4762	19.4769	20.6647	20.4503	20.5727	20.2433	17.1063	20.1879	17.5793	20.4762
Q9UHY7	Enolase-phosphatase E1	ENOPH1	sp|Q9UHY7|ENOPH_HUMAN Enolase-phosphatase E1 OS=Homo sapiens (Human) OX=9606 GN=ENOPH1 PE=1 SV=1	1	4	4	4	22	25.7	28.932	0	15.687	25.1499	23.5919	21.0786	21.4116	21.8084	20.5467	18.6967	NA	21.6742	21.3653	21.4494	19.8915	17.3781	17.7112	18.108	16.8462	14.9962	NA	17.9738	17.6649	21.6821	20.7026	20.7951	20.2772	20.3804	18.3849	NA	20.3712	20.6061	21.6821	20.7026	20.7951	20.2772	20.3804	18.3849	19.0191	20.3712
P22033	Methylmalonyl-CoA mutase, mitochondrial	MMUT	sp|P22033|MUTA_HUMAN Methylmalonyl-CoA mutase, mitochondrial OS=Homo sapiens (Human) OX=9606 GN=MMUT PE=1 SV=4	1	2	2	2	8	2.8	83.134	0.0053632	1.6717	21.726	21.13	19.0056	19.3047	NA	NA	NA	NA	NA	NA	16.5165	15.9205	13.7961	14.0952	NA	NA	NA	NA	NA	NA	18.8289	19.0183	19.3734	NA	NA	NA	NA	NA	NA	18.8289	19.0183	19.3734	17.2596	18.5452	17.2936	17.1651	17.723
P28290	Protein ITPRID2	ITPRID2	sp|P28290|ITPI2_HUMAN Protein ITPRID2 OS=Homo sapiens (Human) OX=9606 GN=ITPRID2 PE=1 SV=3	1	16	16	16	100	19.3	138.38	0	77.724	27.0699	24.1837	23.9867	24.219	22.4875	21.0177	22.1012	21.8699	21.6494	22.5587	21.0476	18.1613	17.9644	18.1967	16.4651	14.9954	16.0788	15.8475	15.627	16.5364	21.5369	21.2607	21.6556	20.1002	19.904	20.3441	20.2457	20.1314	20.52	21.5369	21.2607	21.6556	20.1002	19.904	20.3441	20.2457	20.1314
O14776	Transcription elongation regulator 1	TCERG1	sp|O14776|TCRG1_HUMAN Transcription elongation regulator 1 OS=Homo sapiens (Human) OX=9606 GN=TCERG1 PE=1 SV=2	1	6	5	5	26	6.7	123.9	0	3.97	25.2521	22.9708	22.5344	19.4633	19.7476	NA	19.1056	21.5609	20.0188	19.6047	19.8946	17.6132	17.1769	14.1057	14.39	NA	13.7481	16.2034	14.6612	14.2471	21.1422	21.5009	21.2751	21.074	NA	20.7604	20.7938	21.5421	21.6873	21.1422	21.5009	21.2751	21.074	17.9888	20.7604	20.7938	21.5421
Q9BTE3	Mini-chromosome maintenance complex-binding protein	MCMBP	sp|Q9BTE3|MCMBP_HUMAN Mini-chromosome maintenance complex-binding protein OS=Homo sapiens (Human) OX=9606 GN=MCMBP PE=1 SV=2	1	15	15	15	91	29.4	72.979	0	28.305	27.1521	24.7172	23.7068	24.6498	23.6919	19.5403	23.8927	23.2008	23.3999	21.3179	22.1521	19.7172	18.7068	19.6498	18.6919	14.5403	18.8927	18.2008	18.3999	16.3179	21.4468	21.4679	21.3168	20.9815	18.3229	20.8382	20.7899	20.9241	20.2117	21.4468	21.4679	21.3168	20.9815	18.3229	20.8382	20.7899	20.9241
Q9H0K1	Serine/threonine-protein kinase SIK2	SIK2	sp|Q9H0K1|SIK2_HUMAN Serine/threonine-protein kinase SIK2 OS=Homo sapiens (Human) OX=9606 GN=SIK2 PE=1 SV=1	1	4	4	4	8	4.6	103.91	0.0042163	1.8255	21.662	20.083	19.7522	19.299	NA	19.3741	NA	NA	NA	NA	16.4141	14.8351	14.5043	14.0511	NA	14.1262	NA	NA	NA	NA	19.3522	19.6078	19.2076	NA	19.4393	NA	NA	NA	NA	19.3522	19.6078	19.2076	17.5981	19.4393	17.0441	17.6764	17.958
Q9NZ52	ADP-ribosylation factor-binding protein GGA3	GGA3	sp|Q9NZ52|GGA3_HUMAN ADP-ribosylation factor-binding protein GGA3 OS=Homo sapiens (Human) OX=9606 GN=GGA3 PE=1 SV=1	1	2	2	2	5	4.6	78.314	0.004001	1.8847	21.4054	20.1464	NA	20.0115	NA	NA	NA	NA	NA	NA	16.598	15.3391	NA	15.2042	NA	NA	NA	NA	NA	NA	19.4156	NA	19.9201	NA	NA	NA	NA	NA	NA	19.4156	17.8244	19.9201	18.58	16.8079	17.6926	17.291	16.3611
Q03154	Aminoacylase-1	ACY1	sp|Q03154|ACY1_HUMAN Aminoacylase-1 OS=Homo sapiens (Human) OX=9606 GN=ACY1 PE=1 SV=1	1	5	5	5	17	14.7	45.884	0	5.637	25.1943	23.6063	21.8319	22.8193	20.2117	22.3641	21.9283	NA	21.889	NA	20.6707	19.0827	17.3083	18.2958	15.6881	17.8405	17.4047	NA	17.3655	NA	21.681	20.9755	21.7079	NA	21.1592	20.9708	NA	20.6297	NA	21.681	20.9755	21.7079	18.1552	21.1592	20.9708	17.6574	20.6297
P42684	Tyrosine-protein kinase ABL2	ABL2	sp|P42684|ABL2_HUMAN Tyrosine-protein kinase ABL2 OS=Homo sapiens (Human) OX=9606 GN=ABL2 PE=1 SV=1	1	3	2	2	8	3.1	128.34	0.0040151	1.9154	22.1128	19.6959	19.4185	18.8045	NA	NA	NA	NA	NA	18.9087	16.4124	13.9954	13.7181	13.1041	NA	NA	NA	NA	NA	13.2082	18.9651	19.2741	18.7131	NA	NA	NA	NA	NA	19.1819	18.9651	19.2741	18.7131	17.1873	18.0552	17.6331	17.9532	17.0201
Q96F44	E3 ubiquitin-protein ligase TRIM11	TRIM11	sp|Q96F44|TRI11_HUMAN E3 ubiquitin-protein ligase TRIM11 OS=Homo sapiens (Human) OX=9606 GN=TRIM11 PE=1 SV=2	1	3	3	3	9	7.7	52.774	0.00057339	3.1246	23.3964	22.3425	19.6277	19.9668	21.1817	NA	19.8045	NA	NA	NA	18.9369	17.883	15.1683	15.5073	16.7223	NA	15.3451	NA	NA	NA	20.1377	19.78	20.1721	19.3569	NA	19.8811	NA	NA	NA	20.1377	19.78	20.1721	19.3569	16.7868	19.8811	17.5177	17.3254
Q96K31;Q96EF9	Uncharacterized protein C8orf76;Zinc fingers and homeoboxes protein 1, isoform 2	C8orf76;ZHX1-C8orf76	sp|Q96K31|CH076_HUMAN Uncharacterized protein C8orf76 OS=Homo sapiens (Human) OX=9606 GN=C8orf76 PE=2 SV=1;sp|Q96EF9|ZHX1R_HUMAN Zinc fingers and homeoboxes protein 1, isoform 2 OS=Homo sapiens (Human) OX=9606 GN=ZHX1-C8orf76 PE=2 SV=1	2	5	5	5	21	14.5	43.273	0	5.8996	24.9975	22.6316	22.6251	21.1564	22.2442	21.015	NA	19.8311	20.1858	20.5563	20.4125	18.0467	18.0401	16.5715	17.6592	16.4301	NA	15.2461	15.6008	15.9713	20.8497	21.4119	21.0164	20.7909	21.0317	NA	19.9672	19.783	20.3589	20.8497	21.4119	21.0164	20.7909	21.0317	17.4051	19.9672	19.783
Q5THK1;Q9BWN1	Protein PRR14L	PRR14L	sp|Q5THK1|PR14L_HUMAN Protein PRR14L OS=Homo sapiens (Human) OX=9606 GN=PRR14L PE=1 SV=1	2	6	6	6	11	4.2	237.3	0	6.4441	23.5634	21.4915	21.4441	21.6885	20.2948	NA	18.6922	19.782	NA	18.8105	16.7179	14.6461	14.5986	14.843	13.4493	NA	11.8467	12.9365	NA	11.965	19.9948	20.1301	19.7784	19.3284	NA	18.958	19.5235	NA	19.7917	19.9948	20.1301	19.7784	19.3284	17.5725	18.958	19.5235	17.2618
Q8TDY2	RB1-inducible coiled-coil protein 1	RB1CC1	sp|Q8TDY2|RBCC1_HUMAN RB1-inducible coiled-coil protein 1 OS=Homo sapiens (Human) OX=9606 GN=RB1CC1 PE=1 SV=3	1	7	7	7	16	5.5	183.09	0	8.6128	23.2998	21.1432	NA	21.975	NA	NA	19.8204	NA	20.3091	NA	16.8568	14.7003	NA	15.532	NA	NA	13.3775	NA	13.8661	NA	19.6442	NA	20.2712	NA	NA	19.6415	NA	19.996	NA	19.6442	17.2232	20.2712	16.7187	16.7417	19.6415	18.6986	19.996
Q92747	Actin-related protein 2/3 complex subunit 1A	ARPC1A	sp|Q92747|ARC1A_HUMAN Actin-related protein 2/3 complex subunit 1A OS=Homo sapiens (Human) OX=9606 GN=ARPC1A PE=2 SV=2	1	7	7	7	43	27.6	41.569	0	16.165	26.0716	23.0063	23.1413	21.6526	22.1936	NA	22.5625	22.4589	22.8256	22.1169	21.6793	18.6139	18.749	17.2603	17.8013	NA	18.1702	18.0666	18.4333	17.7245	20.9081	20.8089	20.3222	20.4783	NA	20.9235	21.3593	21.7669	21.0776	20.9081	20.8089	20.3222	20.4783	16.6033	20.9235	21.3593	21.7669
Q5VIR6	Vacuolar protein sorting-associated protein 53 homolog	VPS53	sp|Q5VIR6|VPS53_HUMAN Vacuolar protein sorting-associated protein 53 homolog OS=Homo sapiens (Human) OX=9606 GN=VPS53 PE=1 SV=1	1	4	4	4	28	9	79.652	0.00056964	3.0651	26.3735	23.6138	20.3569	23.185	23.5595	NA	22.8913	20.4196	20.7794	20.1152	21.2035	18.4439	15.187	18.015	18.3896	NA	17.7214	15.2497	15.6095	14.9452	21.7395	21.2784	21.5935	21.7237	NA	21.2354	21.67	21.4911	21.4543	21.7395	21.2784	21.5935	21.7237	17.623	21.2354	21.67	21.4911
P25787	Proteasome subunit alpha type-2	PSMA2	sp|P25787|PSA2_HUMAN Proteasome subunit alpha type-2 OS=Homo sapiens (Human) OX=9606 GN=PSMA2 PE=1 SV=2	1	10	10	10	70	60.7	25.898	0	53.241	27.5926	25.8628	24.126	24.0341	24.2392	21.4913	23.9492	23.7242	22.914	23.1605	23.8921	22.1624	20.4256	20.3336	20.5388	17.7909	20.2488	20.0238	19.2135	19.4601	23.5076	22.0097	22.0491	22.2458	19.4646	21.829	22.0009	21.4386	21.3081	23.5076	22.0097	22.0491	22.2458	19.4646	21.829	22.0009	21.4386
P17275	Transcription factor jun-B	JUNB	sp|P17275|JUNB_HUMAN Transcription factor jun-B OS=Homo sapiens (Human) OX=9606 GN=JUNB PE=1 SV=1	1	4	4	4	40	22.8	35.879	0	68.844	26.0016	20.4419	19.7714	20.4448	20.3101	NA	NA	21.0896	22.8773	22.9937	22.3012	16.7415	16.071	16.7443	16.6096	NA	NA	17.3891	19.1768	19.2933	19.8225	19.5377	20.389	19.6318	NA	NA	21.1889	20.8412	21.4282	19.8225	19.5377	20.389	19.6318	18.1146	17.9759	21.1889	20.8412
Q9H871	E3 ubiquitin-protein transferase RMND5A	RMND5A	sp|Q9H871|RMD5A_HUMAN E3 ubiquitin-protein transferase RMND5A OS=Homo sapiens (Human) OX=9606 GN=RMND5A PE=1 SV=1	1	3	3	3	18	8.4	43.992	0.00056867	3.0369	23.7012	20.9659	20.6426	21.018	NA	20.5973	20.7085	19.6079	20.1289	18.9544	19.2418	16.5065	16.1832	16.5586	NA	16.1379	16.2491	15.1484	15.6694	14.4949	20.2341	20.4972	20.3856	NA	20.1505	19.9902	19.7914	19.7736	19.2266	20.2341	20.4972	20.3856	16.9566	20.1505	19.9902	19.7914	19.7736
Q8NHM5	Lysine-specific demethylase 2B	KDM2B	sp|Q8NHM5|KDM2B_HUMAN Lysine-specific demethylase 2B OS=Homo sapiens (Human) OX=9606 GN=KDM2B PE=1 SV=1	1	4	4	4	6	2.8	152.61	0.0080895	1.5026	22.111	21.0003	20.5295	19.8088	NA	NA	NA	NA	NA	NA	15.9211	14.8105	14.3396	13.619	NA	NA	NA	NA	NA	NA	18.7467	NA	19.0952	NA	NA	NA	NA	NA	NA	18.7467	18.2421	19.0952	17.8252	17.7229	16.5182	17.4242	17.2645
Q9BQS8	FYVE and coiled-coil domain-containing protein 1	FYCO1	sp|Q9BQS8|FYCO1_HUMAN FYVE and coiled-coil domain-containing protein 1 OS=Homo sapiens (Human) OX=9606 GN=FYCO1 PE=1 SV=3	1	6	6	6	14	5	166.98	0	7.9933	23.7447	22.4913	19.5749	18.4955	NA	NA	21.8224	19.5133	20.1061	NA	17.3523	16.0989	13.1826	12.1032	NA	NA	15.4301	13.121	13.7138	NA	19.5529	NA	19.2689	NA	NA	NA	19.8751	20.2448	NA	19.5529	17.6871	19.2689	17.8262	17.2767	17.3966	19.8751	20.2448
Q9NS86	LanC-like protein 2	LANCL2	sp|Q9NS86|LANC2_HUMAN LanC-like protein 2 OS=Homo sapiens (Human) OX=9606 GN=LANCL2 PE=1 SV=1	1	2	2	2	12	4.9	50.854	0.00054245	2.6053	22.8234	21.0874	20.5785	18.7302	19.4875	NA	NA	18.1951	19.266	NA	18.2384	16.5025	15.9935	14.1452	14.9025	NA	NA	13.6101	14.681	NA	18.8732	18.7219	18.7312	19.0031	NA	NA	18.1309	18.9786	NA	18.8732	18.7219	18.7312	19.0031	17.2923	16.0338	18.1309	18.9786
P17861	X-box-binding protein 1	XBP1	sp|P17861|XBP1_HUMAN X-box-binding protein 1 OS=Homo sapiens (Human) OX=9606 GN=XBP1 PE=1 SV=2	1	2	2	2	12	11.5	28.695	0.00056449	2.9603	24.2274	21.7356	21.4771	21.3631	21.1905	20.4605	NA	20.2699	20.7199	20.3217	20.768	18.2762	18.0177	17.9037	17.7311	17.0011	NA	16.8104	17.2605	16.8623	21.0057	21.0257	20.8541	20.5984	20.5266	NA	20.4553	20.3666	20.5959	21.0057	21.0257	20.8541	20.5984	20.5266	17.7644	20.4553	20.3666
Q13112	Chromatin assembly factor 1 subunit B	CHAF1B	sp|Q13112|CAF1B_HUMAN Chromatin assembly factor 1 subunit B OS=Homo sapiens (Human) OX=9606 GN=CHAF1B PE=1 SV=1	1	2	2	2	12	4.7	61.492	0	3.5655	21.9012	21.5247	NA	18.8504	NA	NA	NA	18.7036	NA	NA	17.2007	16.8243	NA	14.1499	NA	NA	NA	14.0032	NA	NA	19.7837	NA	18.9099	NA	NA	NA	19.0392	NA	NA	19.7837	17.3271	18.9099	17.4909	17.1317	17.4057	19.0392	17.4093
P30511	HLA class I histocompatibility antigen, alpha chain F	HLA-F	sp|P30511|HLAF_HUMAN HLA class I histocompatibility antigen, alpha chain F OS=Homo sapiens (Human) OX=9606 GN=HLA-F PE=1 SV=3	1	3	3	3	4	14.5	39.061	0	5.5702	22.4541	21.1091	NA	20.9208	NA	NA	19.3731	NA	19.6449	NA	18.2061	16.8612	NA	16.6729	NA	NA	15.1252	NA	15.397	NA	19.558	NA	19.7986	NA	NA	19.7316	NA	19.3832	NA	19.558	17.421	19.7986	16.0553	17.0078	19.7316	17.4577	19.3832
P09104;P13929	Gamma-enolase;Beta-enolase	ENO2;ENO3	sp|P09104|ENOG_HUMAN Gamma-enolase OS=Homo sapiens (Human) OX=9606 GN=ENO2 PE=1 SV=3;sp|P13929|ENOB_HUMAN Beta-enolase OS=Homo sapiens (Human) OX=9606 GN=ENO3 PE=1 SV=5	2	4	2	2	5	11.8	47.268	0.0092286	1.4576	21.7228	20.1314	19.7872	19.6231	NA	19.1953	NA	NA	NA	NA	17.4009	15.8095	15.4653	15.3012	NA	14.8734	NA	NA	NA	NA	19.4006	19.6428	19.5317	NA	19.2605	NA	NA	NA	NA	19.4006	19.6428	19.5317	17.7128	19.2605	17.6215	16.3927	17.4416
Q13464	Rho-associated protein kinase 1	ROCK1	sp|Q13464|ROCK1_HUMAN Rho-associated protein kinase 1 OS=Homo sapiens (Human) OX=9606 GN=ROCK1 PE=1 SV=1	1	11	8	8	39	9.1	158.17	0	8.6698	25.8156	22.0448	24.7978	21.1035	22.4195	NA	20.8566	19.7098	20.1336	21.3126	19.4233	15.6525	18.4055	14.7112	16.0272	NA	14.4642	13.3176	13.7413	14.9203	21.0384	21.5962	21.2636	21.407	NA	20.8979	20.2856	20.1651	21.3149	21.0384	21.5962	21.2636	21.407	17.6193	20.8979	20.2856	20.1651
O95619	YEATS domain-containing protein 4	YEATS4	sp|O95619|YETS4_HUMAN YEATS domain-containing protein 4 OS=Homo sapiens (Human) OX=9606 GN=YEATS4 PE=1 SV=1	1	3	3	3	9	16.3	26.499	0.0030801	2.09	23.5266	22.1563	20.6863	20.2309	20.259	NA	20.3797	NA	NA	NA	19.6197	18.2494	16.7794	16.324	16.3521	NA	16.4728	NA	NA	NA	19.8635	19.7292	19.3297	18.8724	NA	19.1756	NA	NA	NA	19.8635	19.7292	19.3297	18.8724	16.9039	19.1756	17.1539	17.7101
Q8IYD8	Fanconi anemia group M protein	FANCM	sp|Q8IYD8|FANCM_HUMAN Fanconi anemia group M protein OS=Homo sapiens (Human) OX=9606 GN=FANCM PE=1 SV=2	1	2	2	2	6	1.6	232.19	0	4.0962	21.6643	20.0196	19.5569	19.5819	NA	NA	NA	NA	18.2261	NA	15.035	13.3902	12.9276	12.9526	NA	NA	NA	NA	11.5968	NA	19.2887	19.4125	19.4905	NA	NA	NA	NA	17.8718	NA	19.2887	19.4125	19.4905	17.908	17.9292	18.3879	17.9196	17.8718
P98170	E3 ubiquitin-protein ligase XIAP	XIAP	sp|P98170|XIAP_HUMAN E3 ubiquitin-protein ligase XIAP OS=Homo sapiens (Human) OX=9606 GN=XIAP PE=1 SV=2	1	3	3	3	10	8.5	56.684	0	4.3306	22.5053	19.9063	20.0145	19.7368	NA	NA	19.7313	NA	20.0992	17.7767	17.4608	14.8619	14.9702	14.6925	NA	NA	14.6869	NA	15.0548	12.7323	NA	19.8702	19.6454	NA	NA	19.5112	NA	19.7448	NA	18.2213	19.8702	19.6454	17.4472	16.8129	19.5112	17.8726	19.7448
Q9HAD4	WD repeat-containing protein 41	WDR41	sp|Q9HAD4|WDR41_HUMAN WD repeat-containing protein 41 OS=Homo sapiens (Human) OX=9606 GN=WDR41 PE=1 SV=3	1	3	3	3	16	10.9	51.727	0	7.6796	24.0455	22.2582	19.8841	20.2452	21.347	NA	21.3477	NA	NA	19.7301	19.4606	17.6732	15.2991	15.6602	16.762	NA	16.7628	NA	NA	15.1451	20.2478	19.6381	20.0522	19.4534	NA	19.9628	NA	NA	19.5528	20.2478	19.6381	20.0522	19.4534	16.5674	19.9628	16.9595	17.2427
Q9UBF6	RING-box protein 2	RNF7	sp|Q9UBF6|RBX2_HUMAN RING-box protein 2 OS=Homo sapiens (Human) OX=9606 GN=RNF7 PE=1 SV=1	1	2	2	2	12	30.1	12.683	0	17.449	23.3701	20.3924	21.6823	20.0575	NA	NA	20.0589	NA	20.5292	NA	21.0483	18.0704	19.3604	17.7356	NA	NA	17.7371	NA	18.2072	NA	19.6656	20.1791	19.9701	NA	NA	19.843	NA	20.179	NA	19.6656	20.1791	19.9701	18.0351	18.0134	19.843	16.9387	20.179
Q96GK7;Q6P2I3	Fumarylacetoacetate hydrolase domain-containing protein 2A;Fumarylacetoacetate hydrolase domain-containing protein 2B	FAHD2A;FAHD2B	sp|Q96GK7|FAH2A_HUMAN Fumarylacetoacetate hydrolase domain-containing protein 2A OS=Homo sapiens (Human) OX=9606 GN=FAHD2A PE=1 SV=1;sp|Q6P2I3|FAH2B_HUMAN Fumarylacetoacetate hydrolase domain-containing protein 2B OS=Homo sapiens (Human) OX=9606 GN=FAHD2B	2	3	3	3	7	14.6	34.596	0	5.0298	23.3159	22.4834	21.0487	19.688	19.8105	NA	19.2991	NA	NA	NA	19.6155	18.783	17.3482	15.9876	16.1101	NA	15.5986	NA	NA	NA	19.9758	19.725	19.4486	19.0857	NA	19.0886	NA	NA	NA	19.9758	19.725	19.4486	19.0857	17.0566	19.0886	17.4243	16.0783
Q9Y223	Bifunctional UDP-N-acetylglucosamine 2-epimerase/N-acetylmannosamine kinase	GNE	sp|Q9Y223|GLCNE_HUMAN Bifunctional UDP-N-acetylglucosamine 2-epimerase/N-acetylmannosamine kinase OS=Homo sapiens (Human) OX=9606 GN=GNE PE=1 SV=1	1	7	7	7	36	10.8	79.274	0	6.8147	24.764	22.272	20.1856	20.21	21.7978	NA	18.8443	NA	21.4233	18.2846	19.594	17.1022	15.0157	15.0401	16.6278	NA	13.6744	NA	16.2534	13.1147	20.1272	19.5214	19.5799	19.106	NA	19.1905	NA	20.0126	19.1242	20.1272	19.5214	19.5799	19.106	17.0241	19.1905	16.2793	20.0126
P67870	Casein kinase II subunit beta	CSNK2B	sp|P67870|CSK2B_HUMAN Casein kinase II subunit beta OS=Homo sapiens (Human) OX=9606 GN=CSNK2B PE=1 SV=1	1	3	3	3	30	15.8	24.942	0	5.3499	25.864	22.8364	22.2774	22.0665	22.4979	NA	21.9952	20.8878	21.7304	21.0692	22.5421	19.5144	18.9554	18.7446	19.176	NA	18.6733	17.5659	18.4085	17.7473	20.7468	20.7724	20.6134	20.5211	NA	20.3723	20.3694	20.6889	20.5871	20.7468	20.7724	20.6134	20.5211	17.3461	20.3723	20.3694	20.6889
P55268	Laminin subunit beta-2	LAMB2	sp|P55268|LAMB2_HUMAN Laminin subunit beta-2 OS=Homo sapiens (Human) OX=9606 GN=LAMB2 PE=1 SV=2	1	4	4	4	7	2.6	195.98	0	5.0239	22.6756	20.5542	19.6241	20.1322	20.609	NA	NA	NA	NA	NA	16.1365	14.0151	13.0849	13.593	14.0699	NA	NA	NA	NA	NA	19.8295	NA	19.9744	20.041	NA	NA	NA	NA	NA	19.8295	19.0614	19.9744	20.041	17.6584	17.2792	18.6619	17.9023
O75962	Triple functional domain protein	TRIO	sp|O75962|TRIO_HUMAN Triple functional domain protein OS=Homo sapiens (Human) OX=9606 GN=TRIO PE=1 SV=2	1	6	6	6	13	3.9	346.9	0	5.4658	24.687	22.139	21.6317	21.6764	18.5787	NA	23.8001	NA	NA	NA	17.5071	14.9591	14.4518	14.4965	11.3988	NA	16.6201	NA	NA	NA	21.8536	21.1932	21.0467	21.1663	NA	21.6828	NA	NA	NA	21.8536	21.1932	21.0467	21.1663	17.3585	21.6828	17.734	17.8164
O15013;Q9HCE6	Rho guanine nucleotide exchange factor 10	ARHGEF10	sp|O15013|ARHGA_HUMAN Rho guanine nucleotide exchange factor 10 OS=Homo sapiens (Human) OX=9606 GN=ARHGEF10 PE=1 SV=4	2	8	8	8	19	10.4	151.61	0	8.3678	24.8005	21.6252	21.1908	22.4089	20.8313	19.7872	NA	NA	NA	NA	19.0725	15.8972	15.4629	16.681	15.1034	14.0593	NA	NA	NA	NA	19.805	19.8006	21.1817	19.9995	19.9105	NA	NA	NA	NA	19.805	19.8006	21.1817	19.9995	19.9105	16.9997	16.0677	17.8939
P52630	Signal transducer and activator of transcription 2	STAT2	sp|P52630|STAT2_HUMAN Signal transducer and activator of transcription 2 OS=Homo sapiens (Human) OX=9606 GN=STAT2 PE=1 SV=1	1	4	4	4	13	6.6	97.915	0	10.361	23.9913	21.8984	21.6172	20.5471	18.4393	19.515	19.9363	NA	21.0301	NA	18.6337	16.5409	16.2597	15.1895	13.0817	14.1574	14.5788	NA	15.6725	NA	20.2463	20.527	20.7367	19.2804	20.8286	NA	NA	20.2918	NA	20.2463	20.527	20.7367	19.2804	20.8286	17.5277	17.2209	20.2918
Q8N3J3	Uncharacterized protein C17orf53	C17orf53	sp|Q8N3J3|CQ053_HUMAN Uncharacterized protein C17orf53 OS=Homo sapiens (Human) OX=9606 GN=C17orf53 PE=1 SV=1	1	3	3	3	10	9.6	69.77	0	16.729	23.3859	20.262	22.7474	19.9766	19.9102	NA	NA	NA	NA	NA	18.2565	15.1327	17.6181	14.8473	14.7809	NA	NA	NA	NA	NA	18.9377	20.7175	19.2703	18.7186	NA	NA	NA	NA	NA	18.9377	20.7175	19.2703	18.7186	18.1913	18.161	17.1291	17.2313
Q13185;P83916	Chromobox protein homolog 3	CBX3	sp|Q13185|CBX3_HUMAN Chromobox protein homolog 3 OS=Homo sapiens (Human) OX=9606 GN=CBX3 PE=1 SV=4	2	8	8	7	120	48.6	20.811	0	39.534	28.6751	25.2445	23.9343	23.5891	24.3809	18.9544	24.0606	24.5352	24.4444	24.8823	25.8677	22.4371	21.127	20.7817	21.5735	16.147	21.2532	21.7278	21.637	22.0749	22.7543	22.7247	22.5235	22.7786	19.1927	22.189	22.5095	22.4375	23.2055	22.7543	22.7247	22.5235	22.7786	19.1927	22.189	22.5095	22.4375
Q8NB78	Lysine-specific histone demethylase 1B	KDM1B	sp|Q8NB78|KDM1B_HUMAN Lysine-specific histone demethylase 1B OS=Homo sapiens (Human) OX=9606 GN=KDM1B PE=1 SV=3	1	3	3	3	8	4.7	92.097	0	3.5553	25.6232	19.712	19.6679	NA	NA	NA	NA	23.796	24.0838	22.5925	20.1637	14.2526	14.2085	NA	NA	NA	NA	18.3366	18.6244	17.133	NA	NA	NA	NA	NA	NA	23.0171	23.0817	22.1497	18.8896	18.3457	17.6751	16.7063	17.7226	16.6405	23.0171	23.0817
Q96AP0	Adrenocortical dysplasia protein homolog	ACD	sp|Q96AP0|ACD_HUMAN Adrenocortical dysplasia protein homolog OS=Homo sapiens (Human) OX=9606 GN=ACD PE=1 SV=4	1	6	6	6	30	16.2	48.967	0	14.729	25.6867	23.3229	22.9041	22.7163	23.5066	NA	23.0848	NA	21.4644	20.2251	21.9862	19.6225	19.2036	19.0159	19.8062	NA	19.3844	NA	17.764	16.5246	21.7691	21.9624	21.7659	22.1706	NA	22.4129	NA	20.1659	20.3049	21.7691	21.9624	21.7659	22.1706	17.0771	22.4129	16.9964	20.1659
P19387	DNA-directed RNA polymerase II subunit RPB3	POLR2C	sp|P19387|RPB3_HUMAN DNA-directed RNA polymerase II subunit RPB3 OS=Homo sapiens (Human) OX=9606 GN=POLR2C PE=1 SV=2	1	12	12	12	98	54.9	31.441	0	76.642	28.1971	26.0605	25.0803	24.9829	24.9834	22.5946	24.3615	23.4124	24.664	23.1959	24.3898	22.2532	21.273	21.1755	21.1761	18.7873	20.5542	19.605	20.8567	19.3886	22.8835	22.3506	22.201	21.8327	20.0098	21.7626	21.1869	21.9259	21.4502	22.8835	22.3506	22.201	21.8327	20.0098	21.7626	21.1869	21.9259
Q86YC2	Partner and localizer of BRCA2	PALB2	sp|Q86YC2|PALB2_HUMAN Partner and localizer of BRCA2 OS=Homo sapiens (Human) OX=9606 GN=PALB2 PE=1 SV=1	1	3	3	3	6	3.5	131.29	0	8.7261	22.0987	20.4329	NA	NA	18.4848	NA	NA	NA	NA	NA	16.1679	14.5021	NA	NA	12.554	NA	NA	NA	NA	NA	19.2674	NA	NA	17.4519	NA	NA	NA	NA	NA	19.2674	18.8488	18.19	17.4519	18.3815	16.6443	17.7173	17.9675
Q99081;P15884	Transcription factor 12	TCF12	sp|Q99081|HTF4_HUMAN Transcription factor 12 OS=Homo sapiens (Human) OX=9606 GN=TCF12 PE=1 SV=1	2	5	5	5	37	14.1	72.964	0	17.845	24.7652	20.6507	20.7494	21.6012	NA	19.8659	19.3786	20.1135	21.6903	20.1425	19.9072	15.7927	15.8914	16.7432	NA	15.0079	14.5206	15.2555	16.8322	15.2845	20.0921	20.1921	20.3716	NA	20.1034	19.3307	20.4704	19.8495	19.912	20.0921	20.1921	20.3716	17.3934	20.1034	19.3307	20.4704	19.8495
O15212	Prefoldin subunit 6	PFDN6	sp|O15212|PFD6_HUMAN Prefoldin subunit 6 OS=Homo sapiens (Human) OX=9606 GN=PFDN6 PE=1 SV=1	1	3	3	3	14	26.4	14.582	0	3.5526	23.6166	20.6504	19.3923	19.8559	20.067	NA	19.541	NA	NA	NA	20.6166	17.6504	16.3923	16.8559	17.067	NA	16.541	NA	NA	NA	19.9261	19.2545	19.771	19.4805	NA	19.2709	NA	NA	NA	19.9261	19.2545	19.771	19.4805	16.3726	19.2709	15.6718	18.0337
P40763	Signal transducer and activator of transcription 3	STAT3	sp|P40763|STAT3_HUMAN Signal transducer and activator of transcription 3 OS=Homo sapiens (Human) OX=9606 GN=STAT3 PE=1 SV=2	1	9	9	9	51	15.3	88.067	0	37.772	25.6145	23.1061	21.7084	22.6852	23.1412	19.6738	22.394	19.1612	21.279	20.9375	20.329	17.8207	16.423	17.3998	17.8558	14.3884	17.1086	13.8758	15.9936	15.6521	20.5882	20.2266	20.6373	20.4907	NA	20.3471	19.1257	19.823	20.0956	20.5882	20.2266	20.6373	20.4907	16.793	20.3471	19.1257	19.823
Q9BQE9	B-cell CLL/lymphoma 7 protein family member B	BCL7B	sp|Q9BQE9|BCL7B_HUMAN B-cell CLL/lymphoma 7 protein family member B OS=Homo sapiens (Human) OX=9606 GN=BCL7B PE=1 SV=1	1	2	2	2	8	19.3	22.195	0	4.418	23.6522	NA	NA	20.6089	20.8999	NA	NA	NA	20.8484	20.3504	20.8448	NA	NA	17.8016	18.0926	NA	NA	NA	18.041	17.543	NA	NA	19.8953	NA	NA	NA	NA	19.8463	19.9076	17.4738	18.896	19.8953	17.0055	18.0805	17.361	16.8769	19.8463
Q86XI2	Condensin-2 complex subunit G2	NCAPG2	sp|Q86XI2|CNDG2_HUMAN Condensin-2 complex subunit G2 OS=Homo sapiens (Human) OX=9606 GN=NCAPG2 PE=1 SV=1	1	11	11	11	20	14.6	130.96	0	24.83	23.9628	22.8176	20.8358	20.2501	NA	NA	20.0906	NA	19.8933	NA	17.9404	16.7951	14.8135	14.2278	NA	NA	14.0682	NA	13.8709	NA	20.8824	18.6699	17.8779	NA	NA	18.4148	NA	18.9102	NA	20.8824	18.6699	17.8779	18.2195	16.9809	18.4148	17.7356	18.9102
Q7Z333	Probable helicase senataxin	SETX	sp|Q7Z333|SETX_HUMAN Probable helicase senataxin OS=Homo sapiens (Human) OX=9606 GN=SETX PE=1 SV=4	1	51	51	50	334	24.1	302.88	0	191.48	29.3273	26.8623	26.8181	26.4943	25.6562	24.8151	25.0766	24.8486	25.4954	25.0273	22.198	19.733	19.6888	19.3651	18.527	17.6858	17.9473	17.7193	18.3661	17.898	22.9253	23.1939	23.1193	21.8224	21.65	21.9563	22.1171	22.269	22.2899	22.9253	23.1939	23.1193	21.8224	21.65	21.9563	22.1171	22.269
Q9Y6K0	Choline/ethanolaminephosphotransferase 1	CEPT1	sp|Q9Y6K0|CEPT1_HUMAN Choline/ethanolaminephosphotransferase 1 OS=Homo sapiens (Human) OX=9606 GN=CEPT1 PE=1 SV=1	1	2	2	2	36	8.7	46.553	0	26.167	26.0092	22.6806	21.495	21.9581	21.7898	NA	22.2661	NA	22.1887	NA	22.5498	19.2212	18.0356	18.4986	18.3304	NA	18.8067	NA	18.7293	NA	20.6853	20.692	21.211	20.5573	NA	20.6821	NA	20.5373	NA	20.6853	20.692	21.211	20.5573	17.5411	20.6821	17.2824	20.5373
O75461	Transcription factor E2F6	E2F6	sp|O75461|E2F6_HUMAN Transcription factor E2F6 OS=Homo sapiens (Human) OX=9606 GN=E2F6 PE=1 SV=1	1	2	2	2	4	17.1	31.844	0.00079554	2.4091	22.6617	21.2119	20.687	NA	NA	20.2374	NA	NA	NA	NA	18.9612	17.5114	16.9865	NA	NA	16.5369	NA	NA	NA	NA	20.4811	20.5426	NA	NA	20.3025	NA	NA	NA	NA	20.4811	20.5426	17.8273	17.5837	20.3025	17.1642	18.5637	17.1801
P52756	RNA-binding protein 5	RBM5	sp|P52756|RBM5_HUMAN RNA-binding protein 5 OS=Homo sapiens (Human) OX=9606 GN=RBM5 PE=1 SV=2	1	4	4	3	31	6.1	92.153	0	8.0176	25.274	NA	21.1049	22.5591	20.5108	NA	NA	NA	20.4536	21.2369	20.1447	NA	15.9756	17.4298	15.3816	NA	NA	NA	15.3243	16.1076	NA	20.475	20.825	20.3436	NA	NA	NA	20.5251	20.9495	17.9461	20.475	20.825	20.3436	17.2591	17.8459	17.566	20.5251
O75676	Ribosomal protein S6 kinase alpha-4	RPS6KA4	sp|O75676|KS6A4_HUMAN Ribosomal protein S6 kinase alpha-4 OS=Homo sapiens (Human) OX=9606 GN=RPS6KA4 PE=1 SV=1	1	3	3	3	8	4.9	85.605	0	4.0231	23.1437	21.3199	20.578	20.7786	21.028	NA	19.4715	NA	NA	NA	17.8958	16.0719	15.33	15.5307	15.7801	NA	14.2236	NA	NA	NA	19.9388	20.4497	20.0223	19.5452	NA	19.2675	NA	NA	NA	19.9388	20.4497	20.0223	19.5452	17.8009	19.2675	18.008	16.8288
O00193	Small acidic protein	SMAP	sp|O00193|SMAP_HUMAN Small acidic protein OS=Homo sapiens (Human) OX=9606 GN=SMAP PE=1 SV=1	1	3	3	3	32	26.2	20.332	0	85.73	26.7136	21.9107	20.6378	21.5443	21.1497	NA	21.2602	20.6185	23.233	21.9998	24.3916	19.5888	18.3158	19.2224	18.8278	NA	18.9383	18.2965	20.9111	19.6779	20.9252	21.1555	21.3539	21.2187	NA	21.2891	21.4651	21.4678	22.0442	20.9252	21.1555	21.3539	21.2187	17.1336	21.2891	21.4651	21.4678
Q2M3G4	Protein Shroom1	SHROOM1	sp|Q2M3G4|SHRM1_HUMAN Protein Shroom1 OS=Homo sapiens (Human) OX=9606 GN=SHROOM1 PE=1 SV=1	1	3	3	3	12	7.2	90.785	0	24.105	24.6744	22.0188	21.1012	20.7037	22.4263	NA	21.9711	NA	21.404	NA	19.587	16.9313	16.0138	15.6163	17.3388	NA	16.8837	NA	16.3165	NA	20.5872	20.2318	20.3172	20.262	NA	20.149	NA	20.302	NA	20.5872	20.2318	20.3172	20.262	16.9511	20.149	16.8969	20.302
Q96ME1	F-box/LRR-repeat protein 18	FBXL18	sp|Q96ME1|FXL18_HUMAN F-box/LRR-repeat protein 18 OS=Homo sapiens (Human) OX=9606 GN=FBXL18 PE=1 SV=2	1	3	3	3	18	3.7	88.34	0	3.6382	23.7718	21.5183	20.5776	20.3042	21.1094	NA	20.0574	18.9945	20.6121	NA	18.45	16.1964	15.2557	14.9823	15.7875	NA	14.7354	13.6725	15.2902	NA	19.8646	19.5361	20.242	19.5833	NA	19.8665	19.2084	20.443	NA	19.8646	19.5361	20.242	19.5833	16.4234	19.8665	19.2084	20.443
Q9Y3Z3	Deoxynucleoside triphosphate triphosphohydrolase SAMHD1	SAMHD1	sp|Q9Y3Z3|SAMH1_HUMAN Deoxynucleoside triphosphate triphosphohydrolase SAMHD1 OS=Homo sapiens (Human) OX=9606 GN=SAMHD1 PE=1 SV=2	1	12	12	12	46	24.6	72.2	0	20.59	25.8786	23.6598	23.5932	22.3967	23.18	19.9543	22.167	NA	21.0972	21.2118	20.7493	18.5305	18.464	17.2674	18.0507	14.8251	17.0378	NA	15.9679	16.0825	21.8135	21.6614	20.9461	20.478	19.5762	20.6057	NA	20.0951	20.3334	21.8135	21.6614	20.9461	20.478	19.5762	20.6057	16.4376	20.0951
Q9H4A4	Aminopeptidase B	RNPEP	sp|Q9H4A4|AMPB_HUMAN Aminopeptidase B OS=Homo sapiens (Human) OX=9606 GN=RNPEP PE=1 SV=2	1	8	8	8	19	16.6	72.595	0	18.028	23.9698	22.4608	21.5042	21.2805	19.8059	NA	20.2385	NA	20.1551	NA	18.8823	17.3733	16.4167	16.1931	14.7185	NA	15.1511	NA	15.0677	NA	20.5185	19.7751	19.4376	18.4774	NA	19.2383	NA	19.0236	NA	20.5185	19.7751	19.4376	18.4774	18.256	19.2383	18.2004	19.0236
Q9NYU2	UDP-glucose:glycoprotein glucosyltransferase 1	UGGT1	sp|Q9NYU2|UGGG1_HUMAN UDP-glucose:glycoprotein glucosyltransferase 1 OS=Homo sapiens (Human) OX=9606 GN=UGGT1 PE=1 SV=3	1	3	3	3	5	2.2	177.19	0.00053836	2.5386	22.1994	19.7356	19.2694	21.3154	19.4198	NA	NA	NA	NA	NA	16.0095	13.5458	13.0796	15.1256	13.23	NA	NA	NA	NA	NA	18.9508	19.071	19.6564	18.7728	NA	NA	NA	NA	NA	18.9508	19.071	19.6564	18.7728	17.6531	17.4951	18.5824	17.2935
O60925	Prefoldin subunit 1	PFDN1	sp|O60925|PFD1_HUMAN Prefoldin subunit 1 OS=Homo sapiens (Human) OX=9606 GN=PFDN1 PE=1 SV=2	1	2	2	2	22	17.2	14.21	0	3.7693	24.8432	22.1348	20.1702	21.4099	21.5643	20.9542	NA	19.5173	NA	NA	21.8432	19.1348	17.1703	18.4099	18.5644	17.9542	NA	16.5173	NA	NA	19.8117	20.2138	20.213	19.7687	19.8191	NA	19.8898	NA	NA	19.8117	20.2138	20.213	19.7687	19.8191	16.8973	19.8898	16.6205
Q9H8G1	Zinc finger protein 430	ZNF430	sp|Q9H8G1|ZN430_HUMAN Zinc finger protein 430 OS=Homo sapiens (Human) OX=9606 GN=ZNF430 PE=1 SV=3	1	3	3	1	23	5.6	66.318	0	4.7951	25.2539	23.4338	22.9821	22.527	21.1651	19.7768	20.0851	19.9003	20.1636	21.6704	20.1246	18.3044	17.8528	17.3977	16.0359	14.6475	14.9558	14.771	15.0344	16.5411	21.2068	21.3607	20.9785	19.9687	19.9083	19.9314	20.1513	19.8757	20.4846	21.2068	21.3607	20.9785	19.9687	19.9083	19.9314	20.1513	19.8757
O15511	Actin-related protein 2/3 complex subunit 5	ARPC5	sp|O15511|ARPC5_HUMAN Actin-related protein 2/3 complex subunit 5 OS=Homo sapiens (Human) OX=9606 GN=ARPC5 PE=1 SV=3	1	4	4	4	60	35.8	16.32	0	26.789	27.0024	23.0102	23.0062	22.3102	23.5407	NA	22.8156	23.409	24.2291	23.0884	23.6805	19.6883	19.6843	18.9883	20.2188	NA	19.4937	20.0871	20.9072	19.7665	20.9399	21.1944	21.3295	21.2949	NA	21.2107	22.1948	22.4623	21.997	20.9399	21.1944	21.3295	21.2949	17.2337	21.2107	22.1948	22.4623
[truncated: 3,236 more rows]
[truncated: 84 more columns]
