# Supplementary material for: Guardian ubiquitin E3 ligases target cancer-associated APOBEC3 deaminases for degradation to promote human genome integrity
Source: Nat Commun. 2026 Jan 19;17:1723. doi: 10.1038/s41467-026-68420-5 (PMC12913773; doi:10.1038/s41467-026-68420-5)
Supplement: Supplementary file 7 — Source data [file 41467_2026_68420_MOESM7_ESM.zip]

Archive with 31 entries (15 files):
- Source data for graphs/
- Source data for graphs/Source data for graphs.xlsx
- Source data WB/
- Source data WB/Figure 1/
- Source data WB/Figure 1/Figure 1.pdf
- Source data WB/Figure 2/
- Source data WB/Figure 2/Figure 2.pdf
- Source data WB/Figure 3/
- Source data WB/Figure 3/Figure 3.pdf
- Source data WB/Figure 4/
- Source data WB/Figure 4/Figure 4.pdf
- Source data WB/Figure 5/
- Source data WB/Figure 5/Figure 5.pdf
- Source data WB/Supplementary Figure 1/
- Source data WB/Supplementary Figure 1/Supplementary Figure 1.pdf
- Source data WB/Supplementary Figure 2/
- Source data WB/Supplementary Figure 2/Supplementary Figure 2.pdf
- Source data WB/Supplementary Figure 3/
- Source data WB/Supplementary Figure 3/Supplementary Figure 3.pdf
- Source data WB/Supplementary Figure 4/
- Source data WB/Supplementary Figure 4/Supplementary Figure 4.pdf
- Source data WB/Supplementary Figure 5/
- Source data WB/Supplementary Figure 5/Supplementary Figure 5.pdf
- Source data WB/Supplementary Figure 6/
- Source data WB/Supplementary Figure 6/Supplementary Figure 6.pdf
- Source data WB/Supplementary Figure 7/
- Source data WB/Supplementary Figure 7/Supplementary Figure 7.pdf
- Source data WB/Supplementary Figure 8/
- Source data WB/Supplementary Figure 8/Supplementary Figure 8.pdf
- Source data WB/Supplementary Figure 9/
- Source data WB/Supplementary Figure 9/Supplementary Figure 9.pdf
